# Supplementary material for: Adipose-derived mesenchymal stem cells differentiate into heterogeneous cancer-associated fibroblasts in a stroma-rich xenograft model
Source: Sci Rep. 2021 Feb 25;11:4690. doi: 10.1038/s41598-021-84058-3 (PMC7907195; doi:10.1038/s41598-021-84058-3)
Supplement: Supplementary file 6 — Supplementary Information 6. [file 41598_2021_84058_MOESM6_ESM.xlsx]

## Sheet: Diff_genes_heatmap_Sr_CDX-AD_MS
Regulation	Ensembl ID	log2 Fold Change	Adj.Pval	Symbol	Chr	Type	AD_MSC_Rep1	AD_MSC_Rep2	Sr_CDX_Rep1	Sr_CDX_Rep2	CAF01_Rep1	CAF01_Rep2	CAF02_Rep1	CAF02_Rep2
Up	ENSG00000270181	21.8159	1.78e-05	BIVM-ERCC5	13q33.1	protein_coding	2	2	2	8.53329	2	8.39459	2	7.56178
Up	ENSG00000213235	10.53	4.99e-12	EEF1A1P16	12p12.3	processed_pseudogene	2	2	7.87499	7.92931	2	2	2	2
Up	ENSG00000226986	10.2495	2.51e-11		1q32.2	processed_pseudogene	2	2	7.52932	7.7187	2	2	2	2
Up	ENSG00000196604	10.2148	3.02e-11	POTEF	2q21.1	protein_coding	2	2	7.64854	7.53552	2	2	2	2
Up	ENSG00000163017	8.75871	7.53e-09	ACTG2	2p13.1	protein_coding	2	2	6.24055	6.13379	8.87542	8.7225	9.58115	9.54062
Up	ENSG00000145934	8.32153	1.61e-77	TENM2	5q34	protein_coding	2.89729	3.33229	10.5691	10.5819	8.40339	8.37737	6.64549	6.40153
Up	ENSG00000228169	8.31613	1.21e-07	PPIAP19	10q25.3	processed_pseudogene	2	2.28316	7.09797	7.19686	2	2	2	2
Up	ENSG00000228818	8.08747	3.46e-06		1q43	processed_pseudogene	2	2	5.7246	5.38116	2.58152	2.32152	2	2
Up	ENSG00000189052	7.94831	4.44e-06	CGB5	19q13.33	protein_coding	2	2	5.48933	5.38116	2.80292	2	3.16258	4.16351
Up	ENSG00000215319	7.94807	8.57e-06	EIF5P1	Xp22.2	processed_pseudogene	2	2	5.59489	5.25744	2	2	2.31929	2
Up	ENSG00000235082	7.86188	9.93e-06	SUMO1P3	1q23.2	processed_pseudogene	2	2	5.52538	5.16864	2	2.58428	2.80169	2.32028
Up	ENSG00000253899	7.81725	1.66e-05		8p21.2	processed_pseudogene	2	2	5.29417	5.34109	2	2	2	2.32028
Up	ENSG00000284057	7.66955	0.0152		11q21	protein_coding	2	2	6.10417	2	5.77175	6.1879	4.89542	5.87495
Up	ENSG00000135373	7.62145	5.69e-05	EHF	11p13	protein_coding	2	2	5.06843	5.21372	2	2	2	2
Up	ENSG00000214204	7.62102	5.74e-05	HNRNPA1P43	1p13.1	processed_pseudogene	2	2	5.25176	5.02427	2	2	2	2
Up	ENSG00000180138	7.59492	6.53e-05	CSNK1A1L	13q13.3	protein_coding	2	2	5.06843	5.16864	2	2	2	2
Up	ENSG00000255364	7.5949	1.66e-05	SMILR	8q24.13	lincRNA	2	2	5.06843	5.16864	2.80292	3.32071	2.80169	3.16535
Up	ENSG00000227376	7.5519	1.57e-11	FTH1P16	11q14.1	processed_pseudogene	2.28172	2.28316	7.4565	7.29452	2.99483	2.80648	2.58056	2.32028
Up	ENSG00000171004	7.51229	9.99e-05	HS6ST2	Xq26.2	protein_coding	2	2	5.06843	5.02427	2	2	2	2
Up	ENSG00000133392	7.4634	4.54e-06	MYH11	16p13.11	protein_coding	2	2.28316	6.2187	6.42967	2.58152	3.45814	2.99339	2.99588
Up	ENSG00000198286	7.45428	1.51e-06	CARD11	7p22.2	protein_coding	2	2	5.37543	4.47686	7.68332	7.80535	7.95851	7.85608
Up	ENSG00000172137	7.39424	5.65e-06	CALB2	16q22.2	protein_coding	2	2	5.06843	4.80611	4.69168	4.08591	5.44739	5.77371
Up	ENSG00000214263	7.30016	0.000242	RPSAP53	13q21.32	processed_pseudogene	2	2	4.47166	5.16864	2.31986	2	2	2
Up	ENSG00000257195	7.08754	0.000829	HNRNPA1P50	12q22	processed_pseudogene	2	2	4.80068	4.549	2	2	2	2
Up	ENSG00000166145	7.05003	0.000105	SPINT1	15q15.1	protein_coding	2	2	4.3157	4.91931	3.8993	3.32071	2.99339	3.16535
Up	ENSG00000242457	7.04913	0.000564	RBBP4P2	3q11.2	processed_pseudogene	2	2	4.74061	4.549	2.58152	2	2.31929	2
Up	ENSG00000250320	7.00969	2.95e-05		5q14.3	antisense	2	2	4.67793	4.549	4.31364	3.8059	5.11756	4.99278
Up	ENSG00000170689	7.00903	2.99e-05	HOXB9	17q21.32	protein_coding	2	2	4.96721	4.14572	5.63432	6.02046	3.45102	2.32028
Up	ENSG00000111780	6.96926	9.24e-05		12q24.31	protein_coding	2	2	4.54374	4.6177	3.99223	2.99898	3.79791	4.31533
Up	ENSG00000230593	6.8837	3.3e-13	PPIAP40	11p15.4	processed_pseudogene	2.28172	2.51976	7.26721	7.32566	2	2	2.58056	2
Up	ENSG00000265018	6.83975	5.72e-05	AGAP12P	10q11.22	transcribed_unprocessed_pseudogene	2	2	4.54374	4.40092	4.51501	5.49	4.31134	3.99382
Up	ENSG00000227973	6.83973	0.00135	PIN4P1	15q15.3	processed_pseudogene	2	2	4.54374	4.40092	2.31986	2	2.31929	2
Up	ENSG00000117115	6.79462	5.76e-05	PADI2	1p36.13	protein_coding	2	2	4.14082	4.68328	4.69168	4.58327	4.74361	4.69346
Up	ENSG00000258984	6.79437	0.000487	UBE2F-SCLY	2q37.3	protein_coding	2	2	4.3157	4.549	2.58152	3.99847	2.58056	2.99588
Up	ENSG00000253677	6.79421	0.00314	UBE2HP1	8q21.13	processed_pseudogene	2	2	4.39579	4.47686	2	2	2	2
Up	ENSG00000057294	6.79401	1.41e-05	PKP2	12p11.21	protein_coding	2	2	4.61239	4.2359	7.98415	8.26478	8.34886	8.45128
Up	ENSG00000257390	6.79354	0.0266		12q13.2	protein_coding	2.28172	2	2	6.64247	4.45096	3.16879	2.58056	2.32028
Up	ENSG00000005379	6.69797	0.000118	TSPOAP1	17q22	protein_coding	2	2	4.3157	4.40092	4.23975	4.16834	3.99008	4.57809
Up	ENSG00000213300	6.64797	0.000167	HNRNPA3P6	3p12.3	processed_pseudogene	2	2	3.94177	4.6177	3.31572	3.45814	4.4486	4.74786
Up	ENSG00000178776	6.64695	3.45e-05	C5orf46	5q32	protein_coding	2	2	4.54374	4.04953	5.16072	5.16811	7.07461	6.83753
Up	ENSG00000214199	6.58173	9.99e-27	EEF1A1P12	2q12.2	processed_pseudogene	3.05534	2.51976	8.12455	8.2707	3.16418	2.32152	2.80169	2.32028
Up	ENSG00000145824	6.5671	0.000214	CXCL14	5q31.1	protein_coding	2.28172	2	5.62843	5.34109	2	2.32152	2.31929	2
Up	ENSG00000145681	6.43469	4.06e-148	HAPLN1	5q14.3	protein_coding	4.08223	4.58202	10.4778	10.4772	8.52113	8.55641	8.01486	7.94608
Up	ENSG00000233780	6.42512	0.0138	HNRNPA1P30	13q12.11	transcribed_processed_pseudogene	2	2	4.04472	4.2359	2	2	2	2
Up	ENSG00000215441	6.42462	0.0138	CTAGE12P	9p21.2	processed_pseudogene	2	2	4.23091	4.04953	2	2	2	2
Up	ENSG00000164176	6.38815	0	EDIL3	5q14.3	protein_coding	6.18993	6.21456	12.4925	12.529	12.816	12.8171	13.1953	13.2198
Up	ENSG00000137673	6.36283	0.00833	MMP7	11q22.2	protein_coding	2	2	4.3157	3.83546	2.31986	2.32152	2	2
Up	ENSG00000149573	6.30041	0.00782	MPZL2	11q23.3	protein_coding	2	2	3.57978	4.40092	2.31986	2.32152	2	2.32028
Up	ENSG00000130176	6.27623	5.47e-80	CNN1	19p13.2	protein_coding	3.55619	3.75935	9.39558	9.39944	11.3582	11.345	10.7517	10.75
Up	ENSG00000226521	6.23237	0.0264		17p11.2	transcribed_unprocessed_pseudogene	2	2	3.94177	4.04953	2	2	2	2
Up	ENSG00000223466	6.23236	0.00826	LINC01825	2q32.3	lincRNA	2	2	3.94177	4.04953	2.31986	2	2.31929	2.58222
Up	ENSG00000116852	6.22955	0.000574	KIF21B	1q32.1	protein_coding	2	2.28316	5.29417	5.07401	2	2.58428	3.79791	2.80382
Up	ENSG00000061337	6.20451	7.33e-05	LZTS1	8p21.3	protein_coding	2.28172	2	5.25176	5.07401	5.48241	5.28357	8.70456	8.69227
Up	ENSG00000213030	6.16496	4.79e-07	CGB8	19q13.33	protein_coding	2	2.51976	6.03082	6.06165	2	2.99898	4.51263	4.08116
Up	ENSG00000284299	6.1627	0.00726		1q32.2	protein_coding	2	2	3.57978	4.2359	2	2	2.99339	3.16535
Up	ENSG00000233045	6.15173	0.00112		2q22.1	processed_pseudogene	2	2.28316	5.11649	5.1221	2	2	2	2.32028
Up	ENSG00000174607	6.0883	0.028	UGT8	4q26	protein_coding	2	2	3.71079	4.04953	2	2	2.31929	2
Up	ENSG00000070182	6.06977	0.000629	SPTB	14q23.3	protein_coding	2	2.28316	4.85835	5.21372	3.79996	3.45814	2.80169	2.58222
Up	ENSG00000215182	6.04871	3.65e-12	MUC5AC	11p15.5	protein_coding	2.71977	2.28316	6.83618	6.93944	2.80292	2.58428	2.58056	2.32028
Up	ENSG00000050344	5.99698	1.9e-07	NFE2L3	7p15.2	protein_coding	2.28172	2.28316	5.97977	5.79121	5.27611	5.49	5.47979	5.3145
Up	ENSG00000178498	5.92736	0.000212	DTX3	12q13.3	protein_coding	2	2	3.71079	3.83546	8.42021	8.4492	8.2301	8.31378
Up	ENSG00000236360	5.9265	0.0214		1p32.3	processed_pseudogene	2	2	4.04472	3.43966	2.80292	2.58428	2	2
Up	ENSG00000215414	5.92613	0.0322	PSMA6P1	Yq11.221	processed_pseudogene	2	2	4.14082	3.27926	2.31986	2	2.31929	2
Up	ENSG00000131620	5.88916	1.2e-10	ANO1	11q13.3	protein_coding	2.28172	2.51976	6.26208	6.41043	7.22832	7.28342	4.74361	4.89974
Up	ENSG00000156453	5.88445	3.54e-23	PCDH1	5q31.3	protein_coding	2.71977	2.90106	7.53817	7.49044	7.81	7.96954	4.89542	4.74786
Up	ENSG00000165959	5.83926	0.00321	CLMN	14q32.13	protein_coding	2	2	3.94177	3.43966	2.80292	2.99898	3.89719	3.99382
Up	ENSG00000067048	5.7895	0.000226	DDX3Y	Yq11.221	protein_coding	2.28172	2	4.96721	4.6177	2.31986	2	10.107	10.1081
Up	ENSG00000077264	5.74625	0.000805	PAK3	Xq23	protein_coding	2	2	3.94177	3.27926	6.03466	6.06417	4.3816	3.45419
Up	ENSG00000198732	5.73759	2.47e-06	SMOC1	14q24.2	protein_coding	2.51731	2	5.62843	5.66704	5.12011	4.90513	3.57615	2.99588
Up	ENSG00000277758	5.72605	1.3e-45		10q11.22	protein_coding	2.89729	3.84892	8.35237	8.69305	7.71775	7.81818	5.74263	6.10075
Up	ENSG00000222032	5.64877	0.00826		2q37.3	lincRNA	2	2	2.8895	4.04953	2.31986	2.80648	3.69128	3.90084
Up	ENSG00000007038	5.6476	0.00283	PRSS21	16p13.3	protein_coding	2	2	3.43566	3.7152	4.84905	5.0426	2	2
Up	ENSG00000066468	5.64741	0.000692	FGFR2	10q26.13	protein_coding	2	2	3.43566	3.7152	2	2.32152	7.49484	6.9578
Up	ENSG00000160190	5.64698	0.00158	SLC37A1	21q22.3	protein_coding	2	2	3.71079	3.43966	3.8993	3.16879	5.07578	5.45193
Up	ENSG00000070159	5.64697	0.00178	PTPN3	9q31.3	protein_coding	2	2	3.71079	3.43966	4.23975	4.58327	4.68924	4.24142
Up	ENSG00000272822	5.64639	0.00176		12q13.12	protein_coding	2	2	3.94177	3.09876	4.31364	4.69872	4.63274	4.45268
Up	ENSG00000136167	5.64463	8.27e-16	LCP1	13q14.13	protein_coding	2.28172	3.05956	7.15662	6.96603	4.07954	4.3203	4.98842	5.2021
Up	ENSG00000175899	5.58439	3.25e-61	A2M	12p13.31	protein_coding	3.44632	4.08844	8.91114	8.9106	7.59718	7.72592	3.79791	3.57947
Up	ENSG00000087495	5.56617	0.00969	PHACTR3	20q13.32	protein_coding	2	2.28316	4.74061	4.47686	2	2	2	2
Up	ENSG00000123977	5.54025	0.00104	DAW1	2q36.3	protein_coding	2	2	3.57978	3.43966	6.19965	6.47379	4.79601	4.51675
Up	ENSG00000163431	5.45721	8.09e-73	LMOD1	1q32.1	protein_coding	3.55619	4.16019	8.97445	8.82965	9.58215	9.62186	10.6521	10.6835
Up	ENSG00000180921	5.45603	1.54e-08	FAM83H	8q24.3	protein_coding	2.51731	2.28316	6.05569	5.79121	5.07832	5.24611	5.66022	5.5774
Up	ENSG00000119946	5.4251	0.00175	CNNM1	10q24.2	protein_coding	2	2	3.27553	3.584	5.48241	5.08567	5.11756	5.2021
Up	ENSG00000003989	5.42482	0.000858	SLC7A2	8p22	protein_coding	2	2	3.71079	3.09876	9.01486	9.1065	9.4131	9.35374
Up	ENSG00000244306	5.4248	0.000858		14q11.2	transcribed_processed_pseudogene	2	2	3.8309	2.89242	7.86633	7.88674	9.86945	9.88963
Up	ENSG00000225200	5.41404	9.65e-17		14q32.33	processed_pseudogene	2.89729	2.90106	7.25652	7.23016	2.31986	2.58428	2.58056	3.45419
Up	ENSG00000076554	5.35187	0.00388	TPD52	8q21.13	protein_coding	2	2.28316	4.04472	4.746	3.31572	2.99898	3.79791	3.90084
Up	ENSG00000142178	5.30634	0.00441	SIK1	21q22.3	protein_coding	2.28172	2	3.09539	5.07401	5.82326	5.3201	8.5868	8.61754
Up	ENSG00000188064	5.30413	0.00228	WNT7B	22q13.31	protein_coding	2.28172	2	4.47166	4.32077	4.99094	4.75315	3.89719	3.80147
Up	ENSG00000130294	5.30351	0.019	KIF1A	2q37.3	protein_coding	2.28172	2	4.80068	3.83546	2	2.80648	2	2
Up	ENSG00000203805	5.29928	0.00123	PLPP4	10q26.12	protein_coding	2	2	3.57978	3.09876	8.25187	8.13242	9.04755	9.06595
Up	ENSG00000069122	5.29926	0.00163	ADGRF5	6p12.3	protein_coding	2	2	3.43566	3.27926	5.38294	5.12748	6.99839	6.78646
Up	ENSG00000101213	5.25459	0.00964	PTK6	20q13.33	protein_coding	2	2.28316	4.39579	4.32077	2.80292	2.32152	2.58056	2.99588
Up	ENSG00000149418	5.16326	2.97e-09	ST14	11q24.3	protein_coding	2.89729	2.28316	6.40439	6.2893	2.80292	2.58428	2.58056	2.58222
Up	ENSG00000169129	5.16232	0.0147	AFAP1L2	10q25.3	protein_coding	2	2	3.09539	3.43966	2.31986	2.58428	3.99008	4.24142
Up	ENSG00000153404	5.1622	0.0055	PLEKHG4B	5p15.33	protein_coding	2	2	3.09539	3.43966	3.69327	3.9054	4.79601	4.89974
Up	ENSG00000155980	5.16183	0.005	KIF5A	12q13.3	protein_coding	2	2	3.27553	3.27926	4.23975	4.24632	4.68924	4.80029
Up	ENSG00000264717	5.15906	0.0435	NPY4R2	10q11.22	protein_coding	2	2	3.94177	2	4.16187	3.32071	2.58056	2
Up	ENSG00000135636	5.15617	3.36e-34	DYSF	2p13.2	protein_coding	3.05534	3.45148	7.74342	7.60486	8.71083	8.60161	10.0036	10.0525
Up	ENSG00000069482	5.15277	0.0206	GAL	11q13.2	protein_coding	2.28172	2	4.23091	4.32077	2.31986	2.58428	2	2
Up	ENSG00000165025	5.15161	0.015	SYK	9q22.2	protein_coding	2	2.28316	4.23091	4.32077	2.31986	2.80648	2.31929	2.32028
Up	ENSG00000204291	5.12842	0	COL15A1	9q22.33	protein_coding	6.72496	6.84589	11.9015	11.824	10.93	10.9412	9.73333	9.70087
Up	ENSG00000159261	5.12456	3.45e-05	CLDN14	21q22.13	protein_coding	2	2.51976	5.16301	5.02427	5.69088	5.55273	2.58056	2.58222
Up	ENSG00000003147	5.09722	0.00963	ICA1	7p21.3	protein_coding	2	2.28316	4.23091	4.2359	3.16418	2.32152	3.89719	3.31698
Up	ENSG00000227666	5.04107	0.0162	CYCSP24	9q22.32	processed_pseudogene	2	2.28316	3.94177	4.40092	2.58152	2.32152	2.80169	2.80382
Up	ENSG00000060718	5.01541	0	COL11A1	1p21.1	protein_coding	6.88091	6.89929	11.8571	11.8581	11.9486	11.9386	12.9355	12.9104
Up	ENSG00000206195	5.00997	0.00269	DUXAP8	22q11.1	processed_transcript	2	2	2.36084	3.7152	7.1498	7.20747	8.41317	8.49964
Up	ENSG00000147144	5.00949	0.00402	CCDC120	Xp11.23	protein_coding	2	2	3.43566	2.89242	6.25696	5.77947	5.07578	5.41878
Up	ENSG00000127399	5.00873	0.00975	LRRC61	7q36.1	protein_coding	2	2	3.57978	2.65155	3.99223	3.16879	4.51263	4.99278
Up	ENSG00000018236	4.98145	0.00417	CNTN1	12q12	protein_coding	2.28172	2	4.54374	3.584	4.07954	4.80561	5.3456	5.3145
Up	ENSG00000266648	4.98103	0.000955	SETP3	17q22	processed_pseudogene	2	2.51976	4.96721	4.97274	2	2.32152	2.99339	2.58222
Up	ENSG00000149328	4.98094	0.0284	GLB1L2	11q25	protein_coding	2	2.28316	4.3157	3.94646	2.31986	2.32152	2	2.32028
Up	ENSG00000125731	4.92107	0.0468	SH2D3A	19p13.3	protein_coding	2.28172	2	4.23091	3.94646	2	2	2.31929	2
Up	ENSG00000272620	4.85577	0.00199	AFAP1-AS1	4p16.1	antisense	2.28172	2.28316	5.20807	4.40092	2.58152	2.58428	2	2
Up	ENSG00000283293	4.84205	0.0191	RN7SK	6p12.2	snRNA	2	2	2	3.7152	2.80292	2.99898	4.63274	4.94701
Up	ENSG00000146950	4.8399	0.00488	SHROOM2	Xp22.2	protein_coding	2	2	3.09539	3.09876	3.79996	2.99898	7.53393	7.34068
Up	ENSG00000183878	4.83954	0.00529	UTY	Yq11.221	protein_coding	2	2	3.43566	2.65155	2	2	6.99839	7.26809
Up	ENSG00000143375	4.75359	0.00229	CGN	1q21.3	protein_coding	2	2.51976	4.74061	4.80611	2.80292	2	2.99339	2.99588
Up	ENSG00000101210	4.71143	6.66e-15	EEF1A2	20q13.33	protein_coding	2.89729	3.20236	7.03684	6.6911	5.3482	5.08567	3.16258	3.16535
Up	ENSG00000131746	4.69105	1.6e-06	TNS4	17q21.2	protein_coding	3.05534	2	6.05569	5.73047	3.31572	2.99898	2.58056	2
Up	ENSG00000169031	4.64759	0.0379	COL4A3	2q36.3	protein_coding	2	2	2.8895	3.09876	2	2.80648	4.4486	3.99382
Up	ENSG00000130433	4.64712	0.00973	CACNG6	19q13.42	protein_coding	2	2	3.09539	2.89242	6.29394	6.1879	3.16258	3.57947
Up	ENSG00000124134	4.64636	0.0274	KCNS1	20q13.12	protein_coding	2	2	3.27553	2.65155	2.99483	2.99898	4.07734	4.45268
Up	ENSG00000203721	4.63526	3.9e-09	LINC00862	1q32.1	lincRNA	3.19777	2.28316	6.26208	6.35114	4.38393	2.99898	4.3816	4.24142
Up	ENSG00000153292	4.60617	3.36e-05	ADGRF1	6p12.3	protein_coding	2.51731	2.51976	5.75529	5.25744	2.31986	2.58428	2.31929	2
Up	ENSG00000183196	4.57604	1.05e-10	CHST6	16q23.1	protein_coding	2.89729	3.05956	6.53392	6.65886	2.31986	2.99898	2.58056	2
Up	ENSG00000277991	4.5683	0.00145		21p11.2	lincRNA	2	2.51976	3.09539	5.34109	2.99483	2.99898	5.54248	4.63693
Up	ENSG00000184860	4.56781	0.00901	SDR42E1	16q23.3	protein_coding	2	2.28316	3.27553	4.2359	5.3126	5.08567	5.11756	4.94701
Up	ENSG00000179772	4.5674	0.00829	FOXS1	20q11.21	protein_coding	2	2.28316	3.57978	4.04953	3.16418	2.80648	6.09605	6.20165
Up	ENSG00000139910	4.56726	9.05e-06	NOVA1	14q12	protein_coding	2.51731	2.51976	5.45235	5.53117	3.8993	3.99847	2.31929	2.32028
Up	ENSG00000175793	4.56623	6.87e-05	SFN	1p36.11	protein_coding	2	2.72297	5.11649	5.1221	3.99223	4.24632	4.15963	3.45419
Up	ENSG00000254166	4.56547	0.0106	CASC19	8q24.21	processed_transcript	2	2.51976	4.61239	4.6177	2.31986	2	2	2
Up	ENSG00000225022	4.54639	7.13e-05	UBE2D3P1	20p12.3	processed_pseudogene	2.28172	2.72297	5.41441	5.53117	2	2.32152	2.31929	2
Up	ENSG00000136244	4.49061	9.26e-149	IL6	7p15.3	protein_coding	5.3907	5.36806	9.69961	9.76201	10.7201	10.8181	7.72171	7.62127
Up	ENSG00000241556	4.48668	0.0146		12q22	processed_pseudogene	2.51731	2	4.47166	4.6177	2	2.58428	2	2
Up	ENSG00000109321	4.47251	7.64e-08	AREG	4q13.3	protein_coding	2.89729	2.72297	6.26208	6.03678	2.58152	3.45814	3.57615	2.58222
Up	ENSG00000233308	4.42486	0.0398	OSTN-AS1	3q28	antisense	2	2	2.8895	2.89242	3.99223	3.69903	3.314	3.80147
Up	ENSG00000159263	4.42485	0.0104	SIM2	21q22.13	protein_coding	2	2	2.8895	2.89242	8.10873	8.31992	10.5987	10.5739
Up	ENSG00000129354	4.39761	0.0315	AP1M2	19p13.2	protein_coding	2.28172	2	3.71079	3.7152	4.07954	3.58361	2.58056	2.99588
Up	ENSG00000168824	4.39688	0.00922	NSG1	4p16.3	protein_coding	2.28172	2	4.04472	3.27926	6.58998	6.59796	5.71568	5.7997
Up	ENSG00000230838	4.36713	0.000138	LINC01614	2q35	lincRNA	2.51731	2.28316	4.96721	4.91931	3.31572	4.52188	4.57393	4.51675
Up	ENSG00000187498	4.35761	0	COL4A1	13q34	protein_coding	11.1831	11.2077	15.5618	15.5395	15.5924	15.5955	15.5786	15.5745
Up	ENSG00000268400	4.35341	0.0021		19p13.2	protein_coding	2.51731	2	3.8309	4.86382	3.99223	5.0426	3.45102	3.99382
Up	ENSG00000167644	4.35283	0.00612	C19orf33	19q13.2	protein_coding	2.51731	2	4.39579	4.47686	3.8993	3.58361	2	2.99588
Up	ENSG00000147676	4.3513	1.33e-16	MAL2	8q24.12	protein_coding	3.32739	3.56156	7.17943	7.18559	3.69327	3.16879	3.45102	2.99588
Up	ENSG00000139269	4.32927	1.14e-24	INHBE	12q13.3	protein_coding	3.55619	3.66384	7.35997	7.4439	6.69048	6.68454	4.51263	4.85087
Up	ENSG00000054356	4.30516	0.00143	PTPRN	2q35	protein_coding	2.51731	2	4.23091	4.549	3.79996	3.45814	4.68924	5.03715
Up	ENSG00000279365	4.30449	0.0035		21q22.13	TEC	2.28172	2.28316	4.23091	4.549	3.16418	2.80648	3.69128	4.08116
Up	ENSG00000163362	4.30399	0.0346	INAVA	1q32.1	protein_coding	2.28172	2	3.8309	3.43966	4.16187	3.8059	2.58056	2.99588
Up	ENSG00000138792	4.27997	9.49e-35	ENPEP	4q25	protein_coding	4.22216	3.33229	7.77371	7.58783	6.05635	6.10661	8.20125	8.32277
Up	ENSG00000117069	4.24813	6.58e-23	ST6GALNAC5	1p31.1	protein_coding	3.19777	3.45148	6.85046	6.93944	5.07832	4.85623	9.31102	9.10815
Up	ENSG00000168621	4.24227	3.27e-118	GDNF	5p13.2	protein_coding	5.47705	5.33744	9.57399	9.45682	7.81	7.86218	8.97838	8.83103
Up	ENSG00000234337	4.20529	0.00289		16q12.2	processed_pseudogene	2.51731	2.28316	4.74061	4.86382	2.58152	2.58428	2.58056	2
Up	ENSG00000198915	4.20495	0.0385	RASGEF1A	10q11.21	protein_coding	2.28172	2	3.57978	3.584	3.8993	4.3203	2.80169	2.58222
Up	ENSG00000003096	4.20471	0.000429	KLHL13	Xq24	protein_coding	2.51731	2	4.39579	4.2359	6.83549	6.65626	5.57283	5.54704
Up	ENSG00000169067	4.20433	0.0234	ACTBL2	5q11.2	protein_coding	2	2.28316	3.57978	3.584	4.38393	4.3203	4.31134	4.45268
Up	ENSG00000237984	4.20372	7.63e-05	PTENP1	9p13.3	transcribed_processed_pseudogene	2.51731	2.72297	5.69325	5.16864	4.23975	2.99898	2.80169	2
Up	ENSG00000178752	4.17267	1.99e-23	ERFE	2q37.3	protein_coding	3.65829	3.93326	7.5644	7.472	4.94517	4.64215	5.41426	5.08019
Up	ENSG00000225932	4.16205	0.0306	CTAGE4	7q35	protein_coding	2	2	2.64925	2.89242	5.12011	5.0426	4.57393	4.38564
Up	ENSG00000114374	4.16182	0.0187	USP9Y	Yq11.221	protein_coding	2	2	2.8895	2.65155	2.31986	2	9.21326	9.0951
Up	ENSG00000244649	4.16125	0.0283	LINC02086	17q21.32	lincRNA	2	2	3.09539	2.36225	6.03466	5.72604	3.314	3.45419
Up	ENSG00000230479	4.14215	7.61e-11		21q22.13	antisense	3.44632	2.51976	6.28329	6.37118	3.99223	4.52188	5.38034	5.48434
Up	ENSG00000001561	4.09857	0.0205	ENPP4	6p21.1	protein_coding	2.28172	2	2.8895	3.94646	5.71834	5.85608	4.68924	4.94701
Up	ENSG00000226007	4.09785	0.0445		9q13	lincRNA	2.28172	2	3.57978	3.43966	3.57806	4.52188	2.99339	2.99588
Up	ENSG00000095627	4.09781	0.0371	TDRD1	10q25.3	protein_coding	2.28172	2	3.57978	3.43966	2	2	4.98842	4.69346
Up	ENSG00000179913	4.0977	0.0485	B3GNT3	19p13.11	protein_coding	2.28172	2.28316	4.23091	4.2359	2	2	2	2
Up	ENSG00000204176	4.07622	6.68e-80	SYT15	10q11.22	protein_coding	5.33012	4.94909	9.16076	8.96764	7.92644	8.00362	6.61665	6.4184
Up	ENSG00000132334	4.06008	7.54e-09	PTPRE	10q26.2	protein_coding	2.71977	2.72297	5.66121	5.45812	6.16014	6.441	6.7686	6.65029
Up	ENSG00000188219	4.05539	4.68e-07	POTEE	2q21.1	protein_coding	2.89729	2.90106	5.97977	5.90554	3.16418	3.9054	2.99339	3.80147
Up	ENSG00000233762	4.023	7.52e-05		2q31.1	processed_pseudogene	3.05534	2.28316	5.48933	5.56636	2.58152	2.58428	2.31929	3.16535
Up	ENSG00000086548	4.01792	2.16e-08	CEACAM6	19q13.2	protein_coding	3.05534	3.05956	6.17397	6.24656	3.99223	2.99898	3.45102	3.57947
Up	ENSG00000233818	4.00927	5.02e-09		21q22.13	antisense	3.19777	2.72297	5.95354	6.15706	4.07954	4.39067	5.03276	4.80029
Up	ENSG00000136574	3.98168	0.0313	GATA4	8p23.1	protein_coding	2	2.28316	3.57978	3.27926	5.77175	5.49	2	2
Up	ENSG00000119888	3.91242	2.53e-10	EPCAM	2p21	protein_coding	3.65829	2.90106	6.6198	6.52218	2.99483	2.32152	4.07734	3.99382
Up	ENSG00000145040	3.85751	0.000369	UCN2	3p21.31	protein_coding	2.71977	2	4.39579	4.6177	5.27611	5.16811	5.07578	4.85087
Up	ENSG00000229097	3.85744	7.12e-06	CALM2P2	10q22.1	processed_pseudogene	3.05534	2.72297	5.59489	5.90554	2.31986	3.58361	3.57615	3.90084
Up	ENSG00000140403	3.85691	0.00022	DNAJA4	15q25.1	protein_coding	2.51731	2.28316	4.47166	4.549	5.3126	5.64198	5.60255	5.41878
Up	ENSG00000132182	3.85671	0.000461	NUP210	3p25.1	protein_coding	2.51731	2.72297	4.96721	5.29987	2.80292	2.80648	2.58056	3.16535
Up	ENSG00000179097	3.85652	4.33e-17	HTR1F	3p11.1	protein_coding	3.55619	3.84892	7.07383	7.09211	5.9445	5.92883	3.69128	4.63693
Up	ENSG00000182492	3.79833	0	BGN	Xq28	protein_coding	10.94	10.9708	14.7544	14.7477	13.2436	13.2156	13.2818	13.2952
Up	ENSG00000149380	3.79371	7.94e-50	P4HA3	11q13.4	protein_coding	4.52208	4.68291	8.29609	8.0082	8.6657	8.75621	7.57949	7.41821
Up	ENSG00000159166	3.77856	7.61e-05	LAD1	1q32.1	protein_coding	2.28172	3.20236	5.45235	5.56636	2.80292	2.99898	2.80169	2.99588
Up	ENSG00000111057	3.76885	0	KRT18	12q13.13	protein_coding	7.76191	7.66896	11.4648	11.4542	11.2877	11.2729	10.8094	10.8215
Up	ENSG00000183018	3.76526	0.012		17p13.2	protein_coding	2.28172	2.51976	4.67793	4.14572	3.16418	3.32071	2.99339	2
Up	ENSG00000264230	3.76382	2.94e-11	ANXA8L1	10q11.22	protein_coding	3.65829	2.72297	6.15108	6.48588	6.31208	6.26486	5.68822	4.80029
Up	ENSG00000154553	3.76071	6.16e-29	PDLIM3	4q35.1	protein_coding	4.00683	3.66384	7.17943	7.17423	8.84148	9.08809	8.25839	8.40124
Up	ENSG00000049192	3.74675	1.42e-288	ADAMTS6	5q12.3	protein_coding	6.97294	7.10418	10.759	10.7318	9.94823	9.93019	10.2583	10.369
Up	ENSG00000145113	3.73539	3.42e-11	MUC4	3q29	protein_coding	3.75363	3.33229	6.80719	6.6911	2.99483	3.69903	3.314	3.16535
Up	ENSG00000236814	3.7194	2.1e-05		8q12.1	processed_pseudogene	2.89729	2.90106	5.52538	5.73047	2.58152	2.80648	2.99339	2.99588
Up	ENSG00000152804	3.71908	0.0338	HHEX	10q23.33	protein_coding	2	2.28316	3.27553	3.27926	6.23811	6.47379	5.79506	5.74725
Up	ENSG00000284681	3.71741	0.0134	NA	NANA	NA	2	2.72297	4.39579	4.40092	2	2	3.89719	3.45419
Up	ENSG00000197594	3.71655	0	ENPP1	6q23.2	protein_coding	7.38392	7.39185	11.0502	11.094	7.77119	7.958	10.311	10.3798
Up	ENSG00000259332	3.69575	0.0123	ST20-MTHFS	15q25.1	protein_coding	3.19777	2	5.87189	4.04953	5.41687	4.69872	5.15816	4.24142
Up	ENSG00000105664	3.68122	0	COMP	19p13.11	protein_coding	8.71637	8.60415	12.3376	12.3213	10.1125	10.1013	5.71568	5.89919
Up	ENSG00000151846	3.67482	4.75e-11	PABPC3	13q12.13	protein_coding	3.19777	4.01294	6.66898	6.99214	2.58152	2.99898	3.16258	3.16535
Up	ENSG00000198947	3.67097	3.28e-82	DMD	Xp21.1	protein_coding	5.13144	5.27417	8.67076	8.77429	9.87232	9.82611	9.13151	9.16673
Up	ENSG00000181524	3.66415	1.67e-05	RPL24P4	6p21.1	processed_pseudogene	2.89729	2.90106	5.52538	5.63426	2.80292	2.99898	3.57615	3.57947
Up	ENSG00000274276	3.6638	1.48e-19	CBSL	21p12	protein_coding	3.19777	3.66384	6.76257	6.2247	5.77175	5.5831	9.98399	10.1592
Up	ENSG00000153012	3.6591	0.00176	LGI2	4p15.2	protein_coding	2.51731	2.72297	5.29417	4.549	2.80292	2.80648	2.58056	2.58222
Up	ENSG00000106541	3.65838	0.0028	AGR2	7p21.1	protein_coding	2.28172	2.90106	5.25176	4.6177	2.58152	2.58428	2.31929	2.32028
Up	ENSG00000219085	3.62156	0.0491	NPM1P37	6q13	processed_pseudogene	2.71977	2	4.47166	4.14572	2.58152	2	2	2.58222
Up	ENSG00000147234	3.61232	4.93e-06	FRMPD3	Xq22.3	protein_coding	2.89729	2.72297	5.41441	5.29987	4.99094	4.58327	4.57393	4.85087
Up	ENSG00000173801	3.60171	3.82e-25	JUP	17q21.2	protein_coding	3.55619	4.01294	6.79247	7.11605	8.41182	8.46966	8.43812	8.43893
Up	ENSG00000113645	3.59764	2.5e-15	WWC1	5q34	protein_coding	3.84306	3.56156	6.79247	6.87073	3.99223	3.58361	6.29121	6.43507
Up	ENSG00000198113	3.58472	8.32e-21	TOR4A	9q34.3	protein_coding	3.32739	3.75935	6.76257	6.42967	9.13946	8.97239	9.15175	9.00024
Up	ENSG00000125266	3.57822	1.78e-15	EFNB2	13q33.3	protein_coding	2.71977	3.75935	6.42362	6.06165	7.02338	6.8684	8.52217	8.64288
Up	ENSG00000278709	3.56717	0.0109	NKILA	20q13.31	antisense	2.28172	2.28316	3.8309	3.83546	4.38393	4.3203	4.31134	4.99278
Up	ENSG00000214049	3.56697	0.00402	UCA1	19p13.12	lincRNA	2.51731	2.72297	4.80068	4.97274	2	2.32152	2.58056	2.58222
Up	ENSG00000126500	3.55151	2.93e-06	FLRT1	11q13.1	protein_coding	3.32739	2.72297	5.87189	5.66704	3.99223	4.52188	3.314	3.16535
Up	ENSG00000166922	3.55069	5.56e-148	SCG5	15q13.3	protein_coding	6.55008	6.53105	10.0759	9.98968	8.04508	8.10128	7.41333	7.26809
Up	ENSG00000110328	3.52779	0.00025	GALNT18	11p15.4	protein_coding	2.71977	2.28316	3.94177	5.02427	5.9445	6.30185	4.3816	4.89974
Up	ENSG00000164078	3.5252	0.00403	MST1R	3p21.31	protein_coding	2.28172	2.72297	4.80068	4.32077	3.79996	3.69903	2.99339	2.80382
Up	ENSG00000136404	3.51619	1.8e-12	TM6SF1	15q25.2	protein_coding	3.44632	3.45148	6.3849	6.37118	5.79773	6.33791	5.96488	6.03664
Up	ENSG00000106366	3.51348	0	SERPINE1	7q22.1	protein_coding	13.8024	13.779	17.306	17.3018	16.8679	16.8629	16.3921	16.3834
Up	ENSG00000242515	3.50248	0.00994	UGT1A10	2q37.1	protein_coding	2.89729	2.28316	5.01871	4.6177	2.58152	2	2.31929	2
Up	ENSG00000144278	3.45582	0.00227	GALNT13	2q23.3	protein_coding	2.51731	2.28316	4.47166	3.83546	5.07832	4.58327	5.03276	5.278
Up	ENSG00000174938	3.45156	2.25e-12	SEZ6L2	16p11.2	protein_coding	3.05534	3.45148	6.05569	6.01147	7.86018	7.62006	6.09605	6.01463
Up	ENSG00000118257	3.42941	0	NRP2	2q33.3	protein_coding	8.63419	8.77957	12.1363	12.1143	10.7578	10.7276	11.424	11.4573
Up	ENSG00000054690	3.3982	0.0427	PLEKHH1	14q24.1	protein_coding	2.28172	2.28316	3.27553	4.04953	3.45285	3.45814	3.314	3.45419
Up	ENSG00000184545	3.39737	0.00149	DUSP8	11p15.5	protein_coding	2.28172	2.51976	3.94177	4.32077	6.07771	6.22689	4.89542	4.57809
Up	ENSG00000275993	3.39023	1.71e-24	SIK1B	21p12	protein_coding	3.75363	4.08844	6.94666	6.91234	8.35608	8.35114	8.50654	8.74337
Up	ENSG00000065717	3.37994	8.82e-06	TLE2	19p13.3	protein_coding	3.32739	2.72297	5.52538	5.6991	4.74606	5.0426	2.58056	2.32028
Up	ENSG00000076706	3.37567	2.45e-148		11q23.3	protein_coding	6.615	6.54452	10.0186	9.77146	10.0585	10.1117	8.65931	8.61389
Up	ENSG00000232499	3.36097	0.000341		1p13.2	processed_pseudogene	3.19777	2.90106	5.69325	5.49511	2.99483	2.32152	2	3.31698
Up	ENSG00000261373	3.36046	0.00304	VPS9D1-AS1	16q24.3	antisense	2.51731	2.72297	4.67793	4.746	4.16187	3.8059	3.89719	2.58222
Up	ENSG00000182795	3.35907	0.00977	C1orf116	1q32.1	protein_coding	2.51731	2.72297	5.16301	4.04953	2.31986	2.58428	3.57615	2.58222
Up	ENSG00000197892	3.35902	3.81e-16	KIF13B	8p12	protein_coding	4.00683	3.05956	6.49808	6.42967	7.29368	7.42428	7.4789	7.86226
Up	ENSG00000119125	3.35216	2.51e-05	GDA	9q21.13	protein_coding	3.19777	3.20236	5.45235	6.13379	2.99483	2.80648	2.31929	2.58222
Up	ENSG00000022556	3.35073	0.00698	NLRP2	19q13.42	protein_coding	2.28172	2.72297	4.39579	4.47686	4.38393	4.16834	2	2.32028
Up	ENSG00000153976	3.34604	2.64e-81	HS3ST3A1	17p12	protein_coding	5.47705	5.97695	8.9842	9.00339	7.77119	7.77279	8.76166	8.83103
Up	ENSG00000137699	3.33666	0.046	TRIM29	11q23.3	protein_coding	2.51731	2.28316	4.04472	4.14572	2.99483	3.45814	2	2
Up	ENSG00000010030	3.33584	0.0261	ETV7	6p21.31	protein_coding	2.51731	2.28316	4.3157	3.83546	2.99483	2.99898	3.45102	2.99588
Up	ENSG00000100302	3.32884	0.000484	RASD2	22q12.3	protein_coding	3.19777	2.51976	5.33538	5.21372	2.80292	2.80648	3.16258	3.90084
Up	ENSG00000198959	3.32131	3.78e-211	TGM2	20q11.23	protein_coding	6.75983	6.79044	10.1325	9.95856	12.0778	12.0624	10.8276	10.8412
Up	ENSG00000184343	3.30462	0.0434	SRPK3	Xq28	protein_coding	2.28172	2.28316	3.43566	3.83546	3.31572	3.32071	3.89719	3.69473
Up	ENSG00000124920	3.30419	9.42e-05	MYRF	11q12.2	protein_coding	2.71977	3.05956	5.01871	5.45812	4.07954	3.8059	4.07734	4.24142
Up	ENSG00000118526	3.30415	6.57e-05	TCF21	6q23.2	protein_coding	2.89729	2	4.54374	4.2359	9.41386	9.35992	8.53379	8.51148
Up	ENSG00000163814	3.30408	4.97e-16	CDCP1	3p21.31	protein_coding	3.55619	3.56156	6.40439	6.26809	8.50545	8.37737	6.94138	6.76024
Up	ENSG00000005884	3.3004	0	ITGA3	17q21.33	protein_coding	8.41474	8.34793	11.6451	11.6878	11.942	11.9888	11.833	11.8575
Up	ENSG00000087494	3.24927	5.79e-19	PTHLH	12p11.22	protein_coding	4.28734	4.01294	7.01165	7.15124	7.13968	7.13757	4.31134	4.51675
Up	ENSG00000124225	3.24797	7.29e-34	PMEPA1	20q13.31	protein_coding	4.28734	4.63334	7.53817	7.38599	8.58593	8.4818	8.6126	8.53873
Up	ENSG00000026559	3.24746	4.13e-117	KCNG1	20q13.13	protein_coding	6.45399	6.69704	9.85643	9.68406	8.31169	8.20744	7.83873	7.84987
Up	ENSG00000147408	3.22781	1.3e-116	CSGALNACT1	8p21.3	protein_coding	6.25655	6.24788	9.45986	9.35988	9.07452	9.10911	9.57366	9.56922
Up	ENSG00000123689	3.22301	2.79e-189	G0S2	1q32.2	protein_coding	7.49156	7.53368	10.6672	10.7463	5.89722	6.02046	2.80169	2.80382
Up	ENSG00000108405	3.2046	0.022	P2RX1	17p13.2	protein_coding	2.28172	2.28316	3.57978	3.584	5.5141	5.5831	2.99339	3.31698
Up	ENSG00000178401	3.20442	1.08e-09	DNAJC22	12q13.12	protein_coding	3.19777	3.20236	5.84361	5.53117	7.25669	7.16794	6.61665	6.48397
Up	ENSG00000189334	3.20311	0.0255	S100A14	1q21.3	protein_coding	2.28172	2.90106	4.61239	4.549	2.31986	2.32152	2	2.32028
Up	ENSG00000183715	3.19231	4.31e-94	OPCML	11q25	protein_coding	6.28874	6.21456	9.34099	9.40916	8.49755	8.47372	6.61665	6.6068
Up	ENSG00000104415	3.19104	1.73e-97	CCN4	8q24.22	protein_coding	6.22362	6.53105	9.47377	9.55205	8.38636	8.29261	7.03155	6.82493
Up	ENSG00000006453	3.18069	1.77e-38	BAIAP2L1	7q22.1	protein_coding	4.77026	4.68291	7.67285	7.7265	8.16969	8.13754	8.65222	8.69919
Up	ENSG00000178573	3.17542	2.84e-05	MAF	16q23.2	protein_coding	3.05534	2.51976	4.85835	5.07401	3.69327	2.80648	6.51089	6.592
Up	ENSG00000228035	3.17034	0.0134	NGF-AS1	1p13.2	antisense	2.71977	2.72297	4.54374	4.97274	2.31986	2.32152	2	2.58222
Up	ENSG00000102468	3.16262	0.00157	HTR2A	13q14.2	protein_coding	2.71977	2.51976	4.74061	4.32077	5.3126	5.3201	2.31929	2.58222
Up	ENSG00000101306	3.15047	0.0236	MYLK2	20q11.21	protein_coding	2.28172	2.72297	4.54374	3.94646	2.31986	2.32152	3.57615	3.57947
Up	ENSG00000225031	3.14251	3.93e-06	EIF4BP7	Xq23	processed_pseudogene	3.44632	3.56156	6.12782	6.0861	2.58152	2	2.99339	3.16535
Up	ENSG00000158769	3.13413	0.00013	F11R	1q23.3	protein_coding	2.89729	3.05956	5.20807	5.29987	4.69168	4.85623	3.57615	2.80382
Up	ENSG00000156675	3.12483	1.54e-06	RAB11FIP1	8p11.23	protein_coding	2.71977	3.05956	5.25176	4.91931	6.74491	6.94054	6.23538	6.36719
Up	ENSG00000106537	3.12296	7.52e-10	TSPAN13	7p21.1	protein_coding	3.19777	3.33229	5.78533	5.66704	6.71795	7.03145	7.147	7.12127
Up	ENSG00000205476	3.12057	6.79e-61	CCDC85C	14q32.2	protein_coding	5.42006	5.45622	8.5181	8.34856	8.48161	8.40313	9.29518	9.21339
Up	ENSG00000183742	3.11964	0.000589	MACC1	7p21.1	protein_coding	2.89729	3.20236	5.20807	5.53117	3.45285	2.99898	2.80169	2.32028
Up	ENSG00000158714	3.11384	9.21e-05	SLAMF8	1q23.2	protein_coding	3.32739	3.33229	5.62843	5.9857	2.58152	2	2.31929	2.32028
Up	ENSG00000142621	3.11211	6.23e-06	FHAD1	1p36.21	protein_coding	3.65829	3.20236	5.95354	6.03678	2.80292	2.80648	3.57615	4.45268
Up	ENSG00000104413	3.09901	0.0187	ESRP1	8q22.1	protein_coding	2.89729	2.51976	4.47166	4.91931	2.31986	2.32152	2.31929	2
Up	ENSG00000130487	3.09797	1.66e-06	KLHDC7B	22q13.33	protein_coding	3.65829	3.20236	6.08014	5.8778	4.45096	4.3203	3.16258	3.57947
Up	ENSG00000204179	3.09781	0.0497	PTPN20	10q11.22	protein_coding	2	2.51976	2.8895	3.94646	4.07954	3.32071	4.3816	4.69346
Up	ENSG00000237870	3.09704	0.0274		7q31.2	processed_transcript	2.28172	2.28316	3.8309	3.09876	2	2.80648	6.17731	5.72029
Up	ENSG00000163235	3.09577	0.0067	TGFA	2p13.3	protein_coding	2.28172	3.33229	5.11649	5.02427	2.31986	2.32152	2.31929	2.58222
Up	ENSG00000130720	3.05991	0.0228	FIBCD1	9q34.12	protein_coding	2.28172	2.51976	3.8309	3.94646	4.38393	4.45777	3.16258	3.16535
Up	ENSG00000188153	3.05613	1.64e-15	COL4A5	Xq22.3	protein_coding	3.32739	3.84892	6.24055	6.11014	8.3648	8.46151	9.20116	9.31598
Up	ENSG00000081277	3.04067	0.0304	PKP1	1q32.1	protein_coding	2.28172	2.72297	3.94177	4.40092	2.99483	3.16879	2.80169	3.90084
Up	ENSG00000111087	3.03102	2.85e-18	GLI1	12q13.3	protein_coding	3.92727	5.24146	7.68086	7.41523	6.03466	6.45749	6.51089	6.24011
Up	ENSG00000101115	3.03029	1.88e-06	SALL4	20q13.2	protein_coding	3.32739	2.72297	5.01871	5.53117	5.20021	4.95242	6.86985	6.49991
Up	ENSG00000100558	3.02966	1.26e-13	PLEK2	14q24.1	protein_coding	3.65829	3.66384	6.10417	6.33082	7.8036	7.8372	6.83271	6.67857
Up	ENSG00000274290	3.02955	0.0196	HIST1H2BE	6p22.2	protein_coding	2.51731	2.72297	4.23091	4.6177	2.80292	2.99898	2.99339	2.80382
Up	ENSG00000174939	3.02172	0.000324	ASPHD1	16p11.2	protein_coding	2.51731	2.90106	4.47166	4.80611	5.71834	5.95229	4.4486	4.45268
Up	ENSG00000167767	3.02006	7.2e-14	KRT80	12q13.13	protein_coding	4.08223	4.5288	7.21297	6.89861	4.94517	3.8059	6.46309	6.45156
Up	ENSG00000134871	3.0196	0	COL4A2	13q34	protein_coding	12.1749	12.1539	15.1836	15.1823	15.2853	15.2845	15.3108	15.3049
Up	ENSG00000137809	3.01468	0	ITGA11	15q23	protein_coding	11.246	11.2484	14.2594	14.2602	13.9789	13.9636	14.4287	14.4396
Up	ENSG00000275226	3.00568	0.000211	LINC00547	13q13.3	lincRNA	3.05534	3.05956	5.45235	5.07401	3.57806	4.24632	4.15963	4.16351
Up	ENSG00000114270	3.00457	1.12e-232	COL7A1	3p21.31	protein_coding	7.4061	7.56044	10.4604	10.4621	10.4885	10.4938	10.2814	10.3081
Up	ENSG00000065361	2.99409	7.93e-20	ERBB3	12q13.2	protein_coding	4.40948	4.41608	7.21297	7.07998	7.00119	6.98671	6.32726	6.14196
Up	ENSG00000162595	2.98259	0.00976	DIRAS3	1p31.3	protein_coding	2.89729	2.51976	4.74061	4.47686	2.99483	3.16879	3.314	3.16535
Up	ENSG00000116701	2.98253	0.00636	NCF2	1q25.3	protein_coding	2.71977	2.51976	4.39579	4.40092	2.31986	2.99898	4.68924	4.89974
Up	ENSG00000172575	2.98217	0.0229	RASGRP1	15q14	protein_coding	2.51731	2	3.71079	3.09876	4.07954	4.3203	6.70151	6.85002
Up	ENSG00000254087	2.98211	0.0172	LYN	8q12.1	protein_coding	2	2.51976	3.43566	3.43966	6.86036	6.96381	7.67351	7.58438
Up	ENSG00000187164	2.98206	1.73e-05	SHTN1	10q25.3	protein_coding	2.51731	2.90106	4.85835	4.32077	8.29355	8.14265	8.31335	8.27263
Up	ENSG00000224020	2.98198	0.0387	MIR181A2HG	9q33.3	antisense	2.28172	2.51976	3.71079	3.94646	2.80292	3.32071	3.79791	4.31533
Up	ENSG00000172955	2.98144	0.0218	ADH6	4q23	protein_coding	2.51731	2.72297	4.54374	4.2359	3.99223	3.45814	2	2.80382
Up	ENSG00000146054	2.98132	0.00051	TRIM7	5q35.3	protein_coding	2.28172	3.45148	4.85835	5.34109	4.16187	3.9054	4.51263	4.57809
Up	ENSG00000143473	2.9677	8.27e-11	KCNH1	1q32.2	protein_coding	3.32739	3.66384	6.08014	5.79121	5.96758	5.88074	7.62365	7.59925
Up	ENSG00000120217	2.96217	3.64e-14	CD274	9p24.1	protein_coding	3.92727	3.75935	6.36514	6.44865	6.57503	6.79245	7.37078	7.38426
Up	ENSG00000115318	2.95472	0	LOXL3	2p13.1	protein_coding	9.3271	9.44877	12.3606	12.3116	10.7193	10.6941	9.95259	9.9762
Up	ENSG00000148346	2.95276	5.03e-05	LCN2	9q34.11	protein_coding	3.05534	3.84892	5.89962	5.95947	2.80292	3.16879	2.80169	2.58222
Up	ENSG00000162551	2.92311	7.14e-28	ALPL	1p36.12	protein_coding	5.36073	5.27417	8.13041	8.08906	5.99029	6.04248	3.45102	3.80147
Up	ENSG00000157168	2.92026	9.02e-154	NRG1	8p12	protein_coding	7.59172	7.53368	10.4616	10.4515	7.48172	7.32893	8.02038	7.71983
Up	ENSG00000108639	2.91496	5.88e-14	SYNGR2	17q25.3	protein_coding	3.55619	3.93326	6.28329	6.2025	8.22339	8.21716	7.38795	6.9578
Up	ENSG00000139211	2.90643	2.51e-288	AMIGO2	12q13.11	protein_coding	7.79029	7.82059	10.6812	10.6975	11.1318	11.0748	11.4308	11.4274
Up	ENSG00000176165	2.90515	0.00011	FOXG1	14q12	protein_coding	3.44632	3.45148	5.75529	5.84951	2.80292	2.80648	2.31929	2.32028
Up	ENSG00000144057	2.90072	0.00206	ST6GAL2	2q12.3	protein_coding	2.71977	2.72297	3.94177	4.97274	2.99483	2.99898	5.8703	5.3145
Up	ENSG00000006118	2.89574	1.83e-75	TMEM132A	11q12.2	protein_coding	5.92906	6.38895	9.0599	8.94108	9.2635	9.19273	7.80717	7.81844
Up	ENSG00000162849	2.89067	3.19e-84	KIF26B	1q44	protein_coding	5.88763	6.14553	8.81974	8.84764	9.7362	9.75453	10.32	10.2266
Up	ENSG00000182585	2.88725	0.00125	EPGN	4q13.3	protein_coding	3.44632	3.05956	5.48933	5.53117	2.31986	2	3.16258	2.32028
Up	ENSG00000249264	2.8726	1.44e-15	EEF1A1P9	4q24	processed_pseudogene	4.98195	4.68291	7.70464	7.32566	3.99223	3.9054	4.57393	4.38564
Up	ENSG00000235750	2.85656	0.0377	KIAA0040	1q25.1	protein_coding	2.28172	2.28316	3.43566	3.27926	5.03529	5.39047	5.3456	5.48434
Up	ENSG00000197106	2.84138	0.000142	SLC6A17	1p13.3	protein_coding	2.51731	3.33229	4.96721	5.02427	5.84833	6.168	3.69128	4.51675
Up	ENSG00000049249	2.84056	5.99e-06	TNFRSF9	1p36.23	protein_coding	3.84306	3.93326	6.4426	6.24656	2	2	2.58056	3.69473
Up	ENSG00000138395	2.80756	1.43e-32	CDK15	2q33.1	protein_coding	5.2342	5.06578	7.71248	7.9089	6.05635	6.14783	8.59792	8.41811
Up	ENSG00000163435	2.79873	0.0201	ELF3	1q32.1	protein_coding	2.51731	3.05956	4.47166	4.80611	2.80292	2.80648	2.58056	2.80382
Up	ENSG00000119927	2.78949	0	GPAM	10q25.2	protein_coding	8.60892	8.67016	11.4074	11.4263	9.27511	9.3467	8.48276	8.56548
Up	ENSG00000270885	2.78918	0.0228	RASL10B	17q12	protein_coding	2.28172	2.72297	3.8309	4.14572	4.16187	4.16834	3.89719	3.80147
Up	ENSG00000163347	2.73652	1.71e-06	CLDN1	3q28	protein_coding	3.84306	3.05956	5.81477	5.63426	6.13997	5.99809	4.51263	5.24055
Up	ENSG00000147166	2.71938	0.0129	ITGB1BP2	Xq13.1	protein_coding	2.51731	2.51976	3.8309	4.04953	3.8993	3.58361	5.57283	5.2021
Up	ENSG00000104321	2.71911	0.000289	TRPA1	8q21.11	protein_coding	2.71977	2.72297	4.47166	4.32077	7.52902	7.37305	5.74263	5.7997
Up	ENSG00000129422	2.719	0.000504	MTUS1	8p22	protein_coding	2.51731	2.90106	4.39579	4.40092	3.69327	3.69903	7.13688	7.25875
Up	ENSG00000135750	2.71898	0.0443	KCNK1	1q42.2	protein_coding	2.28172	2.28316	3.43566	3.09876	6.21901	5.97537	5.31001	5.51603
Up	ENSG00000270562	2.71885	0.000914		3p13	lincRNA	2.51731	3.20236	4.54374	4.91931	4.94517	5.0426	4.68924	5.16259
Up	ENSG00000113070	2.71259	3.36e-23	HBEGF	5q31.3	protein_coding	4.52208	4.5288	7.03684	6.97915	8.52113	8.35114	8.47876	8.43479
Up	ENSG00000280987	2.70809	0.00187		5q31.2	protein_coding	7.29954	6.51745	9.94061	9.2315	8.83208	9.02035	7.43	9.60097
Up	ENSG00000134986	2.69369	0	NREP	5q22.1	protein_coding	10.1786	10.1792	12.8677	12.869	11.1899	11.225	12.6209	12.6106
Up	ENSG00000280143	2.66749	0		11q23.3	TEC	8.2851	8.27708	10.9234	10.9423	11.1856	11.2268	11.6472	11.5861
Up	ENSG00000021645	2.66591	6.87e-132	NRXN3	14q24.3	protein_coding	7.01203	7.09506	9.68175	9.68406	10.1215	10.1816	10.1212	10.1403
Up	ENSG00000128692	2.66452	2.08e-34	EIF2S2P4	2q31.1	processed_pseudogene	5.98907	6.03536	8.61748	8.58138	5.20021	5.5217	5.57283	6.0797
Up	ENSG00000171992	2.66068	8.71e-63	SYNPO	5q33.1	protein_coding	5.82315	6.01615	8.53146	8.46966	10.21	10.3029	8.92644	8.81837
Up	ENSG00000102174	2.65364	0.00498	PHEX	Xp22.11	protein_coding	3.05534	2.90106	4.91381	4.746	4.07954	4.24632	2.99339	2.80382
Up	ENSG00000113805	2.65117	3e-52	CNTN3	3p12.3	protein_coding	5.88763	6.10973	8.5181	8.63208	8.42021	8.50578	7.83873	7.9167
Up	ENSG00000128602	2.63437	1.2e-06	SMO	7q32.1	protein_coding	3.75363	2.72297	5.66121	5.02427	7.44109	7.2554	5.57283	6.03664
Up	ENSG00000128656	2.62502	4.68e-56	CHN1	2q31.1	protein_coding	6.00853	5.87402	8.56215	8.40796	8.32516	8.0259	9.91607	9.94743
Up	ENSG00000103067	2.6208	0.043	ESRP2	16q22.1	protein_coding	2.89729	2.51976	4.14082	4.47686	3.31572	2.80648	3.16258	2.80382
Up	ENSG00000138650	2.60331	4.8e-33	PCDH10	4q28.3	protein_coding	4.81516	4.86571	7.13345	7.38599	11.4038	11.3946	12.438	12.4535
Up	ENSG00000159374	2.59994	0.0281	M1AP	2p13.1	protein_coding	3.19777	2.90106	4.67793	5.1221	2	2.80648	2	2.58222
Up	ENSG00000151364	2.5996	0.000567	KCTD14	11q14.1	protein_coding	3.55619	3.20236	5.29417	5.56636	3.57806	3.16879	3.99008	4.08116
Up	ENSG00000105509	2.59071	1.44e-20	HAS1	19q13.41	protein_coding	5.05863	4.7772	7.39936	7.29452	8.11907	7.97528	3.69128	3.31698
Up	ENSG00000128655	2.58708	4.82e-07	PDE11A	2q31.2	protein_coding	3.55619	3.33229	5.59489	5.42015	6.29394	6.22689	6.4792	6.62144
Up	ENSG00000152078	2.58102	0.00258	TMEM56	1p21.3	protein_coding	2.89729	3.33229	5.06843	4.97274	2.99483	3.16879	4.98842	4.16351
Up	ENSG00000170421	2.56993	1.05e-120	KRT8	12q13.13	protein_coding	7.6173	7.73507	10.1926	10.2539	7.48172	7.33786	8.22055	8.05257
Up	ENSG00000159958	2.56708	0.0381	TNFRSF13C	22q13.2	protein_coding	2.71977	2.72297	4.3157	4.2359	3.16418	2.80648	3.99008	3.16535
Up	ENSG00000180914	2.5578	0	OXTR	3p25.3	protein_coding	10.135	10.1208	12.7083	12.6541	12.4967	12.5473	13.396	13.4187
Up	ENSG00000170054	2.55435	6.34e-05	SERPINA9	14q32.13	protein_coding	2.89729	3.56156	5.16301	5.25744	3.31572	3.58361	6.30935	6.31409
Up	ENSG00000151388	2.55098	7.86e-207	ADAMTS12	5p13.2	protein_coding	7.77333	7.71734	10.2743	10.274	11.3189	11.3272	11.1962	11.1791
Up	ENSG00000112561	2.54761	7.2e-18	TFEB	6p21.1	protein_coding	4.67605	5.06578	7.3798	7.12788	6.95575	7.06411	6.46309	6.67857
Up	ENSG00000163888	2.54372	0.022	CAMK2N2	3q27.1	protein_coding	2.71977	2.90106	4.47166	4.40092	3.57806	3.45814	3.45102	3.31698
Up	ENSG00000215032	2.53787	0.0476	GNL3LP1	5q12.1	processed_pseudogene	3.05534	2	3.43566	4.47686	3.69327	4.08591	4.3816	3.69473
Up	ENSG00000165626	2.53778	1.1e-14	BEND7	10p13	protein_coding	4.08223	4.63334	6.74739	6.59214	7.03435	7.18784	7.48689	7.3495
Up	ENSG00000243547	2.53013	0.00334	HNRNPKP4	3q11.2	processed_pseudogene	3.32739	3.20236	5.06843	5.29987	3.16418	3.58361	3.314	4.45268
Up	ENSG00000135074	2.52162	0	ADAM19	5q33.3	protein_coding	8.67129	8.67934	11.1647	11.2056	12.0668	12.0293	12.3517	12.3687
Up	ENSG00000165891	2.51446	7.88e-149	E2F7	12q21.2	protein_coding	7.70936	7.6628	10.1514	10.2031	8.32516	8.28339	10.1479	10.1617
Up	ENSG00000101898	2.51338	0.0242	MCTS2P	20q11.21	protein_coding	3.05534	2.28316	4.47166	3.94646	3.79996	3.58361	3.99008	4.74786
Up	ENSG00000132329	2.51277	0.000154	RAMP1	2q37.3	protein_coding	2.89729	3.05956	4.61239	4.80611	6.63391	6.48991	6.05364	5.99227
Up	ENSG00000160588	2.51277	0.029	MPZL3	11q23.3	protein_coding	2.71977	2	3.8309	3.09876	6.05635	6.28347	5.03276	5.51603
Up	ENSG00000167600	2.51221	0.0328	CYP2S1	19q13.2	protein_coding	2.28172	2.51976	3.71079	3.27926	6.11951	6.42432	3.314	3.99382
Up	ENSG00000150054	2.51161	0.0394	MPP7	10p12.1	protein_coding	2	2.72297	3.71079	3.27926	3.57806	3.8059	5.76908	5.89919
Up	ENSG00000134198	2.49376	2.02e-06	TSPAN2	1p13.2	protein_coding	3.32739	3.75935	5.62843	5.53117	7.00119	6.83092	4.74361	5.60713
Up	ENSG00000162458	2.49313	6.79e-126	FBLIM1	1p36.21	protein_coding	7.25135	6.98081	9.62265	9.53883	10.6691	10.6346	10.9131	10.9489
Up	ENSG00000134243	2.48606	1.91e-191	SORT1	1p13.3	protein_coding	7.95481	7.71138	10.3416	10.2647	10.4033	10.3999	11.3753	11.3765
Up	ENSG00000163898	2.46664	0.0303	LIPH	3q27.2	protein_coding	2	3.05956	3.71079	4.2359	4.99094	5.16811	3.89719	3.16535
Up	ENSG00000117676	2.46149	0.000509	RPS6KA1	1p36.11	protein_coding	3.32739	2.90106	5.06843	4.746	5.16072	4.99822	5.57283	5.24055
Up	ENSG00000152952	2.45048	0	PLOD2	3q24	protein_coding	10.6153	10.5954	13.0546	13.0512	12.7292	12.7252	12.6572	12.6062
Up	ENSG00000127329	2.44686	1.54e-206	PTPRB	12q15	protein_coding	8.47893	8.42641	10.8831	10.8895	8.84771	8.93167	9.68205	9.6175
Up	ENSG00000225177	2.44576	1.51e-09		6q24.1	antisense	4.52208	4.5288	6.66898	6.82787	4.94517	5.20764	5.27352	5.66482
Up	ENSG00000133816	2.44057	0	MICAL2	11p15.3	protein_coding	11.7265	11.7143	14.167	14.1522	13.7457	13.7468	14.2483	14.2525
Up	ENSG00000105357	2.43715	0.0477	MYH14	19q13.33	protein_coding	3.19777	2.72297	4.85835	4.40092	2.58152	2.32152	2.99339	2.32028
Up	ENSG00000137801	2.43571	0	THBS1	15q14	protein_coding	15.5085	15.5163	17.9529	17.9432	16.35	16.3512	15.9778	15.9856
Up	ENSG00000187098	2.4348	2.21e-08	MITF	3p13	protein_coding	3.75363	3.45148	5.62843	5.56636	7.58976	7.69844	7.44649	7.22079
Up	ENSG00000154839	2.43383	8.74e-52	SKA1	18q21.1	protein_coding	6.70124	6.48987	8.98096	8.98725	5.69088	5.35571	8.1316	8.12629
Up	ENSG00000143126	2.4195	1.57e-05	CELSR2	1p13.3	protein_coding	3.55619	3.33229	5.52538	5.16864	6.05635	6.47379	5.60255	5.94648
Up	ENSG00000165194	2.41485	0.00162	PCDH19	Xq22.1	protein_coding	3.32739	3.84892	5.84361	5.25744	3.16418	4.39067	3.79791	3.45419
Up	ENSG00000170961	2.41335	9.32e-216	HAS2	8q24.13	protein_coding	8.12939	8.15945	10.568	10.5137	9.52691	9.47573	11.7109	11.6909
Up	ENSG00000171208	2.41064	1.45e-29	NETO2	16q12.1	protein_coding	5.58469	5.69235	8.02733	7.87422	5.99029	6.30185	8.34447	8.50359
Up	ENSG00000197977	2.39733	0.0056	ELOVL2	6p24.2	protein_coding	2	3.05956	3.27553	4.40092	5.54511	5.39047	7.30901	7.36699
Up	ENSG00000165495	2.39727	0.0128	PKNOX2	11q24.2	protein_coding	2.71977	2.51976	4.04472	3.83546	5.41687	5.08567	5.51147	5.24055
Up	ENSG00000128487	2.39726	0.00242	SPECC1	17p11.2	protein_coding	2	3.05956	3.43566	4.32077	9.68317	9.70361	10.0729	10.1313
Up	ENSG00000081052	2.39726	0.00289	COL4A4	2q36.3	protein_coding	2.89729	2.90106	4.47166	4.47686	3.45285	4.08591	5.98759	6.03664
Up	ENSG00000277304	2.39717	0.0106		16p11.2	unprocessed_pseudogene	3.19777	2.90106	4.96721	4.47686	3.57806	3.69903	3.99008	3.80147
Up	ENSG00000188662	2.39704	0.00584	HILS1	17q21.33	transcribed_unitary_pseudogene	2.89729	3.33229	4.67793	5.02427	4.31364	3.9054	4.07734	3.80147
Up	ENSG00000154146	2.39635	0.0214	NRGN	11q24.2	protein_coding	2.28172	2.72297	4.04472	3.27926	4.07954	4.39067	6.27284	6.20165
Up	ENSG00000008056	2.37624	4.5e-06	SYN1	Xp11.23	protein_coding	3.84306	4.63334	6.42362	6.39094	4.16187	4.3203	3.79791	4.08116
Up	ENSG00000197258	2.37451	2.42e-05	EIF4BP6	7q22.2	processed_pseudogene	3.84306	4.47354	6.30419	6.26809	3.45285	3.9054	3.314	3.31698
Up	ENSG00000132359	2.36423	1.2e-08	RAP1GAP2	17p13.3	protein_coding	3.65829	3.84892	5.52538	5.90554	7.21873	7.19769	7.53393	7.57688
Up	ENSG00000172201	2.36384	5.76e-28	ID4	6p22.3	protein_coding	5.55852	5.17374	7.6321	7.62168	7.9898	8.09603	8.42154	8.55789
Up	ENSG00000137203	2.3564	0.000202	TFAP2A	6p24.3	protein_coding	3.05534	2.90106	4.85835	4.2359	7.54445	7.72592	6.4792	6.89892
Up	ENSG00000173926	2.34057	6.42e-18	2020-03-03	5q23.2	protein_coding	4.77026	4.68291	6.99888	6.75349	8.44097	8.49384	7.43827	7.51549
Up	ENSG00000163449	2.33629	0.015	TMEM169	2q35	protein_coding	2.71977	2.72297	3.8309	4.32077	4.23975	4.08591	5.23608	5.45193
Up	ENSG00000180777	2.33601	0.00149	ANKRD30B	18p11.21	protein_coding	3.05534	2.28316	3.8309	4.32077	8.84148	8.87756	7.25389	7.30484
Up	ENSG00000233830	2.32291	0.0433	EIF4HP1	7p15.2	processed_pseudogene	3.19777	2.90106	5.01871	4.2359	2.58152	3.16879	3.16258	2.58222
Up	ENSG00000120756	2.31827	0.00291	PLS1	3q23	protein_coding	3.44632	3.20236	5.01871	5.16864	3.99223	3.9054	4.07734	4.94701
Up	ENSG00000170558	2.31758	0	CDH2	18q12.1	protein_coding	11.8994	11.8537	14.2001	14.186	14.7561	14.7401	13.3709	13.3787
Up	ENSG00000117394	2.31271	1.05e-224	SLC2A1	1p34.2	protein_coding	8.32833	8.21947	10.5863	10.5592	11.0818	11.0546	11.6405	11.6361
Up	ENSG00000175426	2.30389	3.16e-11	PCSK1	5q15	protein_coding	5.2342	5.5393	7.5644	7.60486	2.31986	2	2.58056	2
Up	ENSG00000158859	2.27979	3.87e-32	ADAMTS4	1q23.3	protein_coding	5.96934	5.56596	7.87499	8.0708	7.81	7.94636	8.73507	8.68532
Up	ENSG00000182667	2.26897	2.41e-208	NTM	11q25	protein_coding	8.30097	8.27708	10.555	10.5316	10.6062	10.6136	11.4214	11.4243
Up	ENSG00000182809	2.26516	7.75e-95	CRIP2	14q32.33	protein_coding	7.72709	7.37687	9.80052	9.80683	9.93073	9.91236	7.86962	7.71983
Up	ENSG00000186193	2.2635	7.41e-28	SAPCD2	9q34.3	protein_coding	6.08385	5.95695	8.15938	8.26536	3.8993	3.9054	7.7749	7.86841
Up	ENSG00000178860	2.26295	1.5e-151	MSC	8q13.3	protein_coding	8.58643	8.33636	10.7148	10.7192	9.24945	9.30859	8.67688	8.63208
Up	ENSG00000157680	2.25583	4.96e-102	DGKI	7q33	protein_coding	7.67324	7.62526	9.87402	9.89078	9.82573	9.61268	9.16427	9.17916
Up	ENSG00000127124	2.25503	1.41e-09	HIVEP3	1p34.2	protein_coding	4.08223	4.22855	6.24055	6.01147	6.67654	6.90492	7.29087	7.44315
Up	ENSG00000141469	2.25241	2.3e-15	SLC14A1	18q12.3	protein_coding	5.61039	5.93666	7.94986	7.94944	4.31364	3.9054	4.51263	3.90084
Up	ENSG00000076944	2.24736	8.05e-11	STXBP2	19p13.2	protein_coding	4.40948	4.2938	6.40439	6.31021	7.33862	7.32893	6.8074	6.67857
Up	ENSG00000229944	2.24546	1.45e-11	EIF4EP2	17q21.33	processed_pseudogene	5.58469	5.61785	8.00196	7.4439	6.18003	5.99809	4.94267	6.18203
Up	ENSG00000165617	2.23107	0	DACT1	14q23.1	protein_coding	9.77061	9.635	11.9278	11.9325	11.697	11.6571	10.3531	10.3394
Up	ENSG00000149591	2.22154	0	TAGLN	11q23.3	protein_coding	12.465	12.4705	14.7011	14.6757	15.2676	15.2794	15.3284	15.327
Up	ENSG00000101187	2.22035	0.0295	SLCO4A1	20q13.33	protein_coding	3.32739	3.20236	5.01871	4.80611	2.58152	2.58428	2.80169	2.58222
Up	ENSG00000135480	2.21866	8.09e-54	KRT7	12q13.13	protein_coding	6.06538	6.07303	8.23753	8.19965	12.1664	12.176	10.5356	10.4285
Up	ENSG00000074181	2.21685	0	NOTCH3	19p13.12	protein_coding	9.35587	9.24524	11.4929	11.5297	12.46	12.4755	10.9662	10.9284
Up	ENSG00000046604	2.20981	6.63e-145	DSG2	18q12.1	protein_coding	7.88283	7.77561	10.0312	10.009	9.91449	10.0064	11.5375	11.5852
Up	ENSG00000257219	2.20471	0.0297	LNCOG	12q21.2	lincRNA	2.71977	2.28316	3.71079	3.43966	5.48241	5.80546	6.60201	6.22101
Up	ENSG00000006432	2.20375	0.0448	MAP3K9	14q24.2	protein_coding	2.28172	2.72297	3.8309	3.27926	4.31364	4.80561	5.74263	5.72029
Up	ENSG00000143355	2.20138	4.4e-13	LHX9	1q31.3	protein_coding	5.96934	5.56596	7.96306	7.83147	2.31986	3.16879	2.58056	2.32028
Up	ENSG00000177425	2.19425	1.24e-255	PAWR	12q21.2	protein_coding	8.94566	8.91276	11.1329	11.0955	10.5774	10.5117	11.0271	11.0266
Up	ENSG00000113448	2.19382	1.93e-21	PDE4D	5q12.1	protein_coding	5.47705	6.03536	7.83245	7.94944	7.00119	7.00925	7.09566	6.92276
Up	ENSG00000111863	2.1912	0.000202	ADTRP	6p24.1	protein_coding	4.28734	3.84892	6.03082	5.93276	3.79996	3.99847	3.79791	3.57947
Up	ENSG00000120708	2.18868	0	TGFBI	5q31.1	protein_coding	16.1273	16.1334	18.3182	18.3197	16.9547	16.9572	16.1239	16.1276
Up	ENSG00000254612	2.18674	0.0163		11q24.3	processed_pseudogene	3.32739	2.90106	4.47166	4.86382	4.23975	3.69903	3.89719	4.31533
Up	ENSG00000198948	2.18274	3.4e-69	MFAP3L	4q33	protein_coding	6.7483	6.94062	8.98744	8.99373	9.84455	9.82452	9.87098	10.0002
Up	ENSG00000143631	2.1754	4.7e-30	FLG	1q21.3	protein_coding	5.801	5.66794	7.86095	7.78741	4.74606	4.75315	9.5143	9.64105
Up	ENSG00000182578	2.17538	0.0209	CSF1R	5q32	protein_coding	3.55619	3.05956	5.06843	4.86382	2.80292	3.32071	3.16258	4.16351
Up	ENSG00000132031	2.17307	4.81e-12	MATN3	2p24.1	protein_coding	5.05863	4.2938	6.65277	6.78371	6.46584	6.1879	7.79435	7.67841
Up	ENSG00000276170	2.17079	3.15e-05		17q12	processed_transcript	4.22216	3.33229	5.52538	5.79121	5.27611	5.45758	5.98759	6.03664
Up	ENSG00000137331	2.15815	0	IER3	6p21.33	protein_coding	9.96989	9.91974	12.0912	12.1061	10.8935	10.9317	10.9683	10.9819
Up	ENSG00000136492	2.14419	2.85e-60	BRIP1	17q23.2	protein_coding	6.963	7.15775	9.17218	9.17563	7.39076	7.4074	9.28833	9.17916
Up	ENSG00000198768	2.1436	5.3e-149	APCDD1L	20q13.32	protein_coding	8.65903	8.71254	10.8462	10.7906	8.19435	8.32891	8.69769	8.63208
Up	ENSG00000137124	2.14224	1.95e-149	ALDH1B1	9p13.1	protein_coding	8.44362	8.23616	10.5017	10.4421	10.0203	10.0801	10.8315	10.7026
Up	ENSG00000163453	2.14019	0	IGFBP7	4q12	protein_coding	11.9325	11.9272	14.0537	14.084	15.2824	15.2804	14.8106	14.815
Up	ENSG00000140416	2.13786	0	TPM1	15q22.2	protein_coding	13.9616	13.9529	16.0979	16.0918	15.8579	15.8397	16.0321	16.0294
Up	ENSG00000150551	2.13755	4.75e-21	LYPD1	2q21.2	protein_coding	5.53187	5.33744	7.41866	7.51766	6.51365	6.96381	8.67338	8.75338
Up	ENSG00000249353	2.13723	9.75e-25	NPM1P27	5q15	processed_pseudogene	6.18993	6.84589	8.59221	8.69305	5.66288	5.753	6.27284	6.40153
Up	ENSG00000170390	2.13177	8.93e-52	DCLK2	4q31.23	protein_coding	6.71315	6.6604	8.74144	8.80776	8.99534	8.99233	9.24658	9.4736
Up	ENSG00000035499	2.12891	6.09e-09	DEPDC1B	5q12.1	protein_coding	4.77026	4.86571	6.82176	6.73815	3.69327	3.16879	6.71518	6.48397
Up	ENSG00000079215	2.12654	2.86e-26	SLC1A3	5p13.2	protein_coding	6.5764	6.50373	8.62995	8.60695	3.8993	4.58327	6.15742	5.87495
Up	ENSG00000149596	2.12075	8.53e-39	JPH2	20q13.12	protein_coding	6.42532	6.79044	8.66673	8.72064	7.4656	7.32893	8.3963	8.61389
Up	ENSG00000197646	2.11869	1.05e-57	PDCD1LG2	9p24.1	protein_coding	6.79387	6.61004	8.74908	8.81143	9.63535	9.62368	9.48866	9.5917
Up	ENSG00000280670	2.11764	0.00219	CCDC163	1p34.1	protein_coding	3.84306	3.05956	5.33538	4.97274	4.07954	4.39067	5.15816	5.16259
Up	ENSG00000067177	2.11374	9.65e-05	PHKA1	Xq13.1	protein_coding	3.44632	3.20236	4.74061	5.07401	6.95575	6.7794	6.9297	6.9578
Up	ENSG00000166851	2.11295	1.32e-161	PLK1	16p12.2	protein_coding	8.66518	8.61696	10.739	10.7472	6.46584	6.50585	10.3278	10.3103
Up	ENSG00000049323	2.11255	0	LTBP1	2p22.3	protein_coding	9.59669	9.62869	11.7559	11.6823	13.0505	13.048	13.083	13.0326
Up	ENSG00000127423	2.10735	7.44e-08	AUNIP	1p36.11	protein_coding	4.8587	4.35624	6.53392	6.55758	5.07832	5.08567	6.1168	6.20165
Up	ENSG00000248587	2.10715	0.00915	GDNF-AS1	5p13.2	antisense	2.89729	3.33229	4.67793	4.549	4.79848	4.99822	4.63274	4.31533
Up	ENSG00000179403	2.09754	0.0177	VWA1	1p36.33	protein_coding	2.89729	2.90106	4.3157	4.14572	4.89791	5.20764	4.57393	4.63693
Up	ENSG00000205683	2.09749	1.56e-10	DPF3	14q24.2	protein_coding	4.40948	4.98905	6.55151	6.73815	6.11951	5.77947	7.51842	7.45137
Up	ENSG00000144810	2.09602	0	COL8A1	3q12.1	protein_coding	10.6918	10.6579	12.7398	12.7963	11.4664	11.4579	13.193	13.1757
Up	ENSG00000133110	2.09519	0	POSTN	13q13.3	protein_coding	16.6623	16.6532	18.7525	18.7533	17.6393	17.6367	16.4692	16.4607
Up	ENSG00000085276	2.09179	4.29e-24	MECOM	3q26.2	protein_coding	5.96934	5.78604	7.81799	7.9693	7.08797	6.95223	7.91179	7.91075
Up	ENSG00000255624	2.08973	0.0367		10q26.13	transcribed_processed_pseudogene	3.32739	3.20236	4.61239	4.97274	2.58152	2.80648	3.16258	3.69473
Up	ENSG00000185697	2.08723	7.25e-82	MYBL1	8q13.1	protein_coding	7.91412	7.76414	9.96707	9.84852	7.66227	7.92873	9.20359	9.19393
Up	ENSG00000248187	2.08533	3.16e-31		4q28.2	lincRNA	7.07799	6.79044	9.01623	8.96435	5.96758	6.42432	4.3816	4.08116
Up	ENSG00000095303	2.08454	2.86e-274	PTGS1	9q33.2	protein_coding	9.36911	9.418	11.4815	11.4618	11.0002	11.0505	9.66101	9.6065
Up	ENSG00000103257	2.07463	0	SLC7A5	16q24.2	protein_coding	11.0954	11.0216	13.1488	13.1142	12.3228	12.3637	12.6995	12.6765
Up	ENSG00000024526	2.0741	2.6e-101	DEPDC1	1p31.3	protein_coding	8.17746	8.10595	10.2149	10.1863	6.13997	6.31999	9.61982	9.75666
Up	ENSG00000159200	2.07267	0	RCAN1	21q22.12	protein_coding	9.67946	9.63814	11.7344	11.7179	11.2611	11.3086	10.8793	10.9698
Up	ENSG00000080573	2.07071	0	COL5A3	19p13.2	protein_coding	10.0924	10.0947	12.1984	12.121	10.3658	10.3838	10.3266	10.2714
Up	ENSG00000142945	2.05929	2.65e-119	KIF2C	1p34.1	protein_coding	8.44362	8.40442	10.4022	10.5361	6.60477	6.6419	9.99943	10.0819
Up	ENSG00000167642	2.0457	4.57e-08	SPINT2	19q13.2	protein_coding	4.40948	4.22855	6.26208	5.9857	6.57503	6.55264	6.90606	7.05809
Up	ENSG00000160469	2.04254	5.57e-14	BRSK1	19q13.42	protein_coding	4.90096	5.27417	7.0243	6.99214	7.86018	7.69844	6.63114	6.65029
Up	ENSG00000175567	2.04117	0.00191	UCP2	11q13.4	protein_coding	3.05534	2.72297	4.14082	4.2359	5.45001	5.39047	9.17172	9.10815
Up	ENSG00000188290	2.04014	0.0495	HES4	1p36.33	protein_coding	2.71977	3.05956	4.39579	3.94646	3.69327	3.9054	4.4486	4.16351
Up	ENSG00000161267	2.0353	0.00486	BDH1	3q29	protein_coding	3.19777	2.72297	4.04472	4.549	5.84833	6.04248	6.71518	6.18203
Up	ENSG00000214338	2.03493	0.00687	SOGA3	6q22.33	protein_coding	2.89729	3.05956	4.04472	4.549	5.69088	5.35571	5.98759	5.92303
Up	ENSG00000198826	2.03408	4.56e-229	ARHGAP11A	15q13.3	protein_coding	9.26575	9.26165	11.2865	11.2948	8.53664	8.70534	10.9446	10.959
Up	ENSG00000175063	2.0309	1.02e-86	UBE2C	20q13.12	protein_coding	7.89856	8.00239	9.94727	9.98155	5.89722	5.97537	9.3941	9.38197
Up	ENSG00000177508	2.02734	5.96e-30	IRX3	16q12.2	protein_coding	6.81613	6.9304	8.84492	8.88295	2.31986	2.80648	6.1168	6.05833
Up	ENSG00000261150	2.02485	0.00464	EPPK1	8q24.3	protein_coding	3.05534	3.20236	4.74061	4.32077	5.79773	5.80546	5.27352	5.08019
Up	ENSG00000260604	2.01777	2.7e-24		6p25.2	lincRNA	6.42532	6.18046	8.33724	8.19965	7.1498	6.90492	6.9297	7.09002
Up	ENSG00000133874	2.01622	0.00486	RNF122	8p12	protein_coding	3.32739	3.33229	4.80068	4.86382	5.03529	5.16811	4.68924	4.57809
Up	ENSG00000050730	2.01049	0.0133	TNIP3	4q27	protein_coding	3.44632	3.56156	4.85835	5.25744	3.45285	3.32071	3.79791	4.24142
Up	ENSG00000158402	2.00773	3.04e-14	CDC25C	5q31.2	protein_coding	5.82315	5.64311	7.49337	7.80961	3.8993	3.58361	7.02058	7.01437
Up	ENSG00000107796	2.00717	0	ACTA2	10q23.31	protein_coding	9.75341	9.69963	11.7344	11.7233	13.9822	14.0081	14.5128	14.5093
Up	ENSG00000117724	2.00659	0	CENPF	1q41	protein_coding	10.4002	10.3111	12.3496	12.3697	8.44919	8.26945	11.9182	11.9121
Up	ENSG00000111859	2.0044	2.05e-158	NEDD9	6p24.2	protein_coding	8.90211	8.89972	10.9175	10.8746	8.89962	8.56784	10.8884	10.8782
Up	ENSG00000257167	2.00005	8.68e-07	TMPO-AS1	12q23.1	antisense	4.8587	4.73082	6.4426	6.79858	4.31364	4.45777	5.89453	5.5774
Up	ENSG00000171241	1.99986	4.77e-103	SHCBP1	16q11.2	protein_coding	8.3399	8.29313	10.3778	10.2239	7.20908	7.35556	10.0515	10.1605
Up	ENSG00000169607	1.99923	2.82e-125	CKAP2L	2q14.1	protein_coding	8.56359	8.73033	10.6692	10.6054	6.98996	6.92877	10.0008	9.91808
Up	ENSG00000165480	1.99742	1.16e-42	SKA3	13q12.11	protein_coding	7.16727	6.81288	8.9842	8.94443	5.48241	5.88074	8.98686	8.98617
Up	ENSG00000106785	1.98848	1.42e-11	TRIM14	9q22.33	protein_coding	5.26688	5.24146	7.0243	7.21914	5.69088	5.28357	7.11642	7.42657
Up	ENSG00000137807	1.98473	2.76e-275	KIF23	15q23	protein_coding	9.58864	9.73237	11.6327	11.6504	9.14199	9.08013	11.3983	11.3738
Up	ENSG00000081181	1.98264	0.00168	ARG2	14q24.1	protein_coding	3.75363	3.45148	5.11649	5.25744	5.57547	5.20764	4.74361	4.51675
Up	ENSG00000135525	1.98247	0.00709	MAP7	6q23.3	protein_coding	3.65829	3.45148	5.11649	5.1221	4.38393	3.99847	4.07734	4.38564
Up	ENSG00000182575	1.98246	0.000218	NXPH3	17q21.33	protein_coding	3.75363	3.45148	5.16301	5.21372	5.66288	5.08567	6.70151	6.83753
Up	ENSG00000104722	1.98224	0.0096	NEFM	8p21.2	protein_coding	2.71977	2.72297	3.71079	3.94646	7.33862	7.61271	9.22525	9.2772
Up	ENSG00000184588	1.97445	6.02e-16	PDE4B	1p31.3	protein_coding	5.94934	5.66794	7.72028	7.70298	6.60477	6.48991	6.41364	6.69251
Up	ENSG00000117650	1.9631	1.88e-42	NEK2	1q32.3	protein_coding	7.02164	7.15775	9.05374	8.99049	4.79848	4.95242	8.6126	8.73329
Up	ENSG00000243978	1.96153	3.51e-05	RTL9	Xq23	protein_coding	4.62653	4.5288	6.19651	6.48588	4.74606	4.99822	4.15963	4.80029
Up	ENSG00000072571	1.9598	1.14e-107	HMMR	5q34	protein_coding	8.36654	8.38209	10.3479	10.2938	6.3477	6.6419	9.92932	9.92547
Up	ENSG00000119681	1.95628	0	LTBP2	14q24.3	protein_coding	13.1243	13.1122	15.0761	15.072	14.5504	14.5046	13.8602	13.8544
Up	ENSG00000059728	1.95574	1.84e-53	MXD1	2p13.3	protein_coding	7.3538	7.32318	9.20311	9.32948	8.33406	8.34228	8.25839	8.39273
Up	ENSG00000121236	1.95487	2.26e-24	TRIM6	11p15.4	protein_coding	6.08385	6.31229	8.14786	8.04609	7.31182	7.32893	7.59436	7.56935
Up	ENSG00000132470	1.95338	0.0337	ITGB4	17q25.1	protein_coding	3.44632	3.56156	5.06843	4.97274	2.80292	2.58428	3.16258	2.99588
Up	ENSG00000273541	1.95273	0.0417		13q14.2	misc_RNA	4.00683	2.28316	4.54374	5.1221	4.51501	3.99847	3.79791	3.80147
Up	ENSG00000121152	1.94922	1.51e-55	NCAPH	2q11.2	protein_coding	7.36894	7.44309	9.28951	9.36987	5.96758	6.04248	9.15175	9.11334
Up	ENSG00000068489	1.94878	2.91e-116	PRR11	17q22	protein_coding	8.51679	8.58473	10.4569	10.5193	6.95575	6.59796	10.1429	10.2146
Up	ENSG00000122641	1.94779	0	INHBA	7p14.1	protein_coding	11.6927	11.6589	13.6121	13.6327	13.7169	13.7326	14.1106	14.0786
Up	ENSG00000127564	1.94648	3.77e-24	PKMYT1	16p13.3	protein_coding	6.08385	6.57108	8.28036	8.19965	6.11951	6.35561	8.11623	8.11599
Up	ENSG00000102385	1.94461	0.000207	DRP2	Xq22.1	protein_coding	3.19777	3.33229	4.91381	4.40092	7.45748	7.5058	8.55295	8.71634
Up	ENSG00000123358	1.94426	9.63e-77	NR4A1	12q13.13	protein_coding	8.20724	7.9926	10.0529	10.0122	8.07194	8.08014	8.11107	8.03079
Up	ENSG00000141682	1.93636	2.31e-34	PMAIP1	18q21.32	protein_coding	6.72496	6.70905	8.5708	8.65269	7.47368	7.3109	8.14176	8.16679
Up	ENSG00000112877	1.93592	1.84e-05	CEP72	5p15.33	protein_coding	4.15389	4.7772	6.3849	6.06165	5.07832	5.16811	5.51147	5.63627
Up	ENSG00000101447	1.92964	1.49e-56	FAM83D	20q11.23	protein_coding	7.42794	7.57364	9.37102	9.44505	6.3477	6.08555	9.17667	9.23973
Up	ENSG00000265190	1.92387	4.96e-12	ANXA8	10q11.22	protein_coding	5.70884	5.85253	7.6321	7.62168	5.96758	5.99809	4.51263	5.12198
Up	ENSG00000101057	1.92286	1.83e-55	MYBL2	20q13.12	protein_coding	7.42794	7.36173	9.27634	9.30885	6.77137	7.06411	9.33113	9.36684
Up	ENSG00000129810	1.92127	2.7e-21	SGO1	3p24.3	protein_coding	6.41077	6.24788	8.21563	8.18274	5.03529	4.52188	7.51842	7.63577
Up	ENSG00000113140	1.92123	0	SPARC	5q33.1	protein_coding	16.001	16.01	17.9246	17.9287	18.4996	18.5028	17.4685	17.4638
Up	ENSG00000137642	1.92065	0.0052	SORL1	11q24.1	protein_coding	3.19777	3.66384	4.74061	5.07401	4.45096	4.64215	5.60255	5.24055
Up	ENSG00000163359	1.91963	0	COL6A3	2q37.3	protein_coding	15.4264	15.431	17.3456	17.3509	15.9213	15.9256	16.1878	16.1832
Up	ENSG00000182379	1.91018	2e-10	NXPH4	12q13.3	protein_coding	5.3907	5.208	7.12172	7.07998	6.79736	6.39038	6.17731	6.05833
Up	ENSG00000165490	1.91012	5.21e-23	DDIAS	11q14.1	protein_coding	6.27273	6.59717	8.29087	8.31792	6.27557	5.90499	7.96996	7.74679
Up	ENSG00000134775	1.9055	5.52e-27	FHOD3	18q12.2	protein_coding	6.24018	6.1631	8.11275	7.98238	8.31169	8.39459	8.09547	8.23503
Up	ENSG00000132821	1.90288	0.000437	VSTM2L	20q11.23	protein_coding	3.92727	3.84892	5.66121	5.25744	6.31208	6.1879	3.79791	3.80147
Up	ENSG00000163673	1.89951	0.0301	DCLK3	3p22.2	protein_coding	3.84306	3.84892	5.52538	5.29987	3.31572	2.32152	2.99339	2
Up	ENSG00000141441	1.89937	0.000298	GAREM1	18q12.1	protein_coding	3.19777	3.84892	5.06843	5.02427	6.48195	6.6419	6.44679	6.76024
Up	ENSG00000166482	1.899	3.06e-229	MFAP4	17p11.2	protein_coding	9.38594	9.35633	11.2607	11.267	11.5215	11.5181	8.77151	8.77646
Up	ENSG00000187605	1.89656	1.45e-39	TET3	2p13.1	protein_coding	7.28366	7.03907	9.0003	9.06619	7.944	7.7191	7.76178	7.80568
Up	ENSG00000184985	1.8963	8.66e-84	SORCS2	4p16.1	protein_coding	8.36276	8.48347	10.3212	10.2951	7.79718	7.74619	6.90606	7.06881
Up	ENSG00000260822	1.89158	0.0278	NA	NANA	NA	2.89729	3.33229	4.39579	4.47686	4.63516	4.58327	4.31134	4.57809
Up	ENSG00000182752	1.88301	3.73e-227	PAPPA	9q33.1	protein_coding	8.96322	8.92053	10.775	10.857	12.6823	12.6917	11.5927	11.6143
Up	ENSG00000197696	1.88073	4.29e-06	NMB	15q25.2	protein_coding	4.72392	4.58202	6.34511	6.37118	5.54511	5.42442	5.54248	5.48434
Up	ENSG00000251493	1.87985	4.12e-112	FOXD1	5q13.2	protein_coding	8.32446	8.35559	10.2341	10.1792	9.66211	9.62551	10.1754	10.1428
Up	ENSG00000176641	1.8776	1.18e-10	RNF152	18q21.33	protein_coding	4.94202	4.94909	6.74739	6.60911	6.18003	6.28347	7.80717	7.84364
Up	ENSG00000123975	1.86892	1.76e-56	CKS2	9q22.2	protein_coding	7.49846	7.54041	9.38089	9.34982	7.03435	7.15789	9.28833	9.24919
Up	ENSG00000049130	1.86417	2.35e-300	KITLG	12q21.32	protein_coding	10.3099	10.2681	12.1479	12.1521	9.36256	9.36211	9.51039	9.39481
Up	ENSG00000118193	1.85722	3.2e-71	KIF14	1q32.1	protein_coding	7.94979	8.15945	9.88793	9.91145	5.87298	6.02046	9.42354	9.42016
Up	ENSG00000233822	1.85657	0.0275	HIST1H2BN	6p22.1	protein_coding	3.05534	3.33229	4.39579	4.6177	4.63516	4.24632	4.4486	4.69346
Up	ENSG00000165072	1.85628	7.65e-79	MAMDC2	9q21.12	protein_coding	8.32057	8.36701	10.2024	10.1721	6.81018	6.6274	8.72497	8.58055
Up	ENSG00000226067	1.85623	0.0207	LINC00623	1p11.2	lincRNA	3.19777	3.66384	4.80068	4.91931	4.45096	3.32071	4.94267	4.74786
Up	ENSG00000138778	1.85406	3.46e-187	CENPE	4q24	protein_coding	9.39336	9.44159	11.22	11.3098	8.14965	8.08014	10.8656	10.8896
Up	ENSG00000105825	1.85393	2.49e-294	TFPI2	7q21.3	protein_coding	10.0728	10.1027	11.9198	11.9559	10.6272	10.6209	9.99103	9.9166
Up	ENSG00000138135	1.85331	1.34e-05	CH25H	10q23.31	protein_coding	5.2342	5.10267	6.89248	6.91234	3.31572	3.32071	2.58056	2
Up	ENSG00000080823	1.84772	4.44e-84	MOK	14q32.31	protein_coding	8.02338	8.0738	9.88446	9.87683	9.56901	9.66863	9.26761	9.23021
Up	ENSG00000111788	1.83741	2.3e-07		12p13.31	unprocessed_pseudogene	4.77026	5.13864	6.73205	6.59214	5.27611	5.77947	6.46309	6.592
Up	ENSG00000112742	1.83428	2.12e-77	TTK	6q14.1	protein_coding	8.22814	8.16818	9.99626	10.0406	6.46584	6.6274	9.4089	9.49761
Up	ENSG00000135048	1.82759	7.66e-135	CEMIP2	9q21.13	protein_coding	8.50314	8.39702	10.2624	10.2714	10.9446	10.9973	11.311	11.258
Up	ENSG00000095752	1.82296	6.7e-18	IL11	19q13.42	protein_coding	5.73244	5.8307	7.48424	7.57061	8.08255	8.08014	7.43	7.35827
Up	ENSG00000273760	1.82201	0.0308		10q11.22	lincRNA	3.44632	3.75935	4.67793	5.34109	3.31572	3.69903	3.45102	3.90084
Up	ENSG00000122778	1.82188	4.97e-05	KIAA1549	7q34	protein_coding	3.75363	3.45148	4.96721	5.1221	8.39915	8.4818	7.16703	7.05809
Up	ENSG00000276107	1.82003	2.59e-20		15q14	sense_intronic	6.45399	6.32795	8.24836	8.0708	7.03435	6.91689	6.97586	6.89892
Up	ENSG00000197147	1.81991	0.000284	LRRC8B	1p22.2	protein_coding	4.90096	4.41608	6.3849	6.26809	4.38393	3.69903	4.98842	4.38564
Up	ENSG00000143942	1.81838	0.000391	CHAC2	2p16.2	protein_coding	4.22216	4.01294	5.62843	5.73047	5.03529	5.45758	5.47979	5.45193
Up	ENSG00000073150	1.81659	8.18e-06	PANX2	22q13.33	protein_coding	4.46688	4.35624	6.19651	5.82066	6.29394	6.06417	6.34496	6.38446
Up	ENSG00000198729	1.81578	0.00391	PPP1R14C	6q25.1	protein_coding	4.28734	4.68291	6.2187	6.01147	2	2.58428	2	2
Up	ENSG00000171793	1.81542	1.79e-190	CTPS1	1p34.2	protein_coding	9.05965	9.13604	10.9038	10.9084	10.5998	10.6246	11.5788	11.5406
Up	ENSG00000101255	1.81521	3.41e-209	TRIB3	20p13	protein_coding	9.73892	9.78012	11.5982	11.5413	9.57465	9.56212	9.6107	9.57676
Up	ENSG00000108176	1.81301	0.0327	DNAJC12	10q21.3	protein_coding	3.55619	2.72297	4.61239	4.32077	5.41687	5.24611	3.45102	4.31533
Up	ENSG00000233117	1.81274	5.35e-16	LINC00702	10p15.1	lincRNA	6.25655	6.76765	8.29087	8.31275	3.57806	4.39067	6.61665	6.54669
Up	ENSG00000100629	1.81243	1.56e-15	CEP128	14q31.1	protein_coding	6.10208	5.87402	7.75865	7.7187	5.99029	5.92883	7.25389	7.37565
Up	ENSG00000067992	1.8118	0.00517	PDK3	Xp22.11	protein_coding	3.32739	3.75935	5.01871	4.91931	4.89791	4.75315	5.38034	5.48434
Up	ENSG00000146410	1.81036	3.85e-08	MTFR2	6q23.3	protein_coding	5.29885	5.24146	6.80719	7.11605	5.27611	4.58327	6.6597	6.76024
Up	ENSG00000170312	1.80736	1.01e-74	CDK1	10q21.2	protein_coding	8.14706	8.20681	9.95225	9.98805	6.44954	6.7794	9.52986	9.55213
Up	ENSG00000163535	1.80645	4.21e-88	SGO2	2q33.1	protein_coding	8.56687	8.45166	10.3542	10.2553	7.72454	7.85598	9.80859	9.94888
Up	ENSG00000131747	1.80291	0	TOP2A	17q21.2	protein_coding	11.1107	11.1052	12.9226	12.8952	9.30031	9.44092	12.3834	12.3474
Up	ENSG00000101333	1.80184	3.96e-45	PLCB4	20p12.3	protein_coding	7.05009	7.02952	8.84135	8.77805	9.43678	9.30859	9.21566	9.28642
Up	ENSG00000177602	1.79782	1.17e-08	HASPIN	17p13.2	protein_coding	5.16651	5.208	6.83618	6.89861	5.16072	5.16811	6.86985	6.78646
Up	ENSG00000160201	1.79504	3.66e-05	U2AF1	21q22.3	protein_coding	7.38392	8.42277	9.88966	9.64756	9.04771	8.52155	9.94826	9.87748
Up	ENSG00000134668	1.79294	2.06e-51	SPOCD1	1p35.2	protein_coding	7.05009	6.77909	8.67478	8.68507	10.2991	10.2577	10.7525	10.7315
Up	ENSG00000130635	1.79109	0	COL5A1	9q34.3	protein_coding	14.746	14.7477	16.5352	16.5404	16.3358	16.335	15.5045	15.5048
Up	ENSG00000168389	1.78721	4.55e-06	MFSD2A	1p34.2	protein_coding	3.75363	4.2938	5.33538	5.76116	8.03964	7.96954	6.95296	6.82493
Up	ENSG00000282849	1.78712	4.33e-05		1q32.1	lincRNA	5.36073	4.82213	6.85046	6.70695	3.57806	3.99847	4.07734	3.69473
Up	ENSG00000186854	1.78616	8.86e-27	TRABD2A	2p11.2	protein_coding	6.77126	6.68493	8.45874	8.49271	7.854	7.92281	6.99839	7.21114
Up	ENSG00000090889	1.7852	5.7e-90	KIF4A	Xq13.1	protein_coding	8.41474	8.51118	10.2149	10.2593	6.60477	6.30185	10.0216	10.0072
Up	ENSG00000114861	1.78485	5.21e-157	FOXP1	3p13	protein_coding	9.28782	9.37153	11.151	11.065	9.77432	9.74784	10.2734	10.1804
Up	ENSG00000171316	1.78454	0.0461	CHD7	8q12.2	protein_coding	3.19777	3.33229	4.3157	4.746	3.45285	3.69903	5.15816	4.24142
Up	ENSG00000156970	1.78429	4.38e-102	BUB1B	15q15.1	protein_coding	8.80807	8.60415	10.5096	10.4586	7.36493	7.27414	10.3344	10.2795
Up	ENSG00000126562	1.7819	4.96e-42	WNK4	17q21.2	protein_coding	7.04067	6.83497	8.68677	8.69305	9.82889	9.84346	8.98686	9.18902
Up	ENSG00000087586	1.77929	2.92e-81	AURKA	20q13.2	protein_coding	8.21145	8.17686	9.9539	9.96517	7.19937	7.14777	10.0756	10.0457
Up	ENSG00000134057	1.77449	2.02e-148	CCNB1	5q13.2	protein_coding	9.05732	9.10456	10.8515	10.8445	7.86633	7.85598	10.8997	10.9188
Up	ENSG00000164611	1.7741	1.02e-69	PTTG1	5q33.3	protein_coding	8.15144	7.97281	9.80052	9.84673	6.05635	6.1879	9.91755	9.93723
Up	ENSG00000011052	1.76952	3.06e-11	NME1-NME2	17q21.33	protein_coding	5.42006	5.80855	7.67285	6.82787	8.2041	8.0148	7.24449	7.10051
Up	ENSG00000074590	1.76483	1.13e-210	NUAK1	12q23.3	protein_coding	9.47607	9.46303	11.2364	11.2208	11.0347	11.0001	11.0696	11.0134
Up	ENSG00000213626	1.76393	9.8e-128	LBH	2p23.1	protein_coding	8.74566	8.67934	10.4107	10.5216	10.7954	10.9131	11.0057	10.9826
Up	ENSG00000155961	1.76355	0.00116	RAB39B	Xq28	protein_coding	4.67605	4.41608	6.19651	6.06165	4.31364	4.08591	2.80169	2.80382
Up	ENSG00000178999	1.76343	7.43e-32	AURKB	17p13.1	protein_coding	7.14106	6.94062	8.81246	8.74003	5.87298	5.88074	8.49073	8.53873
Up	ENSG00000214114	1.762	3.32e-20	MYCBP	1p34.3	protein_coding	6.18993	6.48987	7.96962	8.1425	7.70408	7.67748	8.13669	7.79925
Up	ENSG00000017427	1.75961	0.0204	IGF1	12q23.2	protein_coding	3.44632	3.93326	4.91381	5.29987	5.27611	4.75315	2	2.58222
Up	ENSG00000102452	1.75619	1.65e-35	NALCN	13q33.1	protein_coding	6.615	6.68493	8.38217	8.34856	9.50736	9.46965	9.29518	9.43267
Up	ENSG00000148773	1.7544	0	MKI67	10q26.2	protein_coding	10.7355	10.7074	12.4782	12.4689	8.97271	8.80855	12.4508	12.4054
Up	ENSG00000147224	1.75368	6.42e-203	PRPS1	Xq22.3	protein_coding	9.4389	9.4701	11.1753	11.2291	11.0691	11.1234	10.9004	10.9039
Up	ENSG00000152495	1.74918	3.08e-16	CAMK4	5q22.1	protein_coding	6.10208	5.97695	7.75865	7.69505	6.25696	6.65626	7.91179	8.01978
Up	ENSG00000011426	1.74814	0	ANLN	7p14.2	protein_coding	10.6583	10.6756	12.4005	12.4247	9.44708	9.31313	12.72	12.7175
Up	ENSG00000285906	1.74698	0.0205		3p25.3	antisense	3.32739	3.93326	5.06843	5.02427	3.57806	3.16879	4.57393	5.03715
Up	ENSG00000142731	1.74664	2.66e-47	PLK4	4q28.1	protein_coding	7.75616	7.74677	9.49665	9.4615	6.03466	6.55264	9.18897	9.02799
Up	ENSG00000134690	1.74401	2.02e-55	CDCA8	1p34.3	protein_coding	7.76763	7.83162	9.53252	9.51876	6.41638	6.6419	9.411	9.47762
Up	ENSG00000071539	1.74299	1.33e-66	TRIP13	5p15.33	protein_coding	8.08425	8.16818	9.82604	9.88382	7.50556	7.2648	9.81177	9.69223
Up	ENSG00000183814	1.74146	9.34e-16	LIN9	1q42.12	protein_coding	6.10208	6.35877	7.97614	7.86718	6.01264	6.3731	7.318	7.25875
Up	ENSG00000143228	1.73798	3.1e-58	NUF2	1q23.3	protein_coding	7.9244	7.97778	9.68175	9.6639	5.9445	5.69856	9.28833	9.34935
Up	ENSG00000169679	1.73539	7.75e-90	BUB1	2q13	protein_coding	8.61845	8.58798	10.2862	10.3692	7.16983	6.96381	10.134	10.0457
Up	ENSG00000263513	1.73468	1.28e-06	FAM72C	1q21.1	protein_coding	5.61039	5.30615	7.23491	6.96603	5.27611	3.99847	6.29121	6.24011
Up	ENSG00000166908	1.73299	2.34e-05	PIP4K2C	12q13.3	protein_coding	4.00683	3.33229	4.85835	5.29987	9.12414	9.05597	9.25597	9.2326
Up	ENSG00000088325	1.72721	1.59e-285	TPX2	20q11.21	protein_coding	10.2241	10.2123	11.9779	11.9052	9.27047	9.32665	11.7583	11.762
Up	ENSG00000187741	1.72711	2.46e-27	FANCA	16q24.3	protein_coding	6.84888	6.86749	8.44469	8.64859	7.12948	7.11696	8.22534	8.18169
Up	ENSG00000181544	1.72414	8.79e-06	FANCB	Xp22.2	protein_coding	5.05863	4.94909	6.34511	6.8133	5.45001	4.85623	6.1168	6.54669
Up	ENSG00000145386	1.72246	2.56e-112	CCNA2	4q27	protein_coding	9.02424	9.02752	10.8019	10.6765	7.34744	7.56025	10.3388	10.3712
Up	ENSG00000103489	1.72157	4.04e-239	XYLT1	16p12.3	protein_coding	9.91423	9.85635	11.6255	11.58	10.7167	10.6766	11.1429	11.1841
Up	ENSG00000149503	1.72049	4.61e-60	INCENP	11q12.3	protein_coding	7.93969	8.11501	9.75949	9.70986	8.11391	7.91089	9.35316	9.40965
Up	ENSG00000050327	1.71942	0.00355	ARHGEF5	7q35	protein_coding	3.05534	3.56156	4.04472	4.97274	6.90884	7.17793	6.46309	6.57706
Up	ENSG00000198910	1.71926	0.0172	L1CAM	Xq28	protein_coding	2.51731	3.20236	3.43566	4.32077	7.26603	7.14777	7.22551	7.51549
Up	ENSG00000133216	1.71918	3.73e-07	EPHB2	1p36.12	protein_coding	4.46688	4.35624	5.97977	5.8778	8.42855	8.48984	6.96446	6.45156
Up	ENSG00000189067	1.71915	1.29e-05	LITAF	16p13.13	protein_coding	3.44632	4.01294	5.16301	5.1221	9.37124	9.3643	10.3972	10.3841
Up	ENSG00000117143	1.71852	0	UAP1	1q23.3	protein_coding	10.5338	10.501	12.2359	12.2306	11.7808	11.7579	11.8544	11.8556
Up	ENSG00000186185	1.71658	7.88e-32	KIF18B	17q21.31	protein_coding	7.15859	7.32318	8.90089	8.96435	6.11951	5.90499	8.54148	8.78299
Up	ENSG00000188610	1.71656	1.88e-09	FAM72B	1p11.2	protein_coding	5.61039	5.99669	7.39936	7.51766	4.84905	5.0426	6.79458	6.34971
Up	ENSG00000135451	1.71377	1.69e-26	TROAP	12q13.12	protein_coding	6.91225	6.86749	8.56648	8.57276	5.45001	5.35571	8.34006	8.50359
Up	ENSG00000174371	1.7133	1.67e-27	EXO1	1q43	protein_coding	7.03119	7.01991	8.67879	8.73618	6.18003	6.30185	8.02038	7.86226
Up	ENSG00000165434	1.70652	5.1e-28	PGM2L1	11q13.4	protein_coding	6.52327	6.57108	8.25374	8.16563	8.59707	8.64904	8.70798	8.75338
Up	ENSG00000139146	1.70558	3.74e-15	SINHCAF	12p11.21	protein_coding	5.77851	6.03536	7.59865	7.49957	7.37359	7.15789	7.86962	8.0899
Up	ENSG00000162692	1.70497	3.23e-06	VCAM1	1p21.2	protein_coding	4.52208	4.2938	5.78533	6.03678	8.05049	8.08014	2.99339	2.80382
Up	ENSG00000079156	1.70469	2.93e-34	OSBPL6	2q31.2	protein_coding	7.46363	7.29954	9.06603	9.06311	7.30278	7.56786	7.82619	7.84987
Up	ENSG00000197275	1.70469	2.25e-09	RAD54B	8q22.1	protein_coding	6.06538	5.36806	7.44713	7.32566	5.89722	5.97537	6.88202	7.39282
Up	ENSG00000146670	1.70444	1.41e-39	CDCA5	11q13.1	protein_coding	7.4207	7.65039	9.29995	9.14103	6.77137	6.92877	8.84796	8.8591
Up	ENSG00000164109	1.70137	1.12e-31	MAD2L1	4q27	protein_coding	7.18448	7.44309	8.92132	9.06619	6.69048	6.28347	8.61625	8.53487
Up	ENSG00000096060	1.69764	4.25e-23	FKBP5	6p21.31	protein_coding	6.80504	6.55786	8.43525	8.24921	6.96725	6.97531	8.58308	8.35379
Up	ENSG00000261061	1.69693	2.35e-13		16q23.2	sense_intronic	6.04668	6.03536	7.61547	7.73426	6.49789	6.22689	7.08517	6.9578
Up	ENSG00000137812	1.69365	3.03e-82	KNL1	15q15.1	protein_coding	8.76866	8.65471	10.3161	10.4737	6.82289	7.03145	10.1044	10.0266
Up	ENSG00000157456	1.69312	6.25e-67	CCNB2	15q22.2	protein_coding	8.31667	8.31294	10.0186	9.97174	6.29394	6.52161	9.43185	9.55021
Up	ENSG00000104998	1.69095	6.24e-06	IL27RA	19p13.12	protein_coding	4.90096	4.98905	6.47983	6.52218	5.63432	5.77947	5.66022	5.69283
Up	ENSG00000178235	1.69009	0.00946	SLITRK1	13q31.1	protein_coding	3.65829	3.66384	4.96721	5.02427	5.20021	4.95242	4.79601	4.99278
Up	ENSG00000115163	1.68895	1.99e-14	CENPA	2p23.3	protein_coding	6.30457	6.28044	7.7662	8.07692	4.57633	4.64215	7.49484	7.41821
Up	ENSG00000153885	1.68783	3.22e-74	KCTD15	19q13.11	protein_coding	8.14706	8.16382	9.78388	9.87332	9.48954	9.49583	9.81654	9.74834
Up	ENSG00000135362	1.68764	2.25e-10	PRR5L	11p13	protein_coding	5.29885	5.33744	6.82176	6.97915	7.05604	7.1273	7.36211	7.47575
Up	ENSG00000003249	1.68722	0.0196	DBNDD1	16q24.3	protein_coding	3.65829	3.45148	4.74061	4.97274	4.79848	5.16811	4.15963	4.69346
Up	ENSG00000183856	1.68338	1.86e-103	IQGAP3	1q22	protein_coding	8.8785	8.93595	10.5463	10.618	6.89687	7.08549	10.3399	10.2956
Up	ENSG00000164687	1.682	7.85e-18	FABP5	8q21.13	protein_coding	6.43973	6.12774	7.92982	7.91574	7.44109	7.1273	8.06377	8.25864
Up	ENSG00000065328	1.68082	2.27e-19	MCM10	10p13	protein_coding	6.55008	6.61004	8.02103	8.39334	6.39952	6.22689	8.40476	8.23979
Up	ENSG00000126787	1.68054	9.54e-124	DLGAP5	14q22.3	protein_coding	9.10782	9.17553	10.8498	10.7804	6.54467	6.39038	10.7139	10.7052
Up	ENSG00000179242	1.68015	1.2e-55	CDH4	20q13.33	protein_coding	7.7153	7.68121	9.3129	9.40431	9.20887	9.14772	9.53565	9.56733
Up	ENSG00000229563	1.67954	0.0107	LINC01204	Xp11.3	lincRNA	4.52208	4.08844	6.08014	5.42015	2.80292	2.99898	3.69128	3.57947
Up	ENSG00000089685	1.67727	4.13e-69	BIRC5	17q25.3	protein_coding	8.34756	8.41179	10.0075	10.0822	6.63391	6.59796	9.84168	9.70775
Up	ENSG00000103196	1.67585	4.81e-13	CRISPLD2	16q24.1	protein_coding	5.66045	5.66794	7.21297	7.30498	7.29368	7.06411	7.8635	7.87453
Up	ENSG00000186871	1.67442	7.45e-19	ERCC6L	Xq13.1	protein_coding	6.52327	6.41851	8.09487	8.1071	5.3482	5.69856	8.0691	8.17177
Up	ENSG00000076382	1.67138	1.01e-101	SPAG5	17q11.2	protein_coding	8.77151	8.83816	10.4523	10.4829	7.39927	7.3109	10.4328	10.4347
Up	ENSG00000139734	1.67111	4.69e-118	DIAPH3	13q21.2	protein_coding	9.06663	9.00334	10.6096	10.7832	9.99811	9.98239	10.7566	10.7764
Up	ENSG00000235513	1.66848	0.000128		22q13.2	antisense	3.92727	4.16019	5.41441	5.49511	7.00119	7.1273	6.15742	6.25897
Up	ENSG00000172061	1.66789	1.69e-42	LRRC15	3q29	protein_coding	7.9895	8.15945	9.76327	9.69602	6.03466	6.1879	6.21628	6.38446
Up	ENSG00000168405	1.66664	7.8e-20	CMAHP	6p22.2	transcribed_unitary_pseudogene	6.20687	6.31229	7.8958	7.853	8.36914	8.33784	7.51842	7.64297
Up	ENSG00000141052	1.66315	2.61e-08	MYOCD	17p12	protein_coding	4.57525	4.35624	6.03082	5.84951	6.95575	7.07484	9.76817	9.7146
Up	ENSG00000138182	1.66033	4.34e-112	KIF20B	10q23.31	protein_coding	9.0314	9.04184	10.6591	10.7192	7.71093	7.77279	10.3322	10.3137
Up	ENSG00000240764	1.65937	0.000567	PCDHGC5	5q31.3	protein_coding	4.00683	4.47354	5.97977	5.34109	6.23811	6.168	5.54248	5.35011
Up	ENSG00000104147	1.65846	0.000425	OIP5	15q15.1	protein_coding	4.90096	4.2938	6.08014	6.15706	3.69327	3.58361	5.74263	6.05833
Up	ENSG00000121621	1.65614	1.42e-56	KIF18A	11p14.1	protein_coding	8.05647	8.17686	9.81151	9.70592	7.6192	7.6845	9.22525	9.32942
Up	ENSG00000165874	1.65601	0.000697	SHLD2P1	10q11.22	transcribed_unprocessed_pseudogene	4.94202	4.41608	6.26208	6.13379	4.89791	5.42442	4.98842	4.31533
Up	ENSG00000085999	1.65509	7.15e-11	RAD54L	1p34.1	protein_coding	6.00853	5.76318	7.31948	7.62168	5.77175	5.39047	7.4789	7.29574
Up	ENSG00000093009	1.65442	3.92e-23	CDC45	22q11.21	protein_coding	6.77126	6.85673	8.47266	8.39334	6.19965	6.1879	8.04765	8.07402
Up	ENSG00000179300	1.65161	0.0313	RTL3	Xq21.1	protein_coding	3.32739	3.20236	4.14082	4.68328	4.57633	4.08591	6.1168	5.45193
Up	ENSG00000171345	1.65051	2.33e-30	KRT19	17q21.2	protein_coding	6.33572	6.44748	7.96306	8.02727	11.1138	11.135	7.74189	7.62127
Up	ENSG00000073008	1.64935	1.25e-255	PVR	19q13.31	protein_coding	9.66113	9.71162	11.3067	11.3552	12.5942	12.6	11.8786	11.8851
Up	ENSG00000281344	1.64817	0.0326	HELLPAR	12q23.2	macro_lncRNA	3.65829	3.75935	5.25176	4.746	3.79996	3.32071	4.51263	4.31533
Up	ENSG00000144655	1.64685	7.29e-34	CSRNP1	3p22.2	protein_coding	7.24316	7.26741	8.93814	8.81143	7.6119	7.75289	8.69079	8.70263
Up	ENSG00000137166	1.64645	2.03e-38	FOXP4	6p21.1	protein_coding	7.33851	7.49951	9.05374	9.03513	8.33406	8.37303	8.61988	8.51148
Up	ENSG00000266709	1.64621	0.0216		17p12	lincRNA	3.55619	3.33229	4.14082	5.07401	4.74606	4.58327	5.47979	5.72029
Up	ENSG00000109805	1.64379	3.28e-101	NCAPG	4p15.31	protein_coding	8.86789	8.79374	10.4604	10.4726	7.43282	7.44922	10.5356	10.5492
Up	ENSG00000112964	1.64267	0.000175	GHR	5p13.1	protein_coding	4.15389	3.75935	5.25176	5.42015	7.16983	7.23642	6.49513	6.56195
Up	ENSG00000170624	1.63885	1.18e-39	SGCD	5q33.2	protein_coding	7.51216	7.46451	9.0993	9.11156	8.95262	9.18285	8.47072	8.4223
Up	ENSG00000150630	1.63853	7.57e-181	VEGFC	4q34.3	protein_coding	9.63163	9.60799	11.2766	11.2298	10.9366	11.041	11.2716	11.3327
Up	ENSG00000023445	1.63234	7.09e-08	BIRC3	11q22.2	protein_coding	6.18993	5.71635	7.4658	7.61329	4.45096	4.75315	5.63167	5.16259
Up	ENSG00000144891	1.62987	1.51e-07	AGTR1	3q24	protein_coding	5.0208	5.39805	6.85046	6.62588	4.38393	4.39067	7.4789	7.45954
Up	ENSG00000138180	1.6239	4.37e-133	CEP55	10q23.33	protein_coding	9.36722	9.33711	10.987	10.9532	7.22832	7.27414	10.7763	10.8215
Up	ENSG00000196205	1.62379	5.45e-10	EEF1A1P5	9q34.13	processed_pseudogene	10.1936	10.5343	11.9803	12.0092	9.04771	9.62915	9.38558	9.66951
Up	ENSG00000156876	1.62146	4.42e-18	SASS6	1p21.2	protein_coding	6.55008	6.59717	8.22662	8.07692	7.27531	7.02039	7.54928	7.76669
Up	ENSG00000117399	1.62032	2.84e-96	CDC20	1p34.2	protein_coding	8.82188	8.90234	10.5119	10.4362	6.82289	6.84352	10.5623	10.5786
Up	ENSG00000168476	1.62026	5.6e-37	REEP4	8p21.3	protein_coding	7.4061	7.29158	8.96135	8.93099	8.49358	8.5867	8.63794	8.69573
Up	ENSG00000065060	1.61883	4.16e-50	UHRF1BP1	6p21.31	protein_coding	8.13825	8.24856	9.87576	9.71966	8.5822	8.36431	8.66988	8.55026
Up	ENSG00000171848	1.61515	5.17e-103	RRM2	2p25.1	protein_coding	8.85182	8.88126	10.5085	10.4373	8.25656	8.14774	10.8854	10.8466
Up	ENSG00000108821	1.61051	0	COL1A1	17q21.33	protein_coding	18.3083	18.3018	19.9189	19.9121	20.0136	20.008	18.9843	18.9748
Up	ENSG00000100526	1.60966	7.57e-20	CDKN3	14q22.2	protein_coding	6.68923	6.6604	8.24295	8.24921	4.45096	4.45777	8.25839	8.30927
Up	ENSG00000137804	1.60831	6.64e-107	NUSAP1	15q15.1	protein_coding	9.20801	9.36585	10.8883	10.8938	7.2473	7.15789	10.3377	10.2444
Up	ENSG00000115325	1.60656	2e-81	DOK1	2p13.1	protein_coding	8.80807	8.90495	10.4358	10.4749	8.72444	8.80855	8.68732	8.60286
Up	ENSG00000165304	1.59744	1.26e-77	MELK	9p13.2	protein_coding	8.76008	8.71552	10.2888	10.363	7.944	7.70536	9.88011	9.81833
Up	ENSG00000154920	1.593	5.79e-12	EME1	17q21.33	protein_coding	6.49596	5.99669	7.80338	7.81693	6.11951	5.80546	7.17694	7.40134
Up	ENSG00000080986	1.59274	2.79e-62	NDC80	18p11.32	protein_coding	8.38899	8.44808	10.0043	9.99614	6.31208	6.53721	9.57928	9.69742
Up	ENSG00000185480	1.59259	3.91e-17	PARPBP	12q23.2	protein_coding	6.43973	6.55786	8.00835	8.08906	6.69048	6.47379	7.80717	7.9344
Up	ENSG00000111981	1.59154	3.48e-33	ULBP1	6q25.1	protein_coding	7.70936	7.75258	9.3129	9.29581	7.21873	6.8684	7.55689	7.73337
Up	ENSG00000112715	1.58973	0	VEGFA	6p21.1	protein_coding	10.8185	10.8906	12.4506	12.4345	12.6222	12.6175	11.4534	11.3953
Up	ENSG00000151725	1.58266	5.91e-35	CENPU	4q35.1	protein_coding	7.70936	7.47157	9.14925	9.16706	6.48195	6.28347	8.86951	8.88966
Up	ENSG00000028277	1.58183	4.55e-06	POU2F2	19q13.2	protein_coding	5.3907	5.02793	6.79247	6.59214	5.54511	5.42442	6.23538	6.51567
Up	ENSG00000115414	1.58062	0	FN1	2q35	protein_coding	18.9993	18.9951	20.5792	20.5765	20.27	20.2716	19.6915	19.6839
Up	ENSG00000101194	1.58006	3.05e-07	SLC17A9	20q13.33	protein_coding	4.22216	4.41608	5.89962	5.45812	10.2785	10.2001	9.93079	9.91808
Up	ENSG00000156299	1.5794	6.76e-30	TIAM1	21q22.11	protein_coding	7.3308	7.33872	8.92807	8.85121	8.02871	8.27411	7.97565	8.01978
Up	ENSG00000278662	1.57644	0.00192	GOLGA6L10	15q25.2	protein_coding	4.22216	4.22855	5.66121	5.49511	5.3126	5.35571	5.3456	5.60713
Up	ENSG00000080493	1.5749	1.78e-75	SLC4A4	4q13.3	protein_coding	8.39269	8.38957	9.95555	9.95359	9.69186	9.71907	9.88011	9.87443
Up	ENSG00000156103	1.57354	3e-58	MMP16	8q21.3	protein_coding	7.93969	7.89608	9.53252	9.41641	10.0638	10.1156	9.79256	9.7265
Up	ENSG00000120322	1.57197	0.0259	PCDHB8	5q31.3	protein_coding	3.92727	4.2938	5.41441	5.49511	4.38393	3.8059	2.80169	2.80382
Up	ENSG00000166582	1.56973	2.51e-07	CENPV	17p11.2	protein_coding	5.13144	4.94909	6.46134	6.52218	6.70428	6.75293	7.4789	7.23989
Up	ENSG00000178038	1.56724	1.67e-07	ALS2CL	3p21.31	protein_coding	4.67605	4.58202	6.00552	6.06165	8.21378	8.25066	8.13669	8.25395
Up	ENSG00000197299	1.56638	1.64e-13	BLM	15q26.1	protein_coding	6.33572	6.32795	7.78863	7.9089	5.27611	5.5831	7.60174	7.81844
Up	ENSG00000138160	1.55819	1.3e-118	KIF11	10q23.33	protein_coding	9.3329	9.36774	10.8805	10.9246	7.8967	7.8372	10.5604	10.5578
Up	ENSG00000092853	1.55644	1.2e-29	CLSPN	1p34.3	protein_coding	7.33851	7.12226	8.7376	8.79298	7.17975	6.99803	9.12128	9.22303
Up	ENSG00000156140	1.55505	0.00924	ADAMTS3	4q13.3	protein_coding	3.44632	3.05956	4.23091	4.47686	7.06676	7.16794	7.04244	6.83753
Up	ENSG00000163006	1.55502	3.31e-05	CCDC138	2q13	protein_coding	5.05863	4.94909	6.36514	6.50414	5.3126	5.55273	6.05364	6.05833
Up	ENSG00000125885	1.55297	3.73e-41	MCM8	20p12.3	protein_coding	7.73879	7.82611	9.31032	9.32692	7.64805	7.73271	8.9584	8.91366
Up	ENSG00000012048	1.551	2.05e-57	BRCA1	17q21.31	protein_coding	8.38527	8.35559	9.91366	9.90631	7.81637	7.64906	9.16675	9.12623
Up	ENSG00000064692	1.54789	0.00762	SNCAIP	5q23.2	protein_coding	3.44632	4.35624	5.52538	4.91931	4.89791	5.28357	5.98759	5.92303
Up	ENSG00000125430	1.54781	1.66e-21	HS3ST3B1	17p12	protein_coding	6.615	6.57108	7.92308	8.25999	8.18454	8.12211	9.1264	9.0498
Up	ENSG00000123473	1.54563	3.71e-40	STIL	1p33	protein_coding	7.78466	7.79827	9.34352	9.29581	7.37359	7.57543	9.14167	9.05251
Up	ENSG00000143341	1.54256	5.24e-98	HMCN1	1q25.3	protein_coding	8.77436	8.65471	10.257	10.2417	11.2894	11.2977	9.5923	9.61018
Up	ENSG00000136108	1.54125	7.98e-151	CKAP2	13q14.3	protein_coding	9.75773	9.69963	11.3002	11.2305	8.94682	8.84973	11.1057	11.1081
Up	ENSG00000159167	1.54054	2.68e-13	STC1	8p21.2	protein_coding	5.73244	6.14553	7.30918	7.54438	7.00119	6.67047	8.82922	8.74337
Up	ENSG00000123146	1.53931	2.49e-112	ADGRE5	19p13.12	protein_coding	9.005	9.0179	10.5308	10.5559	11.0798	11.0728	10.0475	10.139
Up	ENSG00000163808	1.53896	2.75e-24	KIF15	3p21.31	protein_coding	7.38392	7.46451	8.80515	9.06619	5.38294	5.35571	7.91179	7.9344
Up	ENSG00000232774	1.53786	0.0147		14q23.1	lincRNA	4.08223	4.35624	5.75529	5.29987	3.99223	4.45777	4.23748	4.08116
Up	ENSG00000131470	1.53609	6.62e-20	PSMC3IP	17q21.2	protein_coding	6.615	7.00049	8.3013	8.3435	6.83549	6.71229	8.46264	8.40547
Up	ENSG00000129173	1.5346	2.92e-05	E2F8	11p15.1	protein_coding	5.3907	5.45622	6.91982	6.8133	4.74606	3.69903	5.89453	5.96955
Up	ENSG00000092820	1.53354	8.58e-236	EZR	6q25.3	protein_coding	10.2355	10.2425	11.8012	11.7369	11.0564	11.0279	11.5618	11.555
Up	ENSG00000187951	1.53113	4.55e-09		15q13.2	processed_transcript	6.36621	6.18046	7.72804	7.78741	4.31364	4.99822	6.03195	6.43507
Up	ENSG00000070371	1.52808	1.15e-35	CLTCL1	22q11.21	protein_coding	7.53917	7.54041	9.13474	8.95442	8.6971	8.69147	8.83549	8.9314
Up	ENSG00000170681	1.52464	1.8e-15	CAVIN4	9q31.1	protein_coding	6.67712	6.54452	8.03984	8.15411	7.00119	6.89285	6.99839	7.09002
Up	ENSG00000196337	1.52439	0.00838	CGB7	19q13.33	protein_coding	4.52208	4.16019	5.87189	5.45812	4.45096	3.8059	5.23608	4.85087
Up	ENSG00000161800	1.52237	3.87e-123	RACGAP1	12q13.12	protein_coding	9.42629	9.49806	10.9797	10.9795	8.54817	8.68798	10.7966	10.7951
Up	ENSG00000186340	1.5221	0	THBS2	6q27	protein_coding	12.4899	12.5235	14.0242	14.0322	15.593	15.5969	14.7693	14.7602
Up	ENSG00000211455	1.52007	1.98e-128	STK38L	12p11.23	protein_coding	9.49171	9.49112	10.9789	11.0332	10.7082	10.6508	9.58301	9.62479
Up	ENSG00000198901	1.51778	1.52e-225	PRC1	15q26.1	protein_coding	10.3666	10.4419	11.9524	11.8862	8.4896	8.49783	11.8671	11.89
Up	ENSG00000152253	1.51732	7.58e-11	SPC25	2q31.1	protein_coding	6.24018	6.26425	7.74342	7.69505	4.51501	4.39067	7.12668	7.39282
Up	ENSG00000075702	1.51494	2.27e-22	WDR62	19q13.12	protein_coding	7.04067	7.02952	8.56648	8.4743	6.27557	6.47379	8.43812	8.37987
Up	ENSG00000179715	1.51452	6.54e-05	PCED1B	12q13.11	protein_coding	4.94202	4.82213	6.3849	6.13379	5.74529	6.10661	6.21628	6.33201
Up	ENSG00000159176	1.51378	0	CSRP1	1q32.1	protein_coding	11.6111	11.6268	13.1366	13.1265	12.712	12.673	12.995	12.9683
Up	ENSG00000196196	1.51221	0.000667	HRCT1	9p13.3	protein_coding	4.77026	5.02793	6.42362	6.13379	5.79773	5.20764	4.63274	4.74786
Up	ENSG00000244405	1.51198	2.22e-58	ETV5	3q27.2	protein_coding	8.19456	8.01696	9.58471	9.62896	10.0079	10.0654	9.78933	9.75832
Up	ENSG00000075218	1.51187	4.11e-41	GTSE1	22q13.31	protein_coding	7.88809	7.88553	9.41252	9.35234	5.96758	5.97537	9.4131	9.36466
Up	ENSG00000146592	1.50635	1.24e-16	CREB5	7p15.1	protein_coding	6.90188	7.19239	8.62581	8.43201	6.77137	6.99803	6.36243	6.22101
Up	ENSG00000079308	1.50588	0	TNS1	2q35	protein_coding	12.033	12.0084	13.5251	13.5265	12.9725	12.9618	13.2755	13.25
Up	ENSG00000147852	1.50562	5.24e-66	VLDLR	9p24.2	protein_coding	8.34374	8.48696	9.95555	9.86628	10.1292	10.1616	9.38558	9.37334
Up	ENSG00000184363	1.5056	0.000272	PKP3	11p15.5	protein_coding	5.29885	5.13864	6.66898	6.57496	4.79848	4.45777	4.63274	5.278
Up	ENSG00000094804	1.50145	1.04e-40	CDC6	17q21.2	protein_coding	7.73295	7.79827	9.22794	9.27202	7.8967	7.80535	9.44831	9.44712
Up	ENSG00000259345	1.50115	0.00761		15q14	lincRNA	4.72392	4.47354	5.95354	5.93276	3.16418	3.58361	4.15963	4.08116
Up	ENSG00000232977	1.49791	0.00914	LINC00327	13q12.12	lincRNA	5.09549	4.01294	6.05569	5.93276	4.38393	4.45777	4.84657	4.08116
Up	ENSG00000176208	1.49701	3.36e-10	ATAD5	17q11.2	protein_coding	6.00853	6.01615	7.2988	7.58783	5.77175	5.80546	7.48689	7.53882
Up	ENSG00000143476	1.49364	1.02e-34	DTL	1q32.3	protein_coding	7.64243	7.6628	9.11121	9.14395	6.93249	7.09605	9.13405	9.08984
Up	ENSG00000111012	1.49284	0.0284	CYP27B1	12q14.1	protein_coding	3.75363	4.2938	5.29417	5.29987	4.84905	3.8059	4.57393	4.63693
Up	ENSG00000116761	1.49109	7.31e-26	CTH	1p31.1	protein_coding	7.7446	7.59322	9.13765	9.14976	7.16983	7.49785	6.98717	6.7994
Up	ENSG00000198108	1.48889	1.52e-61	CHSY3	5q23.3	protein_coding	8.55369	8.56173	10.0075	10.0654	8.99815	9.02312	8.80386	8.812
Up	ENSG00000154127	1.48583	2.1e-54	UBASH3B	11q24.1	protein_coding	7.99926	7.93239	9.40528	9.46849	9.92337	9.81336	10.3465	10.3338
Up	ENSG00000128342	1.48581	2.14e-11	LIF	22q12.2	protein_coding	5.3907	5.10267	6.71654	6.55758	9.3863	9.32216	9.76981	9.69742
Up	ENSG00000237649	1.48554	1.29e-61	KIFC1	6p21.32	protein_coding	8.54372	8.57492	10.0652	10.0042	7.00119	7.02039	9.88314	9.94452
Up	ENSG00000072110	1.4842	0	ACTN1	14q24.1	protein_coding	12.6655	12.6522	14.1337	14.1512	14.2574	14.2755	14.5644	14.5431
Up	ENSG00000143367	1.48371	1.3e-37	TUFT1	1q21.3	protein_coding	7.65483	7.72918	9.20311	9.11156	8.76452	8.7924	9.05563	8.94601
Up	ENSG00000142623	1.48241	0.00471	PADI1	1p36.13	protein_coding	4.3497	4.01294	5.48933	5.42015	5.69088	5.24611	5.47979	5.51603
Up	ENSG00000123219	1.48239	9.89e-24	CENPK	5q12.3	protein_coding	7.29162	7.23455	8.67076	8.77053	7.05604	6.97531	8.16685	8.3494
Up	ENSG00000144554	1.47894	3.69e-27	FANCD2	3p25.3	protein_coding	7.36894	7.40668	8.77925	8.90717	6.43306	6.53721	8.79423	8.76001
Up	ENSG00000069011	1.47691	0.0253	PITX1	5q31.1	protein_coding	4.15389	4.35624	5.66121	5.38116	5.3126	4.52188	2.31929	2
Up	ENSG00000058804	1.47387	4e-45	NDC1	1p32.3	protein_coding	8.02815	8.23201	9.6392	9.54766	8.52502	8.41584	9.32446	9.33831
Up	ENSG00000187244	1.47327	3.72e-05	BCAM	19q13.32	protein_coding	4.15389	4.47354	5.37543	5.79121	8.38208	8.37303	6.72872	6.93453
Up	ENSG00000117479	1.4695	1.28e-12	SLC19A2	1q24.2	protein_coding	6.17278	6.14553	7.52042	7.63002	7.75801	7.60534	7.82619	7.56178
Up	ENSG00000121211	1.46905	3.51e-05	MND1	4q31.3	protein_coding	5.50472	5.56596	6.89248	6.9528	3.69327	3.32071	5.54248	5.7997
Up	ENSG00000184661	1.46881	2.65e-34	CDCA2	8p21.2	protein_coding	7.779	7.84801	9.26839	9.26401	6.41638	6.65626	9.00367	8.90471
Up	ENSG00000011332	1.46601	0.000856	DPF1	19q13.2	protein_coding	4.57525	4.2938	5.84361	5.60071	5.99029	5.88074	6.27284	6.05833
Up	ENSG00000284946	1.46589	7.71e-15		15q26.1	protein_coding	6.53674	6.77909	8.12455	8.0585	5.07832	5.5217	8.20125	8.07933
Up	ENSG00000138134	1.4632	2.66e-51	STAMBPL1	10q23.31	protein_coding	8.35898	8.47294	9.78574	9.94859	8.6867	8.7259	9.23951	9.2656
Up	ENSG00000188157	1.46306	2.46e-171	AGRN	1p36.33	protein_coding	9.61109	9.59672	11.0448	11.0796	12.126	12.0718	11.7529	11.778
Up	ENSG00000130702	1.45713	2.57e-47	LAMA5	20q13.33	protein_coding	8.69251	8.77957	10.2259	10.1432	8.12421	8.45331	7.69437	7.83738
Up	ENSG00000114346	1.45662	9.99e-108	ECT2	3q26.31	protein_coding	9.41722	9.35251	10.831	10.8418	9.16713	9.11692	10.6116	10.6589
Up	ENSG00000105699	1.45631	0.00195	LSR	19q13.12	protein_coding	4.77026	4.47354	6.00552	5.84951	4.84905	5.12748	5.47979	5.41878
Up	ENSG00000152413	1.45572	3.54e-21	HOMER1	5q14.1	protein_coding	6.83805	7.05797	8.43998	8.31275	8.33849	8.36431	7.92948	7.99188
Up	ENSG00000138685	1.45459	0	FGF2	4q28.1	protein_coding	12.0901	12.0996	13.5338	13.5633	12.3138	12.3213	12.2868	12.2757
Up	ENSG00000131015	1.45386	2.27e-25	ULBP2	6q25.1	protein_coding	6.98281	6.89929	8.39197	8.33842	9.22811	9.23877	8.63794	8.74671
Up	ENSG00000104177	1.45229	2.56e-18	MYEF2	15q21.1	protein_coding	6.55008	6.53105	7.9095	7.99535	8.00103	7.91089	8.76823	8.69573
Up	ENSG00000198056	1.44758	2.52e-08	PRIM1	12q13.3	protein_coding	6.06538	5.97695	7.42821	7.3958	4.94517	5.24611	6.75543	6.81222
Up	ENSG00000162063	1.44614	2.41e-17	CCNF	16p13.3	protein_coding	7.02164	7.12226	8.69471	8.25461	6.83549	6.67047	8.53764	8.75005
Up	ENSG00000111247	1.44454	1.85e-19	RAD51AP1	12p13.32	protein_coding	7.09629	7.02952	8.52702	8.43201	6.27557	6.168	8.09547	8.15677
Up	ENSG00000100889	1.44319	1.06e-133	PCK2	14q11.2	protein_coding	9.7876	9.83596	11.264	11.238	10.2704	10.2589	9.86333	9.81515
Up	ENSG00000108379	1.44092	6.81e-07	WNT3	17q21.32	protein_coding	5.47705	5.56596	7.01165	6.73815	6.90884	6.69848	6.64549	6.43507
Up	ENSG00000181218	1.43924	0.00653	HIST3H2A	1q42.13	protein_coding	4.8587	4.5288	6.10417	5.8778	4.07954	4.08591	4.23748	4.16351
Up	ENSG00000168078	1.43819	6.71e-37	PBK	8p21.1	protein_coding	7.94475	8.08767	9.40528	9.47776	5.74529	6.12736	9.25597	9.26327
Up	ENSG00000158710	1.43576	0	TAGLN2	1q23.2	protein_coding	11.3521	11.3231	12.7678	12.7763	12.2396	12.2694	13.0148	12.9756
Up	ENSG00000173207	1.43511	2.14e-27	CKS1B	1q21.3	protein_coding	7.53917	7.71734	9.09331	9.00017	6.63391	6.85601	8.56432	8.64288
Up	ENSG00000163507	1.4338	3.61e-31	CIP2A	3q13.13	protein_coding	7.39874	7.46451	8.80148	8.88644	7.67634	7.74619	9.58674	9.64284
Up	ENSG00000104881	1.42835	3.57e-30	PPP1R13L	19q13.32	protein_coding	7.5591	7.31534	8.79411	8.90374	8.30718	8.1629	9.56236	9.61201
Up	ENSG00000197959	1.42763	0.00232	DNM3	1q24.3	protein_coding	5.26688	4.98905	6.28329	6.60911	4.38393	3.58361	4.51263	4.24142
Up	ENSG00000164032	1.42688	4.52e-177	H2AFZ	4q23	protein_coding	10.2712	10.2228	11.6629	11.6793	9.79543	9.68447	11.3277	11.3641
Up	ENSG00000152049	1.4267	1.65e-27	KCNE4	2q36.1	protein_coding	7.14106	7.12226	8.56215	8.50183	9.2912	9.43052	9.40468	9.57299
Up	ENSG00000144681	1.42288	5.41e-16	STAC	3p22.3	protein_coding	6.93276	7.00049	8.26977	8.44624	6.93249	7.11696	7.13688	7.05809
Up	ENSG00000105696	1.42274	9.52e-08		19p13.11	protein_coding	5.68485	5.73996	7.07383	7.05543	7.6192	7.76618	3.79791	3.90084
Up	ENSG00000132326	1.42268	1.91e-12	PER2	2q37.3	protein_coding	6.79387	6.55786	7.98911	8.1425	6.74491	6.67047	6.9297	6.6645
Up	ENSG00000125637	1.42256	0.0019	PSD4	2q14.1	protein_coding	4.40948	3.56156	5.11649	5.34109	7.48971	7.44095	5.96488	5.54704
Up	ENSG00000187583	1.42075	0.00023	PLEKHN1	1p36.33	protein_coding	4.90096	4.908	6.40439	5.95947	5.66288	5.88074	6.49513	6.31409
Up	ENSG00000198467	1.42045	0	TPM2	9p13.3	protein_coding	13.3972	13.3985	14.8291	14.8068	15.1237	15.1419	15.3838	15.3977
Up	ENSG00000013810	1.41938	2.27e-77	TACC3	4p16.3	protein_coding	9.17394	9.10683	10.567	10.5405	7.92644	8.21716	10.4625	10.5329
Up	ENSG00000111665	1.41929	2.12e-28	CDCA3	12p13.31	protein_coding	7.6173	7.6751	9.05374	9.0414	5.82326	5.77947	8.80065	8.89871
Up	ENSG00000065923	1.41871	3.14e-50	SLC9A7	Xp11.3	protein_coding	7.7446	7.98767	9.26573	9.28264	10.821	10.8528	10.1327	10.1592
Up	ENSG00000268942	1.41726	0.0264	CKS1BP3	5q12.1	processed_pseudogene	4.46688	4.22855	5.06843	5.95947	2.31986	3.58361	5.41426	5.38485
Up	ENSG00000131737	1.41604	1.64e-20	KRT34	17q21.2	protein_coding	6.52327	6.34344	7.86095	7.75728	10.4201	10.4471	7.79435	7.72661
Up	ENSG00000234964	1.41544	1.22e-10	FABP5P7	11q12.1	processed_pseudogene	6.17278	6.19761	7.4377	7.65475	6.63391	6.95223	8.03135	7.76669
Up	ENSG00000136205	1.41209	5.64e-51	TNS3	7p12.3	protein_coding	8.04709	8.15945	9.50118	9.50522	10.0093	10.1221	10.1276	10.1988
Up	ENSG00000102554	1.41161	8.21e-06	KLF5	13q22.1	protein_coding	4.98195	4.35624	5.95354	5.9857	6.25696	6.28347	8.54532	8.45537
Up	ENSG00000213190	1.41105	1.01e-22	MLLT11	1q21.3	protein_coding	6.80504	6.89929	8.3013	8.15988	9.02038	8.97526	9.00367	9.0498
Up	ENSG00000197457	1.41023	2.76e-12	STMN3	20q13.33	protein_coding	6.12008	6.32795	7.61547	7.56192	8.15971	8.0259	7.07461	7.05809
Up	ENSG00000136848	1.40938	1.84e-42	DAB2IP	9q33.2	protein_coding	8.06579	8.00726	9.37596	9.48697	8.9784	8.99233	9.43391	9.37334
Up	ENSG00000186088	1.40921	0.000631	GSAP	7q11.23	protein_coding	5.0208	4.86571	6.10417	6.35114	4.79848	5.20764	5.91836	6.01463
Up	ENSG00000138780	1.4084	4.06e-16	GSTCD	4q24	protein_coding	6.7483	6.9201	8.22114	8.20524	7.36493	7.6845	8.12137	7.95188
Up	ENSG00000166451	1.40392	1.45e-35	CENPN	16q23.2	protein_coding	7.85622	7.90132	9.29474	9.23969	8.09831	7.93463	9.20843	9.24683
Up	ENSG00000125538	1.40315	7.46e-08	IL1B	2q14.1	protein_coding	5.58469	5.97695	7.03684	7.21914	8.00103	7.88064	3.99008	3.45419
Up	ENSG00000186638	1.40264	3.66e-08	KIF24	9p13.3	protein_coding	5.801	6.01615	7.24576	7.2627	5.63432	5.72604	7.20628	7.23989
Up	ENSG00000133119	1.40168	1.57e-20	RFC3	13q13.2	protein_coding	7.21831	7.11325	8.61748	8.46501	6.90884	6.89285	8.49073	8.4223
Up	ENSG00000008517	1.40008	2.42e-19	IL32	16p13.3	protein_coding	6.89143	6.80171	8.24836	8.18274	9.07452	8.8928	7.63088	7.57688
Up	ENSG00000137285	1.39757	0.00209	TUBB2B	6p25.2	protein_coding	4.40948	4.35624	5.41441	5.76116	6.41638	6.75293	5.60255	6.18203
Up	ENSG00000027075	1.39726	0.0149	PRKCH	14q23.1	protein_coding	4.00683	4.22855	5.16301	5.42015	4.74606	4.39067	5.51147	5.60713
Up	ENSG00000101945	1.39722	1.1e-13	SUV39H1	Xp11.23	protein_coding	6.5764	6.79044	7.96962	8.12491	6.31208	6.6419	7.93534	7.96342
Up	ENSG00000170909	1.39702	0.029	OSCAR	19q13.42	protein_coding	4.22216	4.68291	5.52538	5.84951	3.57806	3.99847	3.89719	3.31698
Up	ENSG00000133640	1.39653	0.0491	LRRIQ1	12q21.31	protein_coding	3.75363	4.35624	5.25176	5.25744	4.63516	4.45777	2.99339	3.16535
Up	ENSG00000135476	1.39336	3.64e-21	ESPL1	12q13.13	protein_coding	7.38392	7.29158	8.71826	8.70099	5.79773	5.69856	8.34447	8.26798
Up	ENSG00000223749	1.39315	1.95e-20	MIR503HG	Xq26.3	lincRNA	7.2595	7.34644	8.66673	8.68106	7.2473	7.33786	7.57199	7.47575
Up	ENSG00000115902	1.39302	9.34e-131	SLC1A4	2p14	protein_coding	9.87898	9.92361	11.2513	11.3292	10.7537	10.6984	10.1889	10.1466
Up	ENSG00000182871	1.39233	1.47e-51	COL18A1	21q22.3	protein_coding	8.06114	7.92726	9.38335	9.36488	11.0844	11.0071	10.2559	10.1542
Up	ENSG00000123610	1.391	2.3e-16	TNFAIP6	2q23.3	protein_coding	7.3308	7.03907	8.50462	8.61117	7.72454	7.97528	5.84565	5.94648
Up	ENSG00000091651	1.38974	1.21e-18	ORC6	16q11.2	protein_coding	6.89143	7.17517	8.38217	8.42244	7.13968	7.06411	8.58308	8.44717
Up	ENSG00000183696	1.38809	7.17e-14	UPP1	7p12.3	protein_coding	6.66491	6.9304	8.30649	7.99535	7.16983	7.05331	8.12649	7.88063
Up	ENSG00000118523	1.38646	0	CCN2	6q23.2	protein_coding	13.0004	12.9966	14.3965	14.3724	15.3821	15.3868	14.7907	14.7829
Up	ENSG00000120802	1.38602	5.46e-155	TMPO	12q23.1	protein_coding	10.1139	10.1464	11.5116	11.5145	9.27047	9.30176	11.1864	11.2349
Up	ENSG00000198554	1.38533	3.06e-36	WDHD1	14q22.3	protein_coding	8.05179	8.1014	9.52586	9.36738	7.75138	7.88674	9.19873	9.15923
Up	ENSG00000197415	1.38454	6.11e-67	VEPH1	3q25.32	protein_coding	8.9202	8.83268	10.261	10.2472	9.85541	9.89127	8.98121	8.95182
Up	ENSG00000157554	1.3838	7.95e-08	ERG	21q22.2	protein_coding	6.5764	6.69704	8.10085	7.86011	3.31572	3.45814	2.58056	2.80382
Up	ENSG00000166123	1.38244	4.26e-49	GPT2	16q11.2	protein_coding	8.41474	8.42277	9.77642	9.80499	9.09037	9.01757	9.02851	9.01972
Up	ENSG00000131153	1.38235	8.59e-12	GINS2	16q24.1	protein_coding	6.53674	6.34344	7.75106	7.81693	5.77175	5.72604	7.87572	7.9167
Up	ENSG00000140280	1.38136	0.00269	LYSMD2	15q21.2	protein_coding	4.57525	4.5288	5.66121	5.8778	5.07832	5.69856	6.075	6.12151
Up	ENSG00000184220	1.38056	6.7e-31	CMSS1	3q12.1	protein_coding	7.82363	7.85343	9.15789	9.24784	7.8967	7.98099	8.44634	8.44717
Up	ENSG00000096696	1.38054	0	DSP	6p24.3	protein_coding	11.9376	11.9097	13.3011	13.3057	12.5266	12.5289	13.0777	13.0659
Up	ENSG00000107438	1.38025	6.08e-67	PDLIM1	10q23.33	protein_coding	8.53703	8.54507	9.89311	9.93014	10.0625	10.0627	10.7087	10.7633
Up	ENSG00000204899	1.37907	2.38e-25	MZT1	13q21.33	protein_coding	7.49156	7.42864	8.81246	8.82602	7.6119	7.62736	8.60894	8.7095
Up	ENSG00000153814	1.37827	2.57e-46	JAZF1	7p15.1	protein_coding	8.2771	8.35941	9.69368	9.67804	8.99815	8.95798	9.21084	9.2933
Up	ENSG00000101412	1.37784	6.95e-17	E2F1	20q11.22	protein_coding	6.99262	7.48561	8.65864	8.56842	6.93249	6.61276	8.32677	8.31378
Up	ENSG00000148677	1.3776	1.33e-63	ANKRD1	10q23.31	protein_coding	8.00896	7.8371	9.25771	9.3192	12.5865	12.6289	12.3826	12.3961
Up	ENSG00000139629	1.37645	0.000199	GALNT6	12q13.13	protein_coding	4.15389	4.35624	5.41441	5.45812	7.64805	7.70536	7.97565	7.76669
Up	ENSG00000134013	1.37381	0	LOXL2	8p21.3	protein_coding	14.0195	14.0334	15.3973	15.4028	15.8039	15.7995	15.6425	15.6331
Up	ENSG00000164136	1.37279	0.000736	IL15	4q31.21	protein_coding	4.94202	4.82213	6.08014	6.17996	5.27611	5.3201	6.13725	5.94648
Up	ENSG00000215784	1.37159	0.0126	FAM72D	1q21.1	protein_coding	4.57525	5.17374	6.47983	5.73047	3.79996	2.99898	4.68924	4.69346
Up	ENSG00000151835	1.36536	1.76e-208	SACS	13q12.12	protein_coding	10.5463	10.629	11.9541	11.9484	10.8162	10.8158	11.5533	11.5089
Up	ENSG00000108106	1.3648	1.99e-105	UBE2S	19q13.42	protein_coding	9.48825	9.55074	10.8892	10.8702	9.47351	9.43884	10.974	10.9343
Up	ENSG00000143401	1.36328	2.29e-137	ANP32E	1q21.2	protein_coding	9.90906	9.96677	11.3087	11.2869	9.7142	9.67569	11.1852	11.1927
Up	ENSG00000067057	1.36328	0	PFKP	10p15.2	protein_coding	10.9419	10.9239	12.3066	12.2821	12.152	12.1214	12.5628	12.5326
Up	ENSG00000169499	1.36089	3.28e-31	PLEKHA2	8p11.22	protein_coding	7.6173	7.59322	8.89745	8.99695	8.07725	8.18782	9.837	9.75666
Up	ENSG00000214826	1.36048	0.0147	DDX12P	12p13.31	unprocessed_pseudogene	4.40948	4.35624	5.16301	5.8778	4.99094	4.58327	5.19765	5.3145
Up	ENSG00000120053	1.35994	1.85e-75	GOT1	10q24.2	protein_coding	9.06663	9.0747	10.431	10.417	9.59146	9.56212	9.86486	9.8729
Up	ENSG00000170921	1.35896	2.62e-62	TANC2	17q23.2	protein_coding	8.91247	8.81612	10.2677	10.1635	9.30711	9.42424	10.1083	10.1717
Up	ENSG00000163735	1.35723	0.000117	CXCL5	4q13.3	protein_coding	5.90849	5.87402	7.22399	7.15124	3.8993	4.24632	3.16258	3.99382
Up	ENSG00000150995	1.3541	2.49e-06	ITPR1	3p26.1	protein_coding	5.05863	5.06578	6.3849	6.2247	7.76461	7.8372	7.33581	7.34068
Up	ENSG00000127586	1.35359	1.87e-24	CHTF18	16p13.3	protein_coding	7.4061	7.42864	8.76801	8.73231	8.10353	8.00362	8.9176	8.76661
Up	ENSG00000146918	1.35291	7.05e-75	NCAPG2	7q36.3	protein_coding	9.26373	9.34675	10.6232	10.6826	8.2659	8.0148	10.4686	10.4075
Up	ENSG00000143797	1.35166	4.08e-128	MBOAT2	2p25.1	protein_coding	9.8803	9.85905	11.2385	11.1965	10.7429	10.7989	10.525	10.4826
Up	ENSG00000279095	1.3475	1.15e-12		19q13.31	TEC	6.13786	6.51745	7.69676	7.58783	8.13953	8.17292	7.92948	7.98623
Up	ENSG00000144354	1.3474	2.13e-10	CDCA7	2q31.1	protein_coding	6.55008	6.72097	7.88889	8.0082	4.63516	3.99847	7.318	7.35827
Up	ENSG00000175084	1.34714	0.0472	DES	2q35	protein_coding	3.75363	4.35624	5.45235	4.91931	5.03529	5.12748	3.314	3.80147
Up	ENSG00000164045	1.34698	1.24e-09	CDC25A	3p21.31	protein_coding	6.22362	6.18046	7.60708	7.38599	6.13997	6.246	7.70125	7.69235
Up	ENSG00000174945	1.34473	0.00537	AMZ1	7p22.3	protein_coding	4.00683	4.01294	5.16301	5.07401	5.03529	5.3201	7.06396	7.24935
Up	ENSG00000151849	1.34281	1.07e-27	CENPJ	13q12.13	protein_coding	7.51216	7.64415	8.94481	8.86187	8.33406	8.51369	9.23477	9.29101
Up	ENSG00000242338	1.34143	0.0435	BMS1P4	10q22.2	transcribed_unprocessed_pseudogene	3.84306	4.86571	5.97977	5.1221	3.79996	4.90513	5.38034	4.85087
Up	ENSG00000187840	1.34124	1.13e-113	EIF4EBP1	8p11.23	protein_coding	9.92707	9.82358	11.2262	11.2014	9.96696	10.0478	10.4183	10.4337
Up	ENSG00000164574	1.34113	0	GALNT10	5q33.2	protein_coding	11.1352	11.1998	12.5072	12.5076	12.3466	12.3207	12.1279	12.0732
Up	ENSG00000111186	1.33815	1.02e-50	WNT5B	12p13.33	protein_coding	8.74275	8.59123	9.98012	10.017	8.82262	8.88672	9.38771	9.43474
Up	ENSG00000147536	1.33671	1.73e-15	GINS4	8p11.21	protein_coding	6.94291	7.11325	8.39684	8.28133	6.38245	6.89285	8.51438	8.43893
Up	ENSG00000280407	1.33624	0.00668		17q25.3	TEC	4.3497	4.22855	5.25176	5.60071	4.45096	4.58327	6.41364	6.57706
Up	ENSG00000122952	1.33578	5.63e-40	ZWINT	10q21.1	protein_coding	8.17746	8.27708	9.56319	9.54104	7.89068	7.98668	9.55097	9.58798
Up	ENSG00000131351	1.33573	1.36e-09	HAUS8	19p13.11	protein_coding	6.06538	6.43307	7.44713	7.64655	6.36518	6.45749	7.71493	7.7798
Up	ENSG00000147642	1.3345	0.000505	SYBU	8q23.2	protein_coding	4.98195	5.24146	6.47983	6.2025	6.23811	5.95229	5.38034	5.54704
Up	ENSG00000168268	1.33405	7.24e-167	NT5DC2	3p21.1	protein_coding	10.2136	10.2923	11.5839	11.5854	10.5103	10.4757	11.5946	11.6197
Up	ENSG00000132000	1.33206	3.05e-17	PODNL1	19p13.12	protein_coding	7.12332	7.04855	8.35237	8.43201	8.45736	8.34228	7.318	7.03639
Up	ENSG00000138347	1.33118	9.25e-17	MYPN	10q21.3	protein_coding	7.69742	7.69335	9.0903	8.92422	4.79848	3.8059	5.79506	5.69283
Up	ENSG00000181938	1.33083	7.34e-08	GINS3	16q21	protein_coding	6.12008	5.97695	7.26721	7.38599	5.96758	5.80546	7.17694	7.15185
Up	ENSG00000231290	1.33063	1.14e-09	APCDD1L-DT	20q13.32	processed_transcript	6.98281	6.9201	8.29609	8.21081	4.16187	3.58361	4.63274	5.08019
Up	ENSG00000123485	1.33039	1.67e-38	HJURP	2q37.1	protein_coding	8.64044	8.49739	9.85997	9.92337	7.09846	7.59046	9.73501	9.8729
Up	ENSG00000167553	1.32937	0	TUBA1C	12q13.12	protein_coding	12.1003	12.0948	13.4139	13.4383	12.8204	12.8233	13.4767	13.4557
Up	ENSG00000051180	1.32931	1.62e-12	RAD51	15q15.1	protein_coding	6.64017	6.85673	8.11275	7.98238	6.66247	6.52161	8.0691	7.80568
Up	ENSG00000059378	1.32863	8.26e-19	PARP12	7q34	protein_coding	7.55249	7.52011	8.89056	8.80039	6.63391	6.48991	7.17694	7.40134
Up	ENSG00000149571	1.32825	1.04e-23	KIRREL3	11q24.2	protein_coding	7.4061	7.42135	8.66673	8.77429	9.11899	8.86835	8.86645	8.77646
Up	ENSG00000253661	1.3261	0.00158	ZFHX4-AS1	8q21.13	antisense	5.0208	4.86571	6.00552	6.2893	5.3126	5.72604	5.66022	5.63627
Up	ENSG00000117461	1.32515	7.69e-06	PIK3R3	1p34.1	protein_coding	5.66045	5.208	6.76257	6.62588	7.11922	6.65626	7.20628	7.14173
Up	ENSG00000100234	1.32344	0	TIMP3	22q12.3	protein_coding	15.3357	15.3397	16.6572	16.6649	14.4792	14.4851	15.0721	15.0594
Up	ENSG00000171951	1.32337	0.0458	SCG2	2q36.1	protein_coding	3.32739	2.72297	3.8309	3.94646	8.82262	8.94342	6.71518	6.46785
Up	ENSG00000139618	1.32271	5.38e-27	BRCA2	13q13.1	protein_coding	7.88283	7.88023	9.1835	9.19543	6.89687	6.65626	8.50654	8.54258
Up	ENSG00000171320	1.32128	1.21e-12	ESCO2	8p21.1	protein_coding	6.79387	6.85673	8.00196	8.22188	5.96758	5.80546	7.78789	7.78631
Up	ENSG00000085840	1.32113	1.23e-07	ORC1	1p32.3	protein_coding	5.94934	5.99669	7.14508	7.32566	5.5141	5.42442	7.44649	7.46767
Up	ENSG00000269374	1.32108	0.0125		19q13.2	processed_pseudogene	4.22216	4.98905	5.7246	5.93276	4.79848	4.80561	4.98842	4.74786
Up	ENSG00000175832	1.32014	0.000725	ETV4	17q21.31	protein_coding	4.67605	4.58202	5.81477	5.79121	6.36518	6.40745	6.61665	6.53126
Up	ENSG00000104889	1.31629	1.27e-07	RNASEH2A	19p13.13	protein_coding	6.49596	6.0915	7.7662	7.36616	6.05635	5.831	7.11642	7.38426
Up	ENSG00000070404	1.31421	1.19e-161	FSTL3	19p13.3	protein_coding	9.821	9.73237	11.1292	11.0449	13.2884	13.32	11.6894	11.6325
Up	ENSG00000140525	1.31267	3.8e-51	FANCI	15q26.1	protein_coding	8.67434	8.71254	9.96543	10.0296	8.24244	8.22681	10.0036	9.91065
Up	ENSG00000125753	1.30981	1.34e-161	VASP	19q13.32	protein_coding	10.1306	10.1607	11.442	11.463	11.1683	11.1464	11.4916	11.4946
Up	ENSG00000164087	1.30729	1.61e-15	POC1A	3p21.2	protein_coding	7.25135	7.06733	8.43998	8.45096	6.23811	6.441	8.11623	7.9344
Up	ENSG00000139926	1.30387	0	FRMD6	14q22.1	protein_coding	11.9918	11.9901	13.2764	13.3114	12.7227	12.7367	13.9052	13.8805
Up	ENSG00000139514	1.30381	3.36e-295	SLC7A1	13q12.3	protein_coding	11.1079	11.0846	12.3948	12.4023	11.8414	11.8652	12.0437	12.0317
Up	ENSG00000138376	1.30238	7.11e-11	BARD1	2q35	protein_coding	6.73668	6.81288	8.12455	7.96271	6.18003	5.61284	7.51061	7.59183
Up	ENSG00000105011	1.30196	1.38e-15	ASF1B	19p13.12	protein_coding	7.25135	7.25927	8.50009	8.56842	6.55993	5.95229	8.17676	8.32277
Up	ENSG00000079616	1.29743	2.76e-45	KIF22	16p11.2	protein_coding	8.71341	8.67934	10.0201	9.95026	8.2377	8.22681	9.71814	9.54446
Up	ENSG00000079435	1.29579	0.035	LIPE	19q13.2	protein_coding	4.22216	4.41608	5.59489	5.25744	4.23975	5.20764	4.79601	5.51603
Up	ENSG00000153234	1.29474	9.91e-07	NR4A2	2q24.1	protein_coding	6.10208	6.40381	7.47505	7.54438	6.13997	5.88074	5.63167	5.45193
Up	ENSG00000039068	1.29428	5.24e-06	CDH1	16q22.1	protein_coding	5.88763	6.0915	7.16807	7.29452	5.92106	5.831	5.68822	5.7997
Up	ENSG00000113742	1.29191	8.5e-36	CPEB4	5q35.2	protein_coding	8.08883	8.14184	9.38335	9.40674	8.93516	8.85285	9.1816	9.23973
Up	ENSG00000167693	1.29014	6.05e-41	NXN	17p13.3	protein_coding	7.96978	7.8371	9.24155	9.1175	10.4755	10.4656	10.377	10.3701
Up	ENSG00000139278	1.28868	2.84e-196	GLIPR1	12q21.2	protein_coding	10.2529	10.3249	11.5871	11.5632	12.3239	12.3792	12.4744	12.4591
Up	ENSG00000196550	1.28773	3.36e-05	FAM72A	1q32.1	protein_coding	6.17278	5.73996	7.07383	7.32566	5.3126	5.67055	6.4792	5.96955
Up	ENSG00000100600	1.2845	0	LGMN	14q32.12	protein_coding	11.3512	11.3516	12.6341	12.635	11.9208	11.9478	11.7673	11.7341
Up	ENSG00000144749	1.28304	3.02e-30	LRIG1	3p14.1	protein_coding	7.41342	7.52691	8.78298	8.68507	10.0065	10.0134	9.98962	9.93576
Up	ENSG00000029153	1.28055	5.9e-35	ARNTL2	12p11.23	protein_coding	8.28111	8.24444	9.51694	9.54766	8.13444	8.15281	8.87256	8.94892
Up	ENSG00000230409	1.28011	0.0473	TCEA1P2	3p22.2	processed_pseudogene	4.15389	4.16019	5.11649	5.34109	4.45096	4.58327	4.31134	4.38564
Up	ENSG00000142856	1.27773	2.29e-10	ITGB3BP	1p31.3	protein_coding	6.5633	6.77909	8.02103	7.80961	6.66247	6.81821	7.19657	7.1619
Up	ENSG00000006634	1.27728	3.93e-25	DBF4	7q21.12	protein_coding	7.78466	7.78698	9.0035	9.09057	7.39076	7.34674	8.70113	8.7567
Up	ENSG00000159363	1.27578	3.29e-40	ATP13A2	1p36.13	protein_coding	8.107	8.09226	9.30774	9.41641	10.0079	9.96664	9.81336	9.78458
Up	ENSG00000170214	1.27468	0.0207	ADRA1B	5q33.3	protein_coding	4.52208	4.47354	5.69325	5.53117	5.74529	5.61284	5.27352	4.08116
Up	ENSG00000162614	1.2744	4.29e-140	NEXN	1p31.1	protein_coding	9.90777	9.85635	11.1056	11.1993	11.9515	11.9478	12.0963	12.0389
Up	ENSG00000184445	1.27403	1.13e-44	KNTC1	12q24.31	protein_coding	8.82188	8.68239	10.0576	9.98155	8.03419	8.03142	9.65216	9.54254
Up	ENSG00000160957	1.27383	1.46e-16	RECQL4	8q24.3	protein_coding	7.03119	7.08588	8.34735	8.26536	7.27531	7.36433	8.53764	8.47968
Up	ENSG00000051341	1.27311	1.05e-17	POLQ	3q13.33	protein_coding	7.34618	7.4574	8.59221	8.71673	6.29394	6.06417	8.40476	8.32277
Up	ENSG00000118985	1.27289	0	ELL2	5q15	protein_coding	11.981	11.9762	13.2515	13.2498	11.8304	11.8563	11.8354	11.8843
Up	ENSG00000152256	1.27277	8.56e-26	PDK1	2q31.1	protein_coding	7.62992	7.69938	8.96135	8.87946	8.49358	8.38169	9.14167	9.0579
Up	ENSG00000116679	1.27268	1.25e-75	IVNS1ABP	1q25.3	protein_coding	8.98057	9.04421	10.2888	10.2687	11.0811	11.0741	10.3432	10.3193
Up	ENSG00000014138	1.26898	1.02e-07	POLA2	11q13.1	protein_coding	6.13786	6.58419	7.72804	7.472	6.33	6.85601	7.72847	7.48379
Up	ENSG00000112852	1.26887	0.00467	PCDHB2	5q31.3	protein_coding	5.29885	4.86571	6.00552	6.48588	5.20021	5.20764	4.79601	4.63693
Up	ENSG00000274307	1.26649	0.0416		15q12	sense_intronic	3.92727	4.16019	5.33538	4.80611	4.99094	4.95242	4.98842	5.12198
Up	ENSG00000134107	1.26627	2.08e-81	BHLHE40	3p26.1	protein_coding	9.35397	9.31959	10.598	10.5979	9.81941	9.87909	10.7442	10.7682
Up	ENSG00000174442	1.26516	7.82e-51	ZWILCH	15q22.31	protein_coding	8.74275	8.79655	10.0011	10.0531	8.84148	8.84033	9.79094	9.83571
Up	ENSG00000204262	1.26432	0	COL5A2	2q32.2	protein_coding	13.9903	13.9661	15.2422	15.2426	15.8598	15.8555	14.8096	14.8188
Up	ENSG00000166562	1.26373	1.24e-18	SEC11C	18q21.32	protein_coding	7.34618	7.25927	8.49556	8.59422	8.30265	8.50974	8.3963	8.57304
Up	ENSG00000105750	1.2635	7.69e-07	ZNF85	19p12	protein_coding	5.90849	5.91608	7.20188	7.03045	6.19965	6.22689	7.18679	7.22079
Up	ENSG00000011422	1.26323	5.23e-85	PLAUR	19q13.31	protein_coding	9.20801	9.24318	10.4511	10.5148	11.1021	11.0314	11.0596	11.0464
Up	ENSG00000142197	1.26181	5.75e-33	DOP1B	21q22.12	protein_coding	8.1903	8.18117	9.45052	9.42123	8.07194	8.17292	9.04214	9.06327
Up	ENSG00000148459	1.25885	5.78e-06	PDSS1	10p12.1	protein_coding	5.58469	6.10973	6.99888	7.13961	6.41638	6.40745	7.147	6.83753
Up	ENSG00000156802	1.25734	4.18e-79	ATAD2	8q24.13	protein_coding	9.44605	9.46125	10.6991	10.7133	9.26583	9.1729	10.5718	10.6202
Up	ENSG00000170540	1.25419	3.46e-121	ARL6IP1	16p12.3	protein_coding	10.1657	10.1005	11.3432	11.4251	10.1086	10.1754	11.3126	11.2858
Up	ENSG00000106462	1.25387	1.24e-25	EZH2	7q36.1	protein_coding	7.95982	8.0598	9.26573	9.23697	6.89687	7.04242	8.68732	8.84669
Up	ENSG00000146263	1.25337	3.68e-20	MMS22L	6q16.1	protein_coding	7.42794	7.47157	8.6505	8.71673	7.70408	7.75289	8.47474	8.55408
Up	ENSG00000162702	1.25247	3.55e-111	ZNF281	1q32.1	protein_coding	10.2251	10.1996	11.502	11.4209	10.1177	10.2256	10.195	10.2097
Up	ENSG00000066279	1.25074	3.41e-122	ASPM	1q31.3	protein_coding	10.2178	10.261	11.4884	11.4867	7.86018	7.998	11.2553	11.1994
Up	ENSG00000242114	1.25061	0.0264	MTFP1	22q12.2	protein_coding	4.57525	3.93326	5.20807	5.49511	4.63516	5.08567	5.94181	5.51603
Up	ENSG00000139116	1.25042	1.75e-11	KIF21A	12q12	protein_coding	6.70124	6.58419	7.83963	7.88122	7.78424	7.74619	7.56446	7.3318
Up	ENSG00000197461	1.24928	5.31e-11	PDGFA	7p22.3	protein_coding	6.38121	6.05432	7.47505	7.38599	7.30278	7.32893	8.92938	9.06327
Up	ENSG00000153233	1.24897	0.0266	PTPRR	12q15	protein_coding	4.40948	4.47354	5.59489	5.45812	4.69168	4.58327	4.63274	4.85087
Up	ENSG00000129038	1.24781	2.05e-248	LOXL1	15q24.1	protein_coding	11.0279	11.0234	12.2545	12.2891	12.394	12.4079	10.9366	10.9099
Up	ENSG00000070950	1.24483	3.21e-35	RAD18	3p25.3	protein_coding	8.2851	8.3286	9.51021	9.57167	8.37347	8.33784	9.31999	9.25625
Up	ENSG00000031691	1.2434	5.08e-12	CENPQ	6p12.3	protein_coding	7.20149	6.9201	8.26444	8.30756	6.63391	6.55264	7.18679	7.37565
Up	ENSG00000213145	1.24068	8.02e-09	CRIP1	14q32.33	protein_coding	6.80504	6.95078	8.18778	7.98888	6.58998	6.96381	4.57393	4.69346
Up	ENSG00000042088	1.24049	1.42e-17	TDP1	14q32.11	protein_coding	7.31526	7.31534	8.42574	8.63623	7.39927	7.56025	8.65931	8.71634
Up	ENSG00000235531	1.24044	4.01e-51	MSC-AS1	8q13.3	antisense	9.1566	9.06772	10.32	10.3742	9.30711	9.1878	8.7451	8.86526
Up	ENSG00000167747	1.23912	1.39e-29	C19orf48	19q13.33	protein_coding	8.07966	8.0598	9.37843	9.20941	8.44919	8.44093	9.13659	9.13647
Up	ENSG00000120699	1.23906	8.43e-30	EXOSC8	13q13.3	protein_coding	8.13825	8.29313	9.39558	9.49384	8.10353	8.08014	9.03942	8.91366
Up	ENSG00000121690	1.23813	2.44e-08	DEPDC7	11p13	protein_coding	6.18993	6.6604	7.67285	7.61329	6.57503	6.50585	7.49484	7.32287
Up	ENSG00000087299	1.23611	2.13e-05	L2HGDH	14q21.3	protein_coding	5.61039	5.61785	6.68501	6.87073	6.38245	6.39038	6.7686	6.70631
Up	ENSG00000111816	1.23469	0.0333	FRK	6q22.1	protein_coding	4.22216	3.75935	4.67793	5.29987	6.27557	6.20753	5.31001	4.69346
Up	ENSG00000044574	1.23433	0	HSPA5	9q33.3	protein_coding	13.8344	13.8493	15.0668	15.0851	14.7496	14.7522	14.3385	14.347
Up	ENSG00000125148	1.23421	8.35e-177	MT2A	16q13	protein_coding	10.305	10.3032	11.4901	11.58	11.3798	11.4095	12.9203	12.9249
Up	ENSG00000204923	1.23305	0.00496	FBXO48	2p13.3	protein_coding	4.77026	5.36806	6.28329	6.17996	4.84905	4.69872	5.44739	5.41878
Up	ENSG00000124831	1.23291	4.14e-297	LRRFIP1	2q37.3	protein_coding	11.3874	11.3526	12.611	12.5925	12.2388	12.2805	12.0109	11.9812
Up	ENSG00000105963	1.23246	0.0085	ADAP1	7p22.3	protein_coding	4.98195	4.35624	6.19651	5.25744	6.98996	7.19769	3.89719	4.69346
Up	ENSG00000241506	1.23218	0.00654	PSMC1P1	3p14.1	processed_pseudogene	7.36894	7.34644	8.59221	8.54656	7.04523	8.05328	7.81354	8.41391
Up	ENSG00000115884	1.23136	1.77e-35	SDC1	2p24.1	protein_coding	8.26906	8.17253	9.44817	9.43557	9.182	9.02865	9.99103	10.1055
Up	ENSG00000163923	1.2308	4.47e-05	RPL39L	3q27.3	protein_coding	5.44883	5.69235	6.66898	6.79858	5.66288	5.49	7.04244	7.02543
Up	ENSG00000129195	1.23056	6.33e-18	PIMREG	17p13.2	protein_coding	7.30742	7.45026	8.6091	8.57276	5.48241	5.45758	9.06634	9.23736
Up	ENSG00000100147	1.23025	0.0156	CCDC134	22q13.2	protein_coding	4.67605	4.16019	5.37543	5.63426	5.5141	5.42442	5.51147	5.48434
Up	ENSG00000214357	1.22897	4.52e-05	NEURL1B	5q35.1	protein_coding	5.61039	5.73996	6.7776	6.89861	3.45285	3.16879	7.18679	7.39282
Up	ENSG00000163918	1.22824	2.25e-18	RFC4	3q27.3	protein_coding	7.53917	7.74093	8.93479	8.77053	7.28452	7.47374	8.41317	8.26332
Up	ENSG00000182580	1.22585	0.00462	EPHB3	3q27.1	protein_coding	4.8587	4.41608	5.75529	5.73047	6.49789	6.95223	5.27352	5.5774
Up	ENSG00000070669	1.22359	1.61e-187	ASNS	7q21.3	protein_coding	10.8532	10.8471	12.0882	12.0556	10.8898	10.8928	11.0508	11.0484
Up	ENSG00000166396	1.22075	2.14e-15	SERPINB7	18q21.33	protein_coding	6.73668	7.11325	8.2101	8.04609	7.81637	7.80535	9.29518	9.24447
Up	ENSG00000069974	1.22008	8.98e-30	RAB27A	15q21.3	protein_coding	8.3322	8.37833	9.46219	9.66186	8.77763	8.63823	8.77478	8.9077
Up	ENSG00000189159	1.21677	1.08e-48	JPT1	17q25.1	protein_coding	8.73985	8.7479	9.92214	9.98318	9.63174	9.50379	10.168	10.1988
Up	ENSG00000164283	1.21657	1e-07	ESM1	5q11.2	protein_coding	6.12008	5.89521	7.12172	7.23016	7.48172	7.5449	7.318	7.3495
Up	ENSG00000259426	1.21587	0.000751		15q23	antisense	5.42006	4.94909	6.30419	6.35114	6.21901	6.50585	6.05364	6.34971
Up	ENSG00000180015	1.21528	0.0317		4q35.2	processed_pseudogene	4.08223	4.58202	5.16301	5.60071	5.38294	4.95242	5.15816	5.12198
Up	ENSG00000119138	1.2152	6.27e-74	KLF9	9q21.12	protein_coding	9.55594	9.60799	10.7797	10.8064	9.79704	9.7645	9.63428	9.70947
Up	ENSG00000185262	1.21459	2.07e-16	UBALD2	17q25.1	protein_coding	7.69141	7.36173	8.78298	8.68106	7.16983	7.4074	8.47072	8.34058
Up	ENSG00000100345	1.21424	0	MYH9	22q12.3	protein_coding	14.692	14.6993	15.9072	15.9123	15.9742	15.9613	16.1282	16.1173
Up	ENSG00000158715	1.21329	0.0376	SLC45A3	1q32.1	protein_coding	4.08223	3.66384	4.80068	4.91931	5.89722	5.55273	5.82058	5.69283
Up	ENSG00000149428	1.21327	1.03e-257	HYOU1	11q23.3	protein_coding	10.9426	11.0119	12.2008	12.1776	12.9296	12.9261	12.1895	12.1604
Up	ENSG00000102384	1.2106	1.13e-11	CENPI	Xq22.1	protein_coding	6.83805	6.7445	7.9095	8.03357	6.21901	6.22689	8.2677	8.27726
Up	ENSG00000017483	1.20979	2.59e-25	SLC38A5	Xp11.23	protein_coding	7.06875	7.16649	8.43525	8.15988	10.8852	10.9138	11.2041	11.1927
Up	ENSG00000161638	1.20975	0	ITGA5	12q13.13	protein_coding	12.7553	12.7548	13.9614	13.9672	14.1778	14.1711	13.9239	13.926
Up	ENSG00000125319	1.20874	0.000114	C17orf53	17q21.31	protein_coding	5.55852	5.61785	6.63638	6.8133	5.5141	5.67055	6.67377	6.592
Up	ENSG00000129667	1.20857	2.09e-06	RHBDF2	17q25.1	protein_coding	5.55852	5.61785	6.76257	6.6911	7.93232	8.02036	6.75543	6.78646
Up	ENSG00000129116	1.20852	0	PALLD	4q32.3	protein_coding	11.9777	12.0292	13.2078	13.2149	12.9457	12.9151	12.9583	12.9499
Up	ENSG00000100479	1.20801	0.000123	POLE2	14q21.3	protein_coding	5.75566	5.71635	7.0243	6.72263	5.45001	5.0426	6.52649	6.7994
Up	ENSG00000115380	1.20785	0	EFEMP1	2p16.1	protein_coding	12.8989	12.9284	14.1347	14.1074	13.4446	13.4271	10.7367	10.7616
Up	ENSG00000006459	1.20724	9.86e-20	KDM7A	7q34	protein_coding	7.80706	7.69938	8.93144	8.96105	7.7313	7.8372	7.51061	7.53882
Up	ENSG00000040275	1.2067	1.59e-106	SPDL1	5q35.1	protein_coding	10.0577	10.0447	11.2193	11.2896	10.03	9.99797	11.0353	10.9967
Up	ENSG00000279415	1.20494	0.0449		16p12.3	TEC	4.3497	4.22855	5.20807	5.42015	4.63516	4.58327	5.54248	4.80029
Up	ENSG00000128294	1.20453	8.43e-65	TPST2	22q12.1	protein_coding	9.2718	9.26165	10.4251	10.5058	9.87232	9.75786	10.6333	10.587
Up	ENSG00000136111	1.20242	4.07e-33	TBC1D4	13q22.2	protein_coding	8.48935	8.36321	9.57184	9.66795	8.67624	8.70534	8.89376	8.85291
Up	ENSG00000181751	1.20106	4.38e-23	C5orf30	5q21.1	protein_coding	7.7153	7.58672	8.84848	8.82602	8.50939	8.2972	9.55288	9.49562
Up	ENSG00000279821	1.19859	4.81e-05		5q35.3	TEC	5.68485	5.76318	7.13345	6.52218	7.22832	7.16794	6.91793	6.46785
Up	ENSG00000197046	1.19813	0.0201	SIGLEC15	18q12.3	protein_coding	4.22216	4.01294	5.11649	5.1221	4.89791	5.0426	6.58722	6.51567
Up	ENSG00000065911	1.19779	2.99e-280	MTHFD2	2p13.1	protein_coding	11.4122	11.4172	12.5875	12.6348	11.997	12.0001	11.954	11.9744
Up	ENSG00000165983	1.19563	9.27e-26	PTER	10p13	protein_coding	8.4997	8.5146	9.71139	9.67603	7.49766	7.82455	6.95296	6.73353
Up	ENSG00000121957	1.19562	5.61e-29	GPSM2	1p13.3	protein_coding	8.37781	8.3286	9.46915	9.60589	7.70408	7.43264	9.39197	9.29786
Up	ENSG00000172927	1.19324	4.6e-05	MYEOV	11q13.3	protein_coding	5.98907	6.18046	7.23491	7.23016	4.94517	4.95242	5.74263	5.92303
Up	ENSG00000103187	1.19219	1.13e-238	COTL1	16q24.1	protein_coding	11.2439	11.2251	12.4356	12.415	11.5142	11.5871	12.0582	12.0423
Up	ENSG00000241360	1.19146	1.82e-10	PDXP	22q13.1	protein_coding	6.68923	6.54452	7.75106	7.80225	7.57482	7.42428	7.92948	7.79925
Up	ENSG00000260537	1.19105	0.0233		16q22.1	protein_coding	6.52327	6.14553	6.93331	7.90203	6.09876	5.3201	7.30901	7.09002
Up	ENSG00000143013	1.19045	9.06e-78	LMO4	1p22.3	protein_coding	9.81687	9.71013	10.9276	10.9746	10.1125	10.0828	9.71133	9.75334
Up	ENSG00000113368	1.18891	4.86e-41	LMNB1	5q23.2	protein_coding	8.93807	8.771	10.0683	10.009	7.08797	6.90492	10.0285	9.98047
Up	ENSG00000212724	1.18867	0.00483	KRTAP2-3	17q21.2	protein_coding	3.75363	4.08844	4.74061	5.02427	8.70741	8.77606	7.26322	7.30484
Up	ENSG00000110987	1.18812	1.38e-15	BCL7A	12q24.31	protein_coding	7.02164	7.00049	8.18214	8.16563	8.07725	8.08014	8.83549	8.8056
Up	ENSG00000145431	1.18635	2.18e-64	PDGFC	4q32.1	protein_coding	9.52587	9.40698	10.656	10.6429	9.07452	9.09601	10.411	10.5065
Up	ENSG00000137267	1.18517	2.9e-78	TUBB2A	6p25.2	protein_coding	9.2351	9.21608	10.3962	10.4146	11.4516	11.4127	10.9286	10.9277
Up	ENSG00000169857	1.18357	4.92e-31	AVEN	15q14	protein_coding	8.1988	8.0598	9.31032	9.29581	9.43264	9.50973	9.48667	9.60466
Up	ENSG00000166432	1.18067	0.00361	ZMAT1	Xq22.1	protein_coding	5.55852	5.48445	6.8646	6.35114	4.38393	4.39067	5.15816	5.74725
Up	ENSG00000179750	1.17858	1.67e-10	APOBEC3B	22q13.1	protein_coding	6.85964	6.89929	7.96962	8.08906	4.16187	4.08591	8.12137	8.26798
Up	ENSG00000119699	1.17832	6.15e-06	TGFB3	14q24.3	protein_coding	6.32023	6.40381	7.36992	7.62168	6.01264	6.168	5.54248	5.35011
Up	ENSG00000109674	1.1778	1.04e-07	NEIL3	4q34.3	protein_coding	6.53674	6.58419	7.64034	7.76487	5.3482	4.90513	7.4789	7.31388
Up	ENSG00000196923	1.17777	1.38e-284	PDLIM7	5q35.3	protein_coding	11.2899	11.3014	12.4678	12.4765	12.4323	12.4216	12.3327	12.341
Up	ENSG00000138835	1.17659	2.79e-32	RGS3	9q32	protein_coding	8.28111	8.38584	9.49892	9.50295	9.334	9.24115	8.85723	8.86526
Up	ENSG00000284491	1.17543	1.44e-08	THSD8	19p13.13	protein_coding	6.62764	6.81288	7.72804	7.99535	5.77175	5.95229	7.43	7.54651
Up	ENSG00000121281	1.17464	4.29e-111	ADCY7	16q12.1	protein_coding	10.046	9.9755	11.1582	11.207	11.3868	11.394	10.9388	10.9676
Up	ENSG00000253626	1.17444	0.0177	EIF5AL1	10q22.3	protein_coding	5.0208	5.39805	6.30419	6.31021	3.8993	2.99898	4.31134	4.16351
Up	ENSG00000152455	1.17384	8.54e-07	SUV39H2	10p13	protein_coding	6.45399	6.14553	7.3798	7.49957	6.44954	6.20753	7.09566	7.32287
Up	ENSG00000206190	1.17211	9.99e-122	ATP10A	15q12	protein_coding	10.3909	10.2983	11.4975	11.5324	10.907	10.8458	11.227	11.1927
Up	ENSG00000000460	1.16918	1.17e-06	C1orf112	1q24.2	protein_coding	6.46812	6.12774	7.26721	7.58783	6.21901	6.48991	7.29997	7.45137
Up	ENSG00000140534	1.16753	3.77e-09	TICRR	15q26.1	protein_coding	6.72496	6.86749	7.88889	7.98238	5.45001	5.88074	7.71493	7.62127
Up	ENSG00000185347	1.16665	3.71e-06	TEDC1	14q32.33	protein_coding	6.06538	6.12774	7.26721	7.16278	6.41638	6.39038	6.96446	6.77341
Up	ENSG00000080839	1.16462	6.39e-22	RBL1	20q11.23	protein_coding	7.96481	7.9926	9.07822	9.18131	7.08797	7.14777	8.59052	8.60654
Up	ENSG00000243509	1.16426	0.0294	TNFRSF6B	20q13.33	protein_coding	4.81516	4.35624	6.03082	5.07401	4.79848	5.39047	5.94181	5.82522
Up	ENSG00000169991	1.16268	2.64e-23	IFFO2	1p36.13	protein_coding	7.75039	7.92211	8.99388	8.98074	8.6867	8.48984	9.54716	9.4594
Up	ENSG00000213186	1.16241	1.49e-35	TRIM59	3q25.33	protein_coding	8.7015	8.5146	9.80052	9.72939	8.6971	8.56784	9.83856	9.88357
Up	ENSG00000180611	1.16116	2.02e-10	MB21D2	3q29	protein_coding	6.80504	6.75612	7.86799	7.95609	7.19937	7.23642	7.61638	7.70615
Up	ENSG00000280202	1.15938	0.0015		12p13.32	TEC	5.26688	5.5393	6.65277	6.31021	5.57547	5.45758	6.1168	5.92303
Up	ENSG00000206527	1.15795	2.82e-60	HACD2	3q21.1	protein_coding	9.12575	9.1906	10.3238	10.2978	10.4033	10.4063	10.195	10.2266
Up	ENSG00000188486	1.15785	2.33e-46	H2AFX	11q23.3	protein_coding	8.92789	8.94867	10.103	10.0761	8.45736	8.53714	10.0782	10.0845
Up	ENSG00000106003	1.15632	0.0274	LFNG	7p22.3	protein_coding	3.92727	3.93326	4.80068	4.91931	6.19965	6.06417	6.51089	6.40153
Up	ENSG00000285625	1.15619	0.0247		12q13.3	protein_coding	4.81516	5.06578	6.3849	5.45812	3.69327	3.32071	5.71568	6.36719
Up	ENSG00000120156	1.15607	1.13e-113	TEK	9p21.2	protein_coding	10.3676	10.3653	11.5172	11.523	10.8437	10.8898	9.88768	9.82309
Up	ENSG00000161888	1.15409	1.09e-09	SPC24	19p13.2	protein_coding	7.05945	6.83497	8.07067	8.08906	5.23866	5.69856	7.76836	7.92262
Up	ENSG00000196584	1.15343	8.08e-06	XRCC2	7q36.1	protein_coding	6.02773	6.35877	7.35997	7.2627	5.54511	5.80546	6.88202	7.00323
Up	ENSG00000197555	1.15297	1.91e-119	SIPA1L1	14q24.2	protein_coding	10.1689	10.1889	11.3539	11.304	11.1324	11.1214	11.3498	11.3388
Up	ENSG00000145819	1.15261	8.53e-17	ARHGAP26	5q31.3	protein_coding	7.59172	7.66896	8.8161	8.71673	7.69719	7.65622	7.70811	7.72661
Up	ENSG00000102007	1.15256	6.52e-109	PLP2	Xp11.23	protein_coding	10.1094	10.1016	11.2351	11.275	10.9946	11.0369	11.1295	11.1847
Up	ENSG00000188158	1.15118	2.6e-10	NHS	Xp22.2	protein_coding	7.14985	7.28357	8.37724	8.31792	5.6052	5.69856	6.61665	6.6068
Up	ENSG00000102755	1.14844	0.0329	FLT1	13q12.3	protein_coding	4.08223	4.58202	5.56056	5.07401	4.38393	4.39067	6.41364	6.03664
Up	ENSG00000077152	1.14583	6.45e-13	UBE2T	1q32.1	protein_coding	7.18448	7.29954	8.43998	8.29188	6.27557	6.30185	8.23486	8.30474
Up	ENSG00000010219	1.1454	5.8e-16	DYRK4	12p13.32	protein_coding	7.37645	7.44309	8.54029	8.53329	8.03964	7.91686	8.27694	8.20618
Up	ENSG00000203780	1.14517	0.000605	FANK1	10q26.2	protein_coding	5.42006	5.13864	6.30419	6.39094	7.10888	7.19769	5.31001	5.60713
Up	ENSG00000166224	1.14487	3.4e-44	SGPL1	10q22.1	protein_coding	8.80529	8.97874	10.0637	10.001	9.94096	10.0078	9.77472	9.74834
Up	ENSG00000255152	1.14458	0.0163	MSH5-SAPCD1	6p21.33	protein_coding	4.90096	4.73082	5.89962	5.79121	4.07954	4.52188	5.74263	5.7997
Up	ENSG00000138092	1.14372	3.82e-30	CENPO	2p23.3	protein_coding	8.32057	8.31687	9.43875	9.46617	8.29811	8.35993	9.4131	9.40965
Up	ENSG00000159055	1.14367	6.12e-08	MIS18A	21q22.11	protein_coding	6.60225	6.62279	7.59865	7.83868	5.96758	6.04248	7.43827	7.4098
Up	ENSG00000171617	1.1423	7e-53	ENC1	5q13.3	protein_coding	8.40376	8.53836	9.65962	9.54986	11.9174	11.9131	11.6894	11.6629
Up	ENSG00000128965	1.14187	8.54e-34	CHAC1	15q15.1	protein_coding	8.47193	8.49045	9.68175	9.54325	10.0903	10.0868	8.37062	8.50359
Up	ENSG00000137393	1.1412	0.00053	RNF144B	6p22.3	protein_coding	5.33012	5.30615	6.36514	6.39094	5.96758	6.06417	6.74213	6.87467
Up	ENSG00000147010	1.14035	1.15e-135	SH3KBP1	Xp22.12	protein_coding	10.4694	10.5139	11.6338	11.6261	10.989	10.9973	11.3087	11.2904
Up	ENSG00000134602	1.14016	1.04e-11	STK26	Xq26.2	protein_coding	7.00236	7.03907	8.11866	8.15411	7.37359	7.59046	8.28613	8.06869
Up	ENSG00000122862	1.13793	6.2e-116	SRGN	10q22.1	protein_coding	10.2961	10.321	11.3897	11.4964	11.3889	11.3735	11.1883	11.1717
Up	ENSG00000169855	1.13565	4.84e-98	ROBO1	3p12.3	protein_coding	10.0519	10.1287	11.2391	11.2077	10.883	10.8943	10.4676	10.4624
Up	ENSG00000185972	1.13383	0.0167	CCIN	9p13.3	protein_coding	4.72392	5.06578	5.95354	5.90554	5.41687	5.35571	4.79601	4.51675
Up	ENSG00000160796	1.13183	7.03e-08	NBEAL2	3p21.31	protein_coding	6.73668	6.67272	7.78119	7.83147	6.7582	6.99803	6.86985	6.592
Up	ENSG00000187790	1.13146	1.19e-10	FANCM	14q21.2	protein_coding	7.04067	7.02952	8.02103	8.25461	7.22832	7.27414	7.42169	7.47575
Up	ENSG00000153044	1.13111	2.45e-10	CENPH	5q13.2	protein_coding	6.95299	7.11325	8.16511	8.119	5.23866	5.0426	7.95275	7.94025
Up	ENSG00000155858	1.131	1.66e-08	LSM11	5q33.3	protein_coding	6.36621	6.44748	7.5644	7.43441	7.48172	7.46561	7.76836	7.92262
Up	ENSG00000144034	1.12711	3.46e-12	TPRKB	2p13.1	protein_coding	7.18448	7.24284	8.41617	8.21636	7.35621	7.35556	7.72847	7.81844
Up	ENSG00000123416	1.12644	0	TUBA1B	12q13.12	protein_coding	13.6709	13.6541	14.7937	14.7838	14.4583	14.4601	14.851	14.8284
Up	ENSG00000225151	1.1264	2.22e-16	GOLGA2P7	15q25.2	transcribed_unprocessed_pseudogene	7.67324	7.5538	8.79041	8.65678	8.02871	8.14774	8.13669	8.29106
Up	ENSG00000021826	1.12579	1.23e-18	CPS1	2q34	protein_coding	7.89333	8.16818	9.13765	9.16419	7.71093	7.73947	8.10589	8.30019
Up	ENSG00000138658	1.12425	7.67e-09	ZGRF1	4q25	protein_coding	6.93276	6.73278	7.88196	7.98238	6.21901	6.58301	7.62365	7.6854
Up	ENSG00000164106	1.12144	2.42e-16	SCRG1	4q34.1	protein_coding	7.67324	7.77561	8.85204	8.81143	8.22818	8.15281	6.61665	6.6645
Up	ENSG00000137310	1.1201	1.51e-34	TCF19	6p21.33	protein_coding	8.77436	8.65781	9.88273	9.77523	7.94981	7.7989	9.96837	9.94743
Up	ENSG00000106948	1.11984	1.67e-24	AKNA	9q32	protein_coding	8.37781	8.21947	9.41972	9.40188	8.3949	8.43262	8.31784	8.44717
Up	ENSG00000167771	1.11903	0.0435	RCOR2	11q13.1	protein_coding	4.15389	4.63334	5.48933	5.25744	5.3126	5.69856	4.79601	5.03715
Up	ENSG00000172167	1.11531	9.79e-06	MTBP	8q24.12	protein_coding	6.36621	6.1631	7.4565	7.21914	6.18003	5.831	6.96446	6.98069
Up	ENSG00000008513	1.11168	3.84e-87	ST3GAL1	8q24.22	protein_coding	9.99693	9.9755	11.1175	11.0719	10.7056	10.7361	10.4564	10.4138
Up	ENSG00000108691	1.11054	9.89e-16	CCL2	17q12	protein_coding	7.49156	7.80947	8.71436	8.79298	6.03466	6.42432	9.20116	9.1542
Up	ENSG00000010803	1.1104	9.47e-36	SCMH1	1p34.2	protein_coding	8.82188	8.82166	9.91366	9.93688	8.73457	8.70879	9.07961	8.99463
Up	ENSG00000134222	1.11015	2e-14	PSRC1	1p13.3	protein_coding	7.54584	7.43588	8.47727	8.68507	6.94417	6.97531	8.51828	8.58429
Up	ENSG00000206053	1.11012	1.76e-52	JPT2	16p13.3	protein_coding	9.40626	9.22656	10.4651	10.3829	9.8662	9.94049	10.5443	10.5683
Up	ENSG00000171729	1.10943	0.000621	TMEM51	1p36.21	protein_coding	5.05863	5.5393	6.26208	6.42967	6.36518	6.3731	7.06396	7.00323
Up	ENSG00000182481	1.1091	2.32e-141	KPNA2	17q24.2	protein_coding	10.8478	10.8424	11.9244	11.9801	10.3417	10.2471	11.7541	11.8035
Up	ENSG00000164932	1.10854	1.1e-78	CTHRC1	8q22.3	protein_coding	9.59509	9.63814	10.7485	10.6935	11.3334	11.4559	11.6436	11.6606
Up	ENSG00000187193	1.10854	0.000761	MT1X	16q13	protein_coding	5.42006	5.45622	6.51611	6.42967	5.77175	5.753	6.61665	6.6645
Up	ENSG00000280123	1.10798	0.0457	NA	NANA	NA	5.05863	4.47354	6.00552	5.53117	3.8993	4.3203	5.23608	4.85087
Up	ENSG00000197978	1.10786	9.03e-07	GOLGA6L9	15q25.2	protein_coding	6.36621	6.28044	7.36992	7.41523	6.90884	6.89285	7.08517	7.31388
Up	ENSG00000165757	1.10667	4.58e-74	JCAD	10p11.23	protein_coding	9.46026	9.35442	10.5197	10.5012	10.9518	10.9471	11.7889	11.7315
Up	ENSG00000077684	1.10429	2.8e-67	JADE1	4q28.2	protein_coding	9.75629	9.67229	10.8138	10.8174	10.2831	10.2376	9.837	9.87137
Up	ENSG00000164465	1.10328	6.1e-73	DCBLD1	6q22.1	protein_coding	9.2059	9.26775	10.3289	10.3416	11.4639	11.4362	11.8861	11.924
Up	ENSG00000108852	1.10318	0.0416	MPP2	17q21.31	protein_coding	4.08223	4.58202	5.20807	5.38116	5.89722	5.99809	4.68924	4.57809
Up	ENSG00000154429	1.10214	5.07e-16	CCSAP	1q42.13	protein_coding	7.49846	7.56706	8.62581	8.61117	8.11907	8.07481	8.4257	8.30474
Up	ENSG00000178295	1.10205	3e-21	GEN1	2p24.2	protein_coding	7.97474	8.10595	9.12596	9.13811	7.98415	7.93463	8.82292	8.73329
Up	ENSG00000163002	1.10182	9e-08	NUP35	2q32.1	protein_coding	6.97294	6.48987	7.81799	7.83147	7.10888	6.7794	7.65944	7.60663
Up	ENSG00000166845	1.10137	2.84e-08	C18orf54	18q21.2	protein_coding	6.84888	6.7445	7.86799	7.87422	6.09876	6.20753	7.80717	7.52331
Up	ENSG00000138346	1.09892	3.49e-05	DNA2	10q21.3	protein_coding	6.22362	5.91608	6.99888	7.25193	5.77175	6.08555	7.15705	7.21114
Up	ENSG00000102172	1.09856	3.27e-135	SMS	Xp22.11	protein_coding	10.5211	10.5156	11.614	11.6156	10.7108	10.6941	11.9694	11.9528
Up	ENSG00000168496	1.09854	1.31e-25	FEN1	11q12.2	protein_coding	8.36654	8.29313	9.39558	9.44269	8.32516	8.04239	9.65216	9.58798
Up	ENSG00000039139	1.09784	0.00144	DNAH5	5p15.2	protein_coding	5.2342	5.30615	6.15108	6.41043	6.58998	6.76622	6.03195	6.24011
Up	ENSG00000025708	1.09779	0.0001	TYMP	22q13.33	protein_coding	5.42006	5.10267	6.36514	6.2025	8.12421	8.20744	6.82011	6.76024
Up	ENSG00000178607	1.09653	5.48e-19	ERN1	17q23.3	protein_coding	7.83458	7.83162	8.83418	8.99373	8.71425	8.65976	8.27233	8.3494
Up	ENSG00000076513	1.09652	4.32e-116	ANKRD13A	12q24.11	protein_coding	10.2812	10.3307	11.408	11.3924	11.2843	11.2926	11.5409	11.4921
Up	ENSG00000105329	1.09578	8.81e-120		19q13.2	protein_coding	10.58	10.5079	11.6674	11.6083	11.3868	11.3849	10.8494	10.8904
Up	ENSG00000162687	1.09541	0.00691	KCNT2	1q31.3	protein_coding	4.62653	4.47354	5.45235	5.56636	7.27531	7.2648	5.66022	5.72029
Up	ENSG00000112186	1.0951	1e-38	CAP2	6p22.3	protein_coding	8.59611	8.59123	9.7557	9.60166	10.1955	10.1515	10.6838	10.7707
Up	ENSG00000082196	1.09149	0.0177	C1QTNF3	5p13.2	protein_coding	4.67605	4.908	5.7246	5.82066	5.9445	6.02046	4.84657	5.3145
Up	ENSG00000131873	1.09098	1.72e-93	CHSY1	15q26.3	protein_coding	10.0151	9.96051	11.0386	11.1127	11.3278	11.33	11.2646	11.3109
Up	ENSG00000122644	1.0907	2.55e-16	ARL4A	7p21.3	protein_coding	7.7034	7.60612	8.74144	8.72064	7.82902	7.92281	8.36195	8.47162
Up	ENSG00000112984	1.0902	2.17e-59	KIF20A	5q31.2	protein_coding	9.56583	9.61917	10.6397	10.7172	6.31208	6.40745	11.0623	11.1249
Up	ENSG00000163611	1.08918	3.05e-09	SPICE1	3q13.2	protein_coding	6.81613	6.76765	7.84677	7.86011	7.53675	7.38172	7.5262	7.59183
Up	ENSG00000261115	1.08735	1.87e-08	TMEM178B	7q34	protein_coding	7.05945	7.06733	8.09487	8.15988	6.49789	6.58301	6.58722	6.25897
Up	ENSG00000188611	1.08597	0.0378	ASAH2	10q11.23	protein_coding	3.65829	5.48445	5.89962	5.73047	6.05635	6.31999	6.15742	5.96955
Up	ENSG00000187479	1.08477	3.78e-05	C11orf96	11p11.2	protein_coding	6.45399	6.58419	7.66479	7.472	5.92106	5.97537	4.15963	3.90084
Up	ENSG00000233270	1.08336	0.0178	SNRPEP4	19p13.3	processed_pseudogene	4.8587	5.10267	6.05569	5.8778	4.94517	5.24611	5.27352	5.38485
Up	ENSG00000172244	1.08155	0.000372	C5orf34	5p12	protein_coding	5.50472	5.89521	6.65277	6.8133	6.07771	6.12736	6.68771	6.70631
Up	ENSG00000141526	1.08118	4.48e-94	SLC16A3	17q25.3	protein_coding	9.73162	9.74701	10.8174	10.8165	11.6884	11.7101	11.9417	11.9601
Up	ENSG00000132688	1.08051	3.71e-25	NES	1q23.1	protein_coding	8.25691	8.35559	9.36357	9.3921	8.17465	8.12728	9.34219	9.25859
Up	ENSG00000006327	1.07998	4.57e-165	TNFRSF12A	16p13.3	protein_coding	10.7893	10.8266	11.8764	11.8962	12.02	11.9881	12.0057	12.0155
Up	ENSG00000115758	1.07886	3.83e-115	ODC1	2p25.1	protein_coding	10.5825	10.4915	11.6187	11.6104	11.1776	11.1635	11.1679	11.2296
Up	ENSG00000123374	1.07688	3.94e-28	CDK2	12q13.2	protein_coding	8.55369	8.43729	9.61221	9.51651	8.15971	8.23161	9.58301	9.60466
Up	ENSG00000162607	1.07595	4.38e-67	USP1	1p31.3	protein_coding	9.82375	9.82358	10.8909	10.9016	9.27742	9.28338	10.3716	10.326
Up	ENSG00000162241	1.07579	0.019	SLC25A45	11q13.1	protein_coding	5.16651	4.82213	5.92684	6.03678	5.03529	5.72604	5.44739	5.72029
Up	ENSG00000095397	1.07522	0.0137	WHRN	9q32	protein_coding	4.28734	4.22855	5.29417	5.02427	7.39076	7.73271	6.17731	5.99227
Up	ENSG00000197860	1.07033	8.98e-58	SGTB	5q12.3	protein_coding	9.60949	9.64128	10.6283	10.753	10.1292	10.1452	10.1567	10.1198
Up	ENSG00000154814	1.07011	2.54e-05	OXNAD1	3p25.1	protein_coding	6.18993	6.28044	7.03684	7.46269	7.25669	7.17793	6.49513	6.93453
Up	ENSG00000244274	1.06969	6.37e-20	DBNDD2	20q13.12	protein_coding	7.95481	8.03615	9.04755	9.06003	8.22818	8.25538	8.58308	8.55789
Up	ENSG00000132846	1.06873	2.41e-07	ZBED3	5q13.3	protein_coding	6.75983	6.83497	7.82524	7.853	6.66247	6.85601	6.98717	6.67857
Up	ENSG00000143878	1.06761	6.89e-142	RHOB	2p24.1	protein_coding	10.6971	10.6741	11.7766	11.7257	11.9605	11.9168	11.8594	11.8219
Up	ENSG00000151466	1.0657	5.74e-18	SCLT1	4q28.2	protein_coding	7.81813	8.05039	9.03197	8.9511	7.77119	7.8372	8.80065	8.83103
Up	ENSG00000145365	1.06509	5.9e-05	TIFA	4q25	protein_coding	6.13786	6.21456	7.1099	7.28399	6.38245	6.53721	6.39677	6.14196
Up	ENSG00000244165	1.06447	0.000803	P2RY11	19p13.2	protein_coding	5.70884	6.28044	7.04928	7.03045	5.23866	5.28357	5.91836	6.01463
Up	ENSG00000155304	1.06001	8.7e-104	HSPA13	21q11.2	protein_coding	10.3619	10.3944	11.4331	11.4388	11.0286	11.0539	10.7599	10.7483
Up	ENSG00000170017	1.05985	0	ALCAM	3q13.11	protein_coding	13.8017	13.81	14.854	14.8769	12.9946	12.9893	13.4495	13.4388
Up	ENSG00000152422	1.0594	7.65e-09	XRCC4	5q14.2	protein_coding	6.83805	6.62279	7.78119	7.74965	7.36493	7.39889	7.95851	8.03079
Up	ENSG00000114850	1.05905	4.32e-291	SSR3	3q25.31	protein_coding	11.5613	11.5558	12.6292	12.6039	12.966	12.9625	13.1303	13.1287
Up	ENSG00000203761	1.05857	0.00407	MSTO2P	1q22	unprocessed_pseudogene	5.29885	5.02793	6.03082	6.24656	6.23811	6.14783	6.21628	6.34971
Up	ENSG00000236255	1.05799	0.017		2q14.1	lincRNA	5.50472	5.56596	6.82176	6.15706	4.51501	4.75315	3.99008	3.90084
Up	ENSG00000198853	1.05438	5.45e-140	RUSC2	9p13.3	protein_coding	10.768	10.7967	11.8103	11.8594	11.6254	11.6145	11.5332	11.5626
Up	ENSG00000151414	1.05401	0	NEK7	1q31.3	protein_coding	13.0752	13.0888	14.1422	14.1292	13.435	13.4142	13.1817	13.2148
Up	ENSG00000176148	1.05134	5.64e-30	TCP11L1	11p13	protein_coding	8.65595	8.63596	9.70158	9.67804	8.82578	8.84973	9.52986	9.41806
Up	ENSG00000213551	1.05056	2.93e-34	DNAJC9	10q22.2	protein_coding	8.74566	8.83816	9.84221	9.83054	9.11642	9.04237	9.85872	9.91214
Up	ENSG00000111052	1.05044	3.06e-13	LIN7A	12q21.31	protein_coding	7.91927	8.02178	8.97771	9.0414	5.96758	6.246	6.57227	6.38446
Up	ENSG00000124207	1.04966	1.53e-120	CSE1L	20q13.13	protein_coding	10.7558	10.7253	11.8326	11.7431	10.7906	10.8205	11.6794	11.6549
Up	ENSG00000092969	1.04965	1.06e-20	TGFB2	1q41	protein_coding	7.57224	7.48561	8.6091	8.51539	9.49551	9.45945	10.6297	10.5701
Up	ENSG00000198805	1.04894	1.21e-23	PNP	14q11.2	protein_coding	7.92951	7.83162	8.87667	8.95774	10.049	10.056	9.70106	9.65713
Up	ENSG00000162062	1.04734	0.00113	TEDC2	16p13.3	protein_coding	5.801	5.5393	6.55151	6.76868	5.9445	5.80546	6.46309	6.34971
Up	ENSG00000165185	1.04717	0.0496	KIAA1958	9q32	protein_coding	4.72392	4.68291	5.41441	5.82066	4.31364	4.45777	5.57283	5.16259
Up	ENSG00000164741	1.04641	0	DLC1	8p22	protein_coding	11.8974	11.8901	12.9203	12.9582	12.2266	12.212	13.1403	13.1554
Up	ENSG00000169715	1.04571	2.96e-30	MT1E	16q13	protein_coding	8.49626	8.51118	9.52809	9.55424	8.75128	8.75953	10.2791	10.1878
Up	ENSG00000171877	1.04405	0.000501	FRMD5	15q15.3	protein_coding	5.50472	5.59214	6.46134	6.59214	6.05635	5.99809	7.26322	7.1818
Up	ENSG00000165732	1.04384	2.52e-238	DDX21	10q22.1	protein_coding	11.6301	11.6028	12.665	12.6538	12.1302	12.171	12.2189	12.2331
Up	ENSG00000133106	1.04299	0.00544	EPSTI1	13q14.11	protein_coding	5.61039	5.71635	6.73205	6.55758	4.94517	5.24611	5.8703	5.278
Up	ENSG00000237187	1.04285	6.31e-05	NR2F1-AS1	5q15	antisense	5.68485	5.45622	6.65277	6.44865	7.65518	7.70536	7.5262	7.54651
Up	ENSG00000283149	1.04277	7.23e-10		3q27.3	protein_coding	7.04067	7.11325	8.10085	8.0951	8.29355	8.06946	8.11623	7.78631
Up	ENSG00000149054	1.04113	2.26e-05	ZNF215	11p15.4	protein_coding	6.08385	6.01615	7.07383	7.01779	7.03435	7.04242	7.06396	6.99201
Up	ENSG00000128944	1.04081	5.32e-29	KNSTRN	15q15.1	protein_coding	8.85719	8.83543	9.83863	9.92167	7.95559	7.79242	9.27686	9.39054
Up	ENSG00000104332	1.04055	1.39e-09	SFRP1	8p11.21	protein_coding	6.27273	6.14553	7.0243	7.37611	10.5462	10.5352	8.45858	8.31828
Up	ENSG00000261824	1.03993	1.1e-09	LINC00662	19q11	lincRNA	7.24316	7.19239	8.25374	8.22188	7.09846	7.17793	6.98717	7.03639
Up	ENSG00000260920	1.03967	1.88e-05		1p34.2	sense_overlapping	6.30457	6.40381	7.40904	7.30498	6.52924	6.76622	6.74213	6.53126
Up	ENSG00000183048	1.03844	0.000786	SLC25A10	17q25.3	protein_coding	5.47705	6.28044	7.0243	6.8133	6.57503	6.31999	6.8074	6.63594
Up	ENSG00000108829	1.03824	7.53e-233	LRRC59	17q21.33	protein_coding	11.5564	11.6212	12.648	12.6044	12.4437	12.4732	12.5755	12.5851
Up	ENSG00000111252	1.03696	7.57e-62	SH2B3	12q24.12	protein_coding	9.76347	9.7858	10.8183	10.7981	9.77104	9.74784	10.2687	10.2644
Up	ENSG00000112029	1.03649	1.19e-19	FBXO5	6q25.2	protein_coding	8.32057	8.15067	9.24965	9.28	7.47368	7.32893	8.84174	8.81837
Up	ENSG00000137337	1.03593	1.8e-40	MDC1	6p21.33	protein_coding	9.19533	9.17337	10.2245	10.2059	9.06118	9.10127	9.60704	9.59727
Up	ENSG00000147065	1.03495	0	MSN	Xq12	protein_coding	13.2696	13.2896	14.3099	14.3187	14.239	14.2527	14.2878	14.2859
Up	ENSG00000135454	1.03471	0.0464	B4GALNT1	12q13.3	protein_coding	3.44632	3.66384	4.14082	4.47686	8.06125	8.19275	8.45858	8.4097
Up	ENSG00000141499	1.03437	1.86e-05	WRAP53	17p13.1	protein_coding	6.36621	6.34344	7.55571	7.11605	6.64826	6.52161	7.28171	7.15185
Up	ENSG00000170779	1.03411	2.46e-12	CDCA4	14q32.33	protein_coding	7.54584	7.46451	8.44469	8.59848	6.77137	6.89285	8.3963	8.3317
Up	ENSG00000172115	1.03371	3.42e-66	CYCS	7p15.3	protein_coding	9.75629	9.66306	10.7637	10.7172	10.6452	10.658	10.9825	10.9481
Up	ENSG00000162852	1.0332	1.34e-50	CNST	1q44	protein_coding	9.51741	9.42348	10.5331	10.4667	10.0065	10.0078	10.1877	10.2433
Up	ENSG00000254870	1.03161	0.00082	ATP6V1G2-DDX39B	6p21.33	protein_coding	7.36894	7.97281	8.67478	8.76296	7.81	7.28342	7.5262	7.63577
Up	ENSG00000106799	1.03019	3.45e-49	TGFBR1	9q22.33	protein_coding	9.21011	9.22865	10.2809	10.2073	10.9018	10.9572	10.3759	10.4634
Up	ENSG00000113810	1.03009	1.16e-184	SMC4	3q25.33	protein_coding	11.4209	11.4653	12.4693	12.4753	10.012	10.0162	12.0943	12.0898
Up	ENSG00000156398	1.0297	0.000434	SFXN2	10q24.32	protein_coding	5.84496	5.76318	6.71654	6.8423	6.46584	6.50585	6.39677	6.31409
Up	ENSG00000140848	1.02941	2.16e-17	CPNE2	16q13	protein_coding	7.83458	8.00239	8.86967	9.00339	8.10353	8.19766	9.07166	9.17916
Up	ENSG00000135905	1.02903	3.16e-66	DOCK10	2q36.2	protein_coding	9.97485	10.0423	11.0308	11.0394	9.56523	9.61084	10.4493	10.3862
Up	ENSG00000132003	1.02881	3.67e-06	ZSWIM4	19p13.13	protein_coding	6.38121	6.35877	7.51146	7.19686	7.17975	7.2554	7.36211	7.56178
Up	ENSG00000184635	1.02709	0.000319	ZNF93	19p12	protein_coding	5.75566	5.97695	6.8646	6.82787	5.74529	5.97537	6.96446	7.14173
Up	ENSG00000122335	1.02669	1.39e-20	SERAC1	6q25.3	protein_coding	8.33606	8.28913	9.27899	9.3798	8.52502	8.45331	8.37493	8.24925
Up	ENSG00000100749	1.02609	1.42e-11	VRK1	14q32.2	protein_coding	7.44946	7.47861	8.49556	8.45096	6.95575	7.28342	8.37062	8.56548
Up	ENSG00000103647	1.02583	6.71e-11	CORO2B	15q23	protein_coding	7.19301	7.06733	8.19898	8.0708	7.67634	7.69149	8.37493	8.4223
Up	ENSG00000198924	1.02393	2.69e-09	DCLRE1A	10q25.3	protein_coding	7.10536	7.27551	8.15363	8.23834	6.90884	7.18784	7.74189	7.65725
Up	ENSG00000167325	1.02348	1.74e-78	RRM1	11p15.4	protein_coding	10.1161	10.1084	11.1496	11.1164	9.81941	9.88519	11.1648	11.1523
Up	ENSG00000179954	1.02266	3.41e-78	SSC5D	19q13.42	protein_coding	10.106	10.0856	11.127	11.1045	10.9344	10.9609	10.1555	10.1605
Up	ENSG00000155330	1.02236	9.08e-10	C16orf87	16q11.2	protein_coding	6.62764	7.04855	7.87499	7.82422	8.49358	8.53714	8.37493	8.43064
Up	ENSG00000087053	1.02135	2.3e-59	MTMR2	11q21	protein_coding	9.66113	9.61439	10.6428	10.6685	10.4511	10.3967	10.5327	10.5173
Up	ENSG00000006625	1.02124	2.93e-18	GGCT	7p14.3	protein_coding	8.06579	8.00239	9.0257	9.06311	8.52502	8.56023	8.77478	8.59546
Up	ENSG00000184992	1.02086	6.73e-10	BRI3BP	12q24.31	protein_coding	7.27565	7.01991	8.23209	8.0708	8.07725	8.03691	8.04224	7.80568
Up	ENSG00000139372	1.02054	8.79e-30	TDG	12q23.3	protein_coding	8.62791	8.58473	9.62888	9.61011	9.48755	9.48581	9.59045	9.68179
Up	ENSG00000246985	1.01749	0.0399	SOCS2-AS1	12q22	processed_transcript	5.09549	5.42743	6.19651	6.2247	3.8993	4.3203	3.69128	3.57947
Up	ENSG00000140945	1.01661	3.03e-269	CDH13	16q23.3	protein_coding	11.7869	11.7525	12.7751	12.7961	13.1545	13.1364	12.0188	12.0314
Up	ENSG00000152056	1.01491	0.00453	AP1S3	2q36.1	protein_coding	4.90096	4.82213	5.89962	5.63426	7.57482	7.5526	6.67377	6.25897
Up	ENSG00000158825	1.01332	0.027	CDA	1p36.12	protein_coding	5.2342	5.208	6.05569	6.24656	4.94517	5.45758	5.15816	4.57809
Up	ENSG00000130821	1.01326	2.81e-11	SLC6A8	Xq28	protein_coding	7.14106	6.90973	7.98264	8.0585	8.9293	8.94635	8.39205	8.27263
Up	ENSG00000124813	1.01249	1.19e-08	RUNX2	6p21.1	protein_coding	7.44232	7.09506	8.24295	8.30235	6.79736	6.81821	7.15705	7.20143
Up	ENSG00000183763	1.01117	7.63e-05	TRAIP	3p21.31	protein_coding	6.17278	6.28044	7.1907	7.20805	5.54511	5.5217	6.99839	7.06881
Up	ENSG00000135540	1.00792	3.16e-21	NHSL1	6q24.1	protein_coding	8.79131	8.80217	9.81151	9.7846	7.27531	7.65622	7.88784	8.06869
Up	ENSG00000146426	1.00607	1.85e-15	TIAM2	6q25.2	protein_coding	7.95481	7.84256	8.86264	8.92422	7.39076	7.49785	8.59422	8.65361
Up	ENSG00000205208	1.00576	1.3e-14	C4orf46	4q32.1	protein_coding	7.81813	7.88023	8.90089	8.7818	7.29368	7.21719	8.43812	8.45945
Up	ENSG00000178718	1.00557	0.00213	RPP25	15q24.2	protein_coding	4.8587	4.98905	5.87189	5.79121	7.18959	6.98671	8.00933	7.75345
Up	ENSG00000109685	1.00449	2.52e-103	NSD2	4p16.3	protein_coding	10.646	10.7014	11.6649	11.6883	9.64074	9.57729	11.5177	11.5192
Up	ENSG00000065802	1.00352	2.99e-56	ASB1	2q37.3	protein_coding	9.66879	9.68298	10.6792	10.6725	10.4735	10.3956	10.1987	10.2061
Up	ENSG00000276043	1.0033	6.86e-37	UHRF1	19p13.3	protein_coding	9.19107	9.04658	10.082	10.1548	8.67273	8.55257	10.5547	10.5626
Up	ENSG00000165244	1.00253	1.65e-12	ZNF367	9q22.32	protein_coding	7.81813	7.74093	8.67076	8.86187	6.41638	6.53721	8.12137	8.17177
Up	ENSG00000116120	1.00142	3.6e-45	FARSB	2q36.1	protein_coding	9.33868	9.43256	10.3766	10.3903	9.7922	9.75786	10.1122	10.1159
Up	ENSG00000240972	1.00131	3.39e-59	MIF	22q11.23	protein_coding	9.89476	9.74701	10.848	10.7934	10.3527	10.321	10.9153	10.8775
Up	ENSG00000107731	1.00034	2.29e-187	UNC5B	10q22.1	protein_coding	11.7331	11.7109	12.7439	12.6989	11.4284	11.4533	10.6134	10.6239
Down	ENSG00000196616	-11.3786	2.18e-14	ADH1B	4q23	protein_coding	10.613	10.5267	2.36084	2	5.03529	5.39047	2.31929	2.32028
Down	ENSG00000173406	-10.1721	2.18e-11	DAB1	1p32.1	protein_coding	7.93969	7.9426	2	2	5.12011	4.95242	2.31929	2.32028
Down	ENSG00000137265	-8.88497	2.62e-08	IRF4	6p25.3	protein_coding	6.55008	6.81288	2	2	2	2	2	2
Down	ENSG00000099864	-8.53336	1.92e-08	PALM	19p13.3	protein_coding	7.7959	7.69938	2.36084	2	8.29355	8.42844	3.57615	2.32028
Down	ENSG00000213424	-8.18564	1.11e-06	KRT222	17q21.2	protein_coding	5.75566	6.24788	2	2	2	2	2	2
Down	ENSG00000179799	-7.99967	2.67e-06	OR7E22P	3p12.3	transcribed_unprocessed_pseudogene	5.82315	5.87402	2	2	2	2	2.80169	2
Down	ENSG00000229028	-7.82698	6.02e-06	KRT223P	17q21.2	transcribed_unprocessed_pseudogene	5.61039	5.76318	2	2	2	2.32152	2	2
Down	ENSG00000187955	-7.78873	0	COL14A1	8q24.12	protein_coding	12.9299	12.9335	5.06843	5.49511	10.1671	10.1143	6.075	6.10075
Down	ENSG00000276168	-7.78522	0.00823	RN7SL1	14q21.3	misc_RNA	6.10208	4.98905	2	2	4.99094	2	6.15742	7.01437
Down	ENSG00000168079	-7.72165	1.17e-06	SCARA5	8p21.1	protein_coding	6.93276	6.98081	2	2.36225	2	2	2	2
Down	ENSG00000206384	-7.69645	9.88e-72	COL6A6	3q22.1	protein_coding	10.4473	10.4993	3.57978	3.27926	7.78424	7.70536	4.15963	4.69346
Down	ENSG00000134343	-7.66866	1.39e-06	ANO3	11p14.2	protein_coding	6.98281	6.82397	2.36084	2	2	2.32152	2.31929	2.58222
Down	ENSG00000183454	-7.3812	5.88e-38	GRIN2A	16p13.2	protein_coding	9.41358	9.35633	2.8895	3.09876	3.16418	3.32071	4.15963	4.57809
Down	ENSG00000109625	-7.2678	2.88e-06	CPZ	4p16.1	protein_coding	6.64017	6.38895	2.36084	2	7.39076	7.3018	2.99339	2.80382
Down	ENSG00000187151	-7.11121	0.000241	ANGPTL5	11q22.1	protein_coding	5.13144	4.94909	2	2	2	2	2	2
Down	ENSG00000205002	-6.80058	0.000261	AARD	8q24.11	protein_coding	4.67605	4.86571	2	2	3.57806	3.32071	2.80169	2
Down	ENSG00000006747	-6.79923	5.49e-119	SCIN	7p21.3	protein_coding	10.6911	10.7981	3.94177	4.549	4.94517	4.95242	6.89409	7.23037
Down	ENSG00000158270	-6.79243	1.63e-265	COLEC12	18p11.32	protein_coding	11.8823	11.8954	5.37543	5.1221	7.17975	7.07484	5.84565	5.87495
Down	ENSG00000103485	-6.77245	1.63e-05	QPRT	16p11.2	protein_coding	6.12008	5.97695	2	2.36225	6.39952	6.14783	5.94181	6.48397
Down	ENSG00000250722	-6.74598	4.02e-05	SELENOP	5p12	protein_coding	4.67605	4.7772	2	2	5.66288	6.22689	2.99339	3.45419
Down	ENSG00000141574	-6.72383	1.19e-44	SECTM1	17q25.3	protein_coding	9.19107	9.2939	2.8895	3.584	8.11391	8.12211	6.43031	5.89919
Down	ENSG00000122121	-6.68421	8.21e-09	XPNPEP2	Xq26.1	protein_coding	7.14985	6.64797	2.36084	2.36225	3.79996	3.16879	2	2
Down	ENSG00000130595	-6.66333	6.3e-17	TNNT3	11p15.5	protein_coding	7.91412	7.8371	2.64925	2.65155	3.45285	3.32071	2	2
Down	ENSG00000135914	-6.60303	3.27e-05	HTR2B	2q37.1	protein_coding	5.77851	5.99669	2.36084	2	5.71834	5.49	5.41426	5.38485
Down	ENSG00000273734	-6.60226	0.0401		19p13.3	protein_coding	3.65829	5.17374	2	2	2	5.24611	4.23748	5.51603
Down	ENSG00000108381	-6.59883	1.76e-12	ASPA	17p13.2	protein_coding	7.42794	7.38438	2.36084	2.65155	2.58152	2.99898	2.58056	2
Down	ENSG00000169418	-6.4732	3.26e-48	NPR1	1q21.3	protein_coding	9.23304	9.27786	3.71079	3.09876	7.1498	7.1273	2.58056	2.32028
Down	ENSG00000116991	-6.43805	4.27e-05	SIPA1L2	1q42.2	protein_coding	4.15389	4.73082	2	2	8.2041	8.35993	5.11756	5.24055
Down	ENSG00000265485	-6.42306	5.77e-08	LINC01915	18q11.2	lincRNA	6.72496	6.61004	2.64925	2	2.31986	2.32152	2	2
Down	ENSG00000279809	-6.39894	0.0371		2q37.1	TEC	5.29885	2	2	2	5.54511	5.39047	4.15963	4.51675
Down	ENSG00000174059	-6.33865	6.55e-90	CD34	1q32.2	protein_coding	10.1172	10.1163	4.54374	3.584	6.05635	6.246	4.23748	4.31533
Down	ENSG00000135218	-6.31252	1.46e-72	CD36	7q21.11	protein_coding	9.6079	9.74409	3.8309	3.83546	5.79773	5.92883	11.2228	11.2332
Down	ENSG00000241014	-6.2937	0.000342		1p34.3	transcribed_unitary_pseudogene	4.22216	4.47354	2	2	4.89791	4.16834	3.45102	4.24142
Down	ENSG00000283073	-6.25537	0.00266	NA	NANA	NA	4.15389	4.47354	2	2	3.31572	2.58428	2.31929	2
Down	ENSG00000102032	-6.25495	0.000171	RENBP	Xq28	protein_coding	4.28734	4.35624	2	2	4.79848	4.85623	5.44739	5.08019
Down	ENSG00000121769	-6.2246	5.62e-51	FABP3	1p35.2	protein_coding	9.28383	9.17337	3.27553	3.83546	7.36493	7.41586	3.69128	4.69346
Down	ENSG00000126861	-6.21575	0.00801	OMG	17q11.2	protein_coding	4.15389	4.41608	2	2	2	2.32152	2	2
Down	ENSG00000064787	-6.17459	0.00279	BCAS1	20q13.2	protein_coding	4.28734	4.22855	2	2	2.58152	2.99898	2.58056	2.32028
Down	ENSG00000013293	-6.09255	6.25e-29	SLC7A14	3q26.2	protein_coding	8.32833	8.26899	3.27553	2.89242	7.4656	7.46561	6.09605	5.94648
Down	ENSG00000110675	-6.04644	1.29e-07	ELMOD1	11q22.3	protein_coding	6.06538	6.51745	2.64925	2	5.27611	5.42442	5.15816	4.94701
Down	ENSG00000285700	-6.04587	0.0201		15q26.2	lincRNA	4.00683	4.2938	2	2	2	2	2	2
Down	ENSG00000179776	-6.04374	0.00614	CDH5	16q21	protein_coding	4.57525	3.56156	2	2	3.31572	2.80648	2	2
Down	ENSG00000187758	-5.99995	0.0233	ADH1A	4q23	protein_coding	4.00683	4.22855	2	2	2	2	2	2
Down	ENSG00000188487	-5.99922	0.011	INSC	11p15.2	protein_coding	4.22216	4.01294	2	2	2.31986	2.58428	2	2
Down	ENSG00000284727	-5.94226	1.62e-06		4p16.3	transcribed_unprocessed_pseudogene	6.32023	6.0915	2.36084	2.36225	2	2.32152	2.31929	2
Down	ENSG00000138829	-5.90341	0.000176	FBN2	5q23.3	protein_coding	3.92727	4.16019	2	2	11.8511	11.8478	10.1667	10.1453
Down	ENSG00000131203	-5.85273	0.0365	IDO1	8p11.21	protein_coding	4.00683	4.01294	2	2	2	2	2	2
Down	ENSG00000103316	-5.83157	0.00118	CRYM	16p12.2	protein_coding	5.09549	5.27417	2	2.36225	2.58152	2.58428	2.99339	2.58222
Down	ENSG00000169174	-5.8266	2.9e-52	PCSK9	1p32.3	protein_coding	9.06663	8.9837	3.27553	4.04953	8.94972	9.0314	5.23608	5.54704
Down	ENSG00000227145	-5.81165	0.00216	IL21-AS1	4q27	antisense	5.2342	5.10267	2	2.36225	2	2.99898	2	2
Down	ENSG00000179583	-5.80156	0.0168	CIITA	16p13.13	protein_coding	3.55619	4.2938	2	2	2	2.58428	2.31929	2.32028
Down	ENSG00000232973	-5.79304	0.000758	CYP1B1-AS1	2p22.2	antisense	4.90096	5.36806	2	2.36225	4.63516	4.64215	4.07734	2.80382
Down	ENSG00000173868	-5.75164	0.00165	PHOSPHO1	17q21.32	protein_coding	5.29885	4.908	2	2.36225	2.80292	3.32071	2	2.32028
Down	ENSG00000285336	-5.74582	0.035		3q26.33	lincRNA	3.92727	3.93326	2	2	2.31986	2	2	2
Down	ENSG00000156475	-5.69105	0.00164	PPP2R2B	5q32	protein_coding	4.81516	5.27417	2.36084	2	2	2	3.45102	4.38564
Down	ENSG00000179909	-5.68932	0.000401	ZNF154	19q13.43	protein_coding	3.84306	3.93326	2	2	6.52924	6.6419	7.30901	7.38426
Down	ENSG00000171817	-5.62949	0.00512	ZNF540	19q13.12	protein_coding	4.08223	3.56156	2	2	3.57806	3.69903	3.57615	2.58222
Down	ENSG00000117643	-5.59277	3.29e-19	MAN1C1	1p36.11	protein_coding	7.7034	7.52691	2.8895	3.09876	5.03529	5.35571	4.74361	4.85087
Down	ENSG00000184908	-5.57044	0.0172	CLCNKB	1p36.13	protein_coding	3.32739	4.16019	2	2	3.57806	2.58428	2.58056	2
Down	ENSG00000162267	-5.56889	0.000851	ITIH3	3p21.1	protein_coding	3.84306	3.75935	2	2	5.48241	5.0426	5.66022	6.03664
Down	ENSG00000139292	-5.56864	4.73e-12	LGR5	12q21.1	protein_coding	6.80504	6.81288	2.8895	2.36225	6.33	6.08555	5.60255	5.48434
Down	ENSG00000147889	-5.53358	0.000452	CDKN2A	9p21.3	protein_coding	4.81516	5.02793	2.36084	2	8.46549	8.27411	7.07461	7.22079
Down	ENSG00000162078	-5.53302	0.00145	ZG16B	16p13.3	protein_coding	5.0208	4.82213	2	2.36225	5.20021	4.64215	2.80169	2
Down	ENSG00000253882	-5.43931	0.00259		7q35	transcribed_unprocessed_pseudogene	3.05534	4.16019	2	2	3.69327	3.58361	5.23608	4.85087
Down	ENSG00000260342	-5.43686	0.0144		16p12.3	protein_coding	3.92727	3.45148	2	2	2	3.16879	3.69128	3.31698
Down	ENSG00000152760	-5.41014	0.00246	TCTEX1D1	1p31.3	protein_coding	4.72392	4.908	2	2.36225	3.16418	2.58428	3.99008	4.16351
Down	ENSG00000169306	-5.39277	2.4e-07	IL1RAPL1	Xp21.3	protein_coding	6.32023	6.1631	2.64925	2.36225	2	2	3.57615	3.16535
Down	ENSG00000244414	-5.38495	0.00435	CFHR1	1q31.3	protein_coding	4.57525	4.98905	2.36084	2	3.8993	2.80648	2.31929	3.16535
Down	ENSG00000125355	-5.367	0.00738	TMEM255A	Xq24	protein_coding	3.75363	3.56156	2	2	3.31572	3.45814	3.45102	3.57947
Down	ENSG00000146374	-5.36295	3.25e-12	RSPO3	6q22.33	protein_coding	6.89143	6.95078	2.64925	2.89242	4.94517	4.90513	2.58056	2.32028
Down	ENSG00000060566	-5.35775	0.00847	CREB3L3	19p13.3	protein_coding	4.57525	4.94909	2	2.36225	2.58152	2	2	2
Down	ENSG00000136999	-5.32714	0	CCN3	8q24.12	protein_coding	13.4005	13.3962	8.13625	8.04609	10.3895	10.3289	8.2301	8.26798
Down	ENSG00000177363	-5.32372	1.19e-117	LRRN4CL	11q12.3	protein_coding	10.0694	10.074	5.06843	4.80611	8.00661	8.06408	7.00953	6.99201
Down	ENSG00000149972	-5.29365	0.0016	CNTN5	11q22.1	protein_coding	3.44632	3.75935	2	2	5.38294	5.12748	6.05364	5.99227
Down	ENSG00000196468	-5.2892	2.82e-05	FGF16	Xq21.1	protein_coding	5.61039	5.59214	2.36084	2.36225	4.16187	4.39067	2.31929	2.32028
Down	ENSG00000137033	-5.28295	2.83e-67	IL33	9p24.1	protein_coding	9.31933	9.35633	4.23091	4.47686	6.23811	6.45749	2.31929	2.58222
Down	ENSG00000162383	-5.27515	0.0013	SLC1A7	1p32.3	protein_coding	4.67605	4.73082	2	2.36225	6.29394	6.26486	5.23608	4.57809
Down	ENSG00000111452	-5.27504	9.17e-12	ADGRD1	12q24.33	protein_coding	6.5764	6.47588	2.36084	2.89242	8.73793	8.83403	2.31929	3.31698
Down	ENSG00000197632	-5.22718	2.62e-141	SERPINB2	18q21.33	protein_coding	10.1592	10.0232	5.01871	5.07401	13.9143	13.9498	12.3895	12.3985
Down	ENSG00000231924	-5.21535	0.00178	PSG1	19q13.2	protein_coding	3.55619	3.56156	2	2	5.82326	5.92883	5.98759	5.8503
Down	ENSG00000272692	-5.21406	0.0441		10q22.2	lincRNA	3.84306	3.20236	2	2	2.99483	3.16879	2	2
Down	ENSG00000254477	-5.21363	0.0489		11q12.1	processed_transcript	3.92727	3.05956	2	2	2	2	3.45102	2.58222
Down	ENSG00000250327	-5.13396	0.0331	RPSAP70	4q35.1	processed_pseudogene	3.19777	3.75935	2	2	2.58152	2.99898	2.58056	2.80382
Down	ENSG00000266976	-5.1264	5.06e-06		19q12	lincRNA	5.3907	5.51213	2.36084	2.36225	7.91462	7.82455	2.99339	2.32028
Down	ENSG00000205403	-5.08644	3.1e-10	CFI	4q25	protein_coding	6.35104	6.34344	2.36084	2.89242	7.33862	7.51371	2.99339	3.99382
Down	ENSG00000266964	-5.06204	0.00556	FXYD1	19q13.12	protein_coding	4.62653	4.41608	2.36084	2	4.38393	4.24632	2.58056	2.32028
Down	ENSG00000121413	-5.04542	8.32e-06	ZSCAN18	19q13.43	protein_coding	5.55852	5.17374	2.64925	2	5.84833	5.61284	7.21593	7.26809
Down	ENSG00000214140	-5.02854	2.36e-12	PRCD	17q25.1	protein_coding	6.963	6.73278	2.64925	3.09876	5.71834	5.24611	3.69128	3.16535
Down	ENSG00000150594	-4.9923	2.53e-52	ADRA2A	10q25.2	protein_coding	8.90211	8.88392	3.94177	4.47686	5.3126	5.16811	6.21628	6.10075
Down	ENSG00000268650	-4.95293	0.0114		19p13.11	antisense	3.19777	3.56156	2	2	4.16187	4.24632	3.314	3.45419
Down	ENSG00000241644	-4.95195	0.00376	INMT	7p14.3	protein_coding	3.55619	3.20236	2	2	6.36518	6.55264	3.16258	3.31698
Down	ENSG00000127083	-4.89815	8.63e-13	OMD	9q22.31	protein_coding	7.04067	6.83497	2.64925	3.27926	4.99094	4.80561	2.31929	2
Down	ENSG00000248290	-4.88849	7.27e-12	TNXA	6p21.33	unprocessed_pseudogene	6.75983	6.67272	3.43566	2	6.55993	6.12736	2	2
Down	ENSG00000133321	-4.88848	5.01e-09	RARRES3	11q12.3	protein_coding	6.38121	6.54452	2.8895	2.65155	3.16418	2.99898	2.99339	2.99588
Down	ENSG00000232855	-4.8663	3.4e-67		21q21.3	lincRNA	9.36156	9.25961	4.3157	4.97274	4.74606	4.69872	2.58056	3.45419
Down	ENSG00000196139	-4.86507	1.17e-63	AKR1C3	10p15.1	protein_coding	9.31933	9.14048	4.47166	4.746	5.66288	5.3201	3.89719	3.16535
Down	ENSG00000185924	-4.8502	0.0202	RTN4RL1	17p13.3	protein_coding	4.3497	4.35624	2	2.36225	2.80292	2.32152	2.31929	2.32028
Down	ENSG00000196666	-4.81248	0.0305	FAM180B	11p11.2	protein_coding	4.3497	4.2938	2.36084	2	2.31986	2	2.31929	2
Down	ENSG00000131831	-4.81229	7.48e-15	RAI2	Xp22.13	protein_coding	6.95299	7.13122	2.8895	3.27926	5.9445	5.42442	4.84657	4.69346
Down	ENSG00000006757	-4.81206	0.00325	PNPLA4	Xp22.31	protein_coding	4.40948	4.22855	2.36084	2	6.54467	6.58301	6.05364	6.29595
Down	ENSG00000186510	-4.78399	9.93e-12	CLCNKA	1p36.13	protein_coding	6.89143	6.76765	3.09539	2.89242	3.99223	4.3203	2.31929	2.58222
Down	ENSG00000205221	-4.7503	7.44e-47	VIT	2p22.2	protein_coding	8.78286	8.83543	4.04472	4.6177	3.69327	3.58361	3.99008	3.31698
Down	ENSG00000188199	-4.74813	0.025	NUTM2B	10q22.3	protein_coding	2.51731	3.75935	2	2	4.45096	3.16879	3.89719	3.16535
Down	ENSG00000261644	-4.73172	0.0104		16q12.1	antisense	4.40948	4.08844	2.36084	2	4.31364	4.16834	2.99339	3.57947
Down	ENSG00000064309	-4.71738	3.64e-120	CDON	11q24.2	protein_coding	10.0855	10.0352	5.48933	5.45812	5.57547	5.67055	4.51263	4.69346
Down	ENSG00000279302	-4.68945	0.00221		8p21.1	TEC	4.98195	5.13864	2	2.65155	2.31986	2	2	2.32028
Down	ENSG00000153993	-4.6821	4.47e-287	SEMA3D	7q21.11	protein_coding	11.2859	11.2433	6.80719	6.44865	8.52113	8.48583	7.03155	6.91089
Down	ENSG00000110900	-4.66123	1.41e-09	TSPAN11	12p11.21	protein_coding	6.5633	6.43307	2.64925	3.09876	4.89791	4.3203	2.58056	2.32028
Down	ENSG00000154262	-4.64697	4.69e-75	ABCA6	17q24.3	protein_coding	9.34826	9.25756	4.67793	5.02427	7.82271	7.76618	3.79791	2.99588
Down	ENSG00000105088	-4.63376	1.35e-67		19p13.2	protein_coding	9.20801	9.09773	4.54374	4.91931	6.27557	6.39038	6.90606	6.89892
Down	ENSG00000151490	-4.63078	0.0116	PTPRO	12p12.3	protein_coding	3.05534	3.33229	2	2	5.07832	5.39047	3.45102	3.80147
Down	ENSG00000005513	-4.62983	0.0341	SOX8	16p13.3	protein_coding	3.32739	3.05956	2	2	4.07954	3.8059	2.31929	2.80382
Down	ENSG00000164920	-4.62369	2.74e-147	OSR2	8q22.2	protein_coding	10.4903	10.3375	5.69325	6.06165	5.71834	5.16811	4.94267	5.08019
Down	ENSG00000029534	-4.62233	7.13e-39	ANK1	8p11.21	protein_coding	8.52357	8.41546	4.23091	4.14572	5.38294	5.72604	4.3816	4.57809
Down	ENSG00000275793	-4.60359	0.000195	RIMBP3	22q11.21	protein_coding	4.77026	5.17374	2.64925	2	5.3126	5.16811	4.4486	4.45268
Down	ENSG00000176293	-4.60281	0.0063	ZNF135	19q13.43	protein_coding	4.08223	4.22855	2	2.36225	4.84905	4.24632	6.37971	6.01463
Down	ENSG00000187492	-4.60261	0.00304	CDHR4	3p21.31	protein_coding	5.0208	4.94909	2.36084	2.36225	2	2.99898	2	2.32028
Down	ENSG00000273062	-4.60255	0.0489		1q25.2	antisense	4.00683	4.2938	2	2.36225	2	2.58428	2.31929	2
Down	ENSG00000155093	-4.60204	0.00847	PTPRN2	7q36.3	protein_coding	4.3497	3.93326	2	2.36225	3.16418	2.99898	5.44739	5.51603
Down	ENSG00000073146	-4.55745	0.014	MOV10L1	22q13.33	protein_coding	4.00683	4.22855	2.36084	2	3.79996	4.08591	3.89719	3.69473
Down	ENSG00000273129	-4.55734	0.0231	PACERR	1q31.1	lincRNA	4.08223	4.16019	2.36084	2	3.16418	3.69903	2.80169	2.58222
Down	ENSG00000248869	-4.54717	2.23e-13	LINC02511	4q28.3	lincRNA	7.19301	7.00049	3.09539	3.43966	2.99483	2.80648	2	2
Down	ENSG00000258773	-4.54132	0.000196		15q26.2	lincRNA	5.55852	5.33744	2.64925	2.36225	2	2.58428	2.31929	2.80382
Down	ENSG00000166897	-4.52544	1.2e-06	ELFN2	22q13.1	protein_coding	5.53187	5.33744	2.64925	2.36225	7.76461	7.69149	4.07734	4.08116
Down	ENSG00000144229	-4.52169	1.42e-06	THSD7B	2q22.1	protein_coding	5.77851	5.85253	2.64925	2.65155	3.16418	2.58428	4.79601	4.74786
Down	ENSG00000091831	-4.5209	8.59e-06	ESR1	6q25.1	protein_coding	5.90849	5.71635	2.36084	2.89242	2.99483	2.99898	2.31929	2.32028
Down	ENSG00000170381	-4.51562	3.52e-33	SEMA3E	7q21.11	protein_coding	8.3322	8.28111	4.23091	4.04953	5.6052	5.0426	2.58056	2.32028
Down	ENSG00000100344	-4.50963	0.000146	PNPLA3	22q13.31	protein_coding	4.90096	4.908	2.36084	2.36225	5.07832	5.28357	6.09605	5.94648
Down	ENSG00000183439	-4.50465	0.0145	TRIM61	4q32.3	protein_coding	3.19777	3.05956	2	2	4.63516	5.12748	4.31134	4.45268
Down	ENSG00000142611	-4.49618	6.34e-10	PRDM16	1p36.32	protein_coding	6.45399	6.64797	3.09539	2.89242	3.79996	2.99898	5.11756	4.38564
Down	ENSG00000248323	-4.46115	5.76e-05	LUCAT1	5q14.3	antisense	5.29885	5.45622	2.64925	2.36225	3.8993	4.52188	3.314	3.31698
Down	ENSG00000048540	-4.46112	8.11e-27	LMO3	12p12.3	protein_coding	7.97474	8.14626	4.23091	3.7152	3.57806	3.32071	2.58056	2.32028
Down	ENSG00000267530	-4.46029	0.0218	LINC01836	19p13.3	lincRNA	4.08223	4.01294	2	2.36225	3.57806	3.9054	3.16258	2.99588
Down	ENSG00000260778	-4.46	0.0131		16p13.3	lincRNA	4.22216	3.84892	2	2.36225	5.23866	4.3203	3.99008	3.99382
Down	ENSG00000154258	-4.4444	7.09e-101	ABCA9	17q24.2	protein_coding	9.66113	9.52379	5.16301	5.42015	9.44913	9.42004	3.89719	4.08116
Down	ENSG00000189058	-4.41032	0.021	APOD	3q29	protein_coding	4.00683	4.01294	2.36084	2	4.51501	4.24632	2.31929	2.58222
Down	ENSG00000130592	-4.40917	5.87e-210	LSP1	11p15.5	protein_coding	10.8532	10.8807	6.63638	6.39094	2.80292	3.32071	2.31929	3.31698
Down	ENSG00000049089	-4.37193	3.55e-18	COL9A2	1p34.2	protein_coding	7.38392	7.60612	3.43566	3.83546	3.8993	4.52188	3.45102	3.16535
Down	ENSG00000107317	-4.36776	0.0113	PTGDS	9q34.3	protein_coding	2.71977	3.33229	2	2	7.3822	7.18784	2	2
Down	ENSG00000196932	-4.36361	4.42e-23	TMEM26	10q21.2	protein_coding	7.75616	7.74093	3.94177	3.7152	4.31364	4.39067	4.31134	4.51675
Down	ENSG00000106809	-4.34413	1.94e-07	OGN	9q22.31	protein_coding	5.68485	5.61785	2.64925	2.65155	7.33862	7.21719	2	2
Down	ENSG00000221852	-4.34113	6.71e-16	KRTAP1-5	17q21.2	protein_coding	6.963	6.83497	2.64925	3.7152	7.05604	7.00925	5.51147	5.38485
Down	ENSG00000230918	-4.3213	0.000154		2q24.2	antisense	5.42006	5.06578	2.64925	2.36225	4.16187	4.24632	2.80169	2.58222
Down	ENSG00000250337	-4.2816	1.26e-15	PURPL	5p14.1	lincRNA	7.2595	7.15775	3.57978	3.43966	3.69327	3.9054	4.31134	4.16351
Down	ENSG00000080854	-4.27497	6.46e-07	IGSF9B	11q25	protein_coding	6.08385	6.18046	2.64925	3.09876	2.99483	2.99898	2	2
Down	ENSG00000155962	-4.26946	1.49e-06	CLIC2	Xq28	protein_coding	5.94934	5.80855	2.8895	2.65155	4.07954	4.24632	2.80169	2.80382
Down	ENSG00000064205	-4.26931	6.16e-22	CCN5	20q13.12	protein_coding	7.84002	7.76989	3.8309	4.04953	3.45285	2.80648	2	2
Down	ENSG00000204850	-4.24548	0.0392		19q13.32	antisense	4.08223	3.66384	2	2.36225	4.16187	2.99898	2.80169	2.80382
Down	ENSG00000253917	-4.24452	0.0159		4p16.3	processed_transcript	4.90096	4.41608	2	2.65155	2	2	2.58056	2
Down	ENSG00000255690	-4.21562	0.0302	TRIL	7p14.3	protein_coding	2.89729	3.05956	2	2	4.57633	4.80561	3.57615	3.80147
Down	ENSG00000120885	-4.20054	0	CLU	8p21.1	protein_coding	14.4319	14.4332	10.2162	10.2566	12.456	12.4216	9.09799	9.22542
Down	ENSG00000176919	-4.18831	0.0444	C8G	9q34.3	protein_coding	3.75363	3.93326	2.36084	2	3.8993	3.32071	2.31929	3.45419
Down	ENSG00000110203	-4.15684	5.24e-07	FOLR3	11q13.4	protein_coding	5.98907	6.05432	2.36084	3.27926	2.80292	3.16879	4.15963	4.38564
Down	ENSG00000183801	-4.15087	9.37e-137	OLFML1	11p15.4	protein_coding	10.221	10.2559	6.08014	6.24656	2	2.80648	5.66022	5.99227
Down	ENSG00000160460	-4.12676	0.0212	SPTBN4	19q13.2	protein_coding	3.55619	4.01294	2	2.36225	4.89791	5.12748	4.23748	4.24142
Down	ENSG00000169507	-4.12544	0.0252	SLC38A11	2q24.3	protein_coding	4.00683	3.56156	2	2.36225	5.03529	4.99822	2.99339	2.80382
Down	ENSG00000185046	-4.11848	1.19e-08	ANKS1B	12q23.1	protein_coding	6.27273	6.47588	2.8895	3.27926	3.31572	2.80648	4.31134	5.24055
Down	ENSG00000138449	-4.11446	1.57e-13	SLC40A1	2q32.2	protein_coding	6.94291	6.67272	3.27553	3.43966	5.6052	6.04248	5.15816	5.54704
Down	ENSG00000115252	-4.11151	1.39e-29	PDE1A	2q32.1	protein_coding	8.09794	7.9426	4.14082	4.32077	5.57547	5.61284	5.23608	5.16259
Down	ENSG00000102524	-4.09466	0.00165	TNFSF13B	13q33.3	protein_coding	4.52208	4.58202	2.36084	2.36225	4.74606	5.08567	3.89719	4.31533
Down	ENSG00000089041	-4.062	0.00904	P2RX7	12q24.31	protein_coding	4.57525	4.47354	2.36084	2.36225	3.57806	3.32071	2	2.32028
Down	ENSG00000152154	-4.06197	0.000574	TMEM178A	2p22.1	protein_coding	4.62653	4.41608	2.36084	2.36225	6.16014	6.3731	6.36243	6.27758
Down	ENSG00000123700	-4.06169	1.09e-05	KCNJ2	17q24.3	protein_coding	5.66045	5.06578	2.8895	2.36225	4.94517	5.16811	4.94267	4.94701
Down	ENSG00000174740	-4.0451	0.0247	PABPC5	Xq21.31	protein_coding	3.05534	2.72297	2	2	5.84833	5.753	4.89542	5.16259
Down	ENSG00000108950	-4.04385	1.18e-45	FAM20A	17q24.2	protein_coding	8.70747	8.63596	5.11649	4.47686	6.83549	6.61276	2	2
Down	ENSG00000198520	-4.02947	0.00807	ARMH1	1p34.1	protein_coding	4.62653	4.35624	2.64925	2	3.16418	3.32071	3.314	2.99588
Down	ENSG00000184368	-4.02893	0.00283	MAP7D2	Xp22.12	protein_coding	4.52208	4.47354	2.36084	2.36225	4.07954	4.24632	4.4486	3.99382
Down	ENSG00000011465	-4.02319	0	DCN	12q21.33	protein_coding	16.2508	16.2472	12.2116	12.2422	15.8506	15.8501	14.9358	14.919
Down	ENSG00000077943	-4.01778	1.76e-13	ITGA8	10p13	protein_coding	6.42532	6.46175	3.09539	3.27926	7.7313	7.67748	6.64549	6.56195
Down	ENSG00000138061	-4.00736	0	CYP1B1	2p22.2	protein_coding	13.4096	13.4059	9.46683	9.34729	12.474	12.521	11.1346	11.1567
Down	ENSG00000285188	-3.99569	0.0341		19p13.11	protein_coding	3.55619	3.84892	2.36084	2	3.99223	4.39067	3.79791	4.31533
Down	ENSG00000111305	-3.97135	0.000287	GSG1	12p13.1	protein_coding	5.09549	4.7772	2.36084	2.65155	5.20021	5.12748	3.314	3.99382
Down	ENSG00000128606	-3.96458	2.32e-93	LRRC17	7q22.1	protein_coding	9.2351	9.08626	5.29417	5.38116	11.6783	11.6788	8.82607	8.84669
Down	ENSG00000164035	-3.94718	0.00137	EMCN	4q24	protein_coding	5.05863	4.7772	2	2.89242	4.84905	4.16834	2	2
Down	ENSG00000111728	-3.93409	4.82e-06	ST8SIA1	12p12.1	protein_coding	6.13786	5.89521	2.64925	3.27926	2.99483	2.32152	2.31929	2.32028
Down	ENSG00000143028	-3.93187	4.5e-10	SYPL2	1p13.3	protein_coding	6.36621	6.63544	2.8895	3.584	5.27611	5.42442	3.57615	4.38564
Down	ENSG00000160396	-3.92522	0.0172	HIPK4	19q13.2	protein_coding	4.22216	4.58202	2.36084	2.36225	2.31986	2.58428	2.99339	2.58222
Down	ENSG00000171476	-3.92492	0.00338	HOPX	4q12	protein_coding	4.94202	4.86571	2.64925	2.36225	2.31986	2	3.314	2.80382
Down	ENSG00000168497	-3.91664	8.34e-108	CAVIN2	2q32.3	protein_coding	9.5854	9.62235	5.69325	5.8778	8.38636	8.48583	8.83549	8.78624
Down	ENSG00000126218	-3.90845	6.74e-22	F10	13q34	protein_coding	7.34618	7.25927	3.8309	3.83546	7.5521	7.3109	6.23538	6.36719
Down	ENSG00000168309	-3.87277	8.28e-08	FAM107A	3p14.2	protein_coding	6.45399	6.44748	2.8895	3.584	2.58152	2	2	2.58222
Down	ENSG00000164318	-3.85256	0.0286	EGFLAM	5p13.2	protein_coding	3.05534	2.51976	2	2	6.09876	6.42432	7.30901	7.14173
Down	ENSG00000151322	-3.85063	0.00132	NPAS3	14q13.1	protein_coding	4.94202	4.73082	2.64925	2.36225	3.99223	4.24632	3.45102	2.99588
Down	ENSG00000165124	-3.82682	0	SVEP1	9q31.3	protein_coding	12.8273	12.8284	9.01305	9.00979	11.9551	11.9405	7.91771	7.88063
Down	ENSG00000167083	-3.82552	0.00592	GNGT2	17q21.32	protein_coding	4.52208	5.06578	2.36084	2.65155	2	2.32152	2.80169	2.80382
Down	ENSG00000272941	-3.81269	0.0227		7q33	antisense	4.15389	4.47354	2.36084	2.36225	2.80292	2.32152	3.16258	2.58222
Down	ENSG00000163815	-3.80014	1.7e-172	CLEC3B	3p21.31	protein_coding	10.5388	10.5544	6.82176	6.76868	6.66247	6.79245	5.68822	5.45193
Down	ENSG00000106511	-3.7833	1.78e-57	MEOX2	7p21.2	protein_coding	8.9073	8.82443	5.01871	5.42015	2.99483	3.45814	7.8635	7.89878
Down	ENSG00000244694	-3.78263	1.44e-07	PTCHD4	6p12.3	protein_coding	6.06538	6.05432	3.09539	3.09876	4.07954	4.16834	4.23748	4.51675
Down	ENSG00000269469	-3.7338	0.0219		19q13.33	protein_coding	4.00683	4.47354	2.64925	2	4.38393	3.16879	3.57615	2.32028
Down	ENSG00000170962	-3.71551	3.34e-72	PDGFD	11q22.3	protein_coding	9.4154	9.36015	5.52538	5.9857	5.9445	5.80546	3.69128	3.69473
Down	ENSG00000172399	-3.71324	3.04e-10	MYOZ2	4q26	protein_coding	6.36621	6.48987	3.27553	3.43966	5.71834	5.90499	3.99008	3.69473
Down	ENSG00000234840	-3.71144	3.93e-05	LINC01239	9p21.3	lincRNA	5.09549	5.06578	2.8895	2.36225	5.82326	6.10661	4.79601	4.69346
Down	ENSG00000185432	-3.70697	2.28e-24	METTL7A	12q13.12	protein_coding	7.84544	7.80947	4.3157	4.47686	5.38294	5.3201	4.68924	4.45268
Down	ENSG00000101265	-3.6951	6.16e-22	RASSF2	20p13	protein_coding	6.92254	7.25107	3.43566	4.14572	9.20645	9.1878	5.38034	5.3145
Down	ENSG00000185742	-3.69506	1.44e-147	C11orf87	11q22.3	protein_coding	10.3284	10.3813	6.73205	6.6911	4.94517	4.90513	6.21628	6.14196
Down	ENSG00000108984	-3.69096	0.000137	MAP2K6	17q24.3	protein_coding	5.61039	5.56596	3.27553	2.36225	2.80292	2.58428	2.80169	2.80382
Down	ENSG00000228436	-3.68999	0.000934		1p34.3	antisense	5.13144	4.98905	2.64925	2.65155	2.80292	4.3203	4.07734	3.80147
Down	ENSG00000160678	-3.68979	0.00733	S100A1	1q21.3	protein_coding	4.94202	4.41608	2.64925	2.36225	2.99483	2.80648	2.58056	2.58222
Down	ENSG00000159713	-3.68969	0.00293	TPPP3	16q22.1	protein_coding	4.77026	4.63334	2.36084	2.65155	4.38393	4.24632	2.31929	2.32028
Down	ENSG00000164659	-3.67263	5.3e-40	KIAA1324L	7q21.12	protein_coding	8.00896	7.93239	4.85835	4.14572	9.47954	9.47371	7.90584	8.11081
Down	ENSG00000181350	-3.66908	1.96e-11	LRRC75A	17p11.2	protein_coding	6.91225	6.89929	3.94177	3.43966	2.99483	3.99847	4.31134	4.38564
Down	ENSG00000155511	-3.66067	0.00658	GRIA1	5q33.2	protein_coding	4.8587	4.47354	2.36084	2.65155	2	2.58428	3.57615	3.69473
Down	ENSG00000177335	-3.63487	1.54e-30	C8orf31	8q24.3	processed_transcript	8.08883	8.16818	4.74061	4.68328	6.27557	5.88074	5.15816	4.99278
Down	ENSG00000127324	-3.63466	5.6e-11	TSPAN8	12q21.1	protein_coding	6.92254	6.99068	4.04472	3.43966	3.45285	4.16834	2.80169	2
Down	ENSG00000128536	-3.62886	1.24e-05	CDHR3	7q22.3	protein_coding	5.68485	5.78604	3.27553	2.65155	3.99223	3.9054	3.314	3.16535
Down	ENSG00000144339	-3.61709	1.15e-51	TMEFF2	2q32.3	protein_coding	8.88904	8.96127	5.37543	5.49511	6.09876	5.85608	3.314	2.80382
Down	ENSG00000188921	-3.60241	1.41e-05	HACD4	9p21.3	protein_coding	5.2342	4.68291	2.8895	2.36225	7.12948	7.20747	7.15705	7.00323
Down	ENSG00000263142	-3.60234	1.31e-09	LRRC37A17P	17q21.32	transcribed_unprocessed_pseudogene	6.80504	6.69704	3.43566	3.83546	3.31572	2	4.07734	3.69473
Down	ENSG00000170271	-3.5811	2.08e-21	FAXDC2	5q33.2	protein_coding	7.67932	7.63159	4.74061	3.83546	6.46584	6.40745	5.23608	6.03664
Down	ENSG00000204314	-3.58002	8.13e-27	PRRT1	6p21.32	protein_coding	7.73295	7.85343	4.23091	4.68328	6.7582	6.73951	6.32726	5.94648
Down	ENSG00000163131	-3.5758	2.09e-11	CTSS	1q21.3	protein_coding	6.83805	6.96086	3.43566	4.04953	3.57806	4.52188	5.19765	4.69346
Down	ENSG00000204851	-3.56572	4.46e-05	PNMA8B	19q13.32	protein_coding	5.26688	5.208	2.36084	3.09876	5.6052	5.20764	4.07734	4.16351
Down	ENSG00000141449	-3.56208	4.3e-31	GREB1L	18q11.1	protein_coding	7.99439	7.89082	4.80068	4.40092	6.33	6.31999	7.28171	7.06881
Down	ENSG00000041353	-3.56193	1.89e-15	RAB27B	18q21.2	protein_coding	7.00236	7.21783	4.04472	3.83546	5.5141	5.45758	5.15816	5.03715
Down	ENSG00000108576	-3.55657	0.000589	SLC6A4	17q11.2	protein_coding	5.20075	4.63334	2.8895	2.36225	5.23866	5.3201	2	2
Down	ENSG00000261780	-3.54159	0.00101	LINC02582	18q22.3	processed_transcript	5.53187	5.36806	3.09539	2.65155	2	2	2	2
Down	ENSG00000110799	-3.51037	2.77e-05	VWF	12p13.31	protein_coding	5.2342	5.59214	3.09539	2.65155	4.63516	4.90513	4.15963	4.38564
Down	ENSG00000279161	-3.50931	0.0147		19q13.32	TEC	4.77026	4.2938	2.64925	2.36225	2.58152	2.80648	2.80169	2.58222
Down	ENSG00000198846	-3.4954	1.75e-85	TOX	8q12.1	protein_coding	9.55097	9.5474	6.03082	6.2247	6.48195	6.42432	6.23538	6.22101
Down	ENSG00000161544	-3.49187	5.43e-269	CYGB	17q25.1	protein_coding	11.1252	11.1007	7.52042	7.76487	9.82573	9.81015	8.77478	8.99744
Down	ENSG00000130600	-3.47599	0	H19	11p15.5	processed_transcript	12.3648	12.387	8.93144	8.88991	10.2611	10.189	3.314	2.58222
Down	ENSG00000123496	-3.46371	3.51e-40	IL13RA2	Xq23	protein_coding	8.32833	8.35559	5.11649	4.97274	7.86018	7.84975	3.16258	2.80382
Down	ENSG00000145287	-3.46126	0.00143	PLAC8	4q21.22	protein_coding	5.36073	5.39805	3.09539	2.65155	2.31986	2	2	2
Down	ENSG00000126950	-3.46101	0.00847	TMEM35A	Xq22.1	protein_coding	3.92727	4.16019	2.36084	2.36225	4.31364	4.24632	5.41426	5.278
Down	ENSG00000119714	-3.44897	5.79e-50	GPR68	14q32.11	protein_coding	8.44362	8.42641	5.33538	4.91931	8.73457	8.71908	7.33581	7.28658
Down	ENSG00000149131	-3.44268	1.73e-107	SERPING1	11q12.1	protein_coding	9.68097	9.59348	6.36514	6.15706	9.73788	9.80854	6.1168	5.72029
Down	ENSG00000197766	-3.43872	1.1e-13	CFD	19p13.3	protein_coding	6.72496	6.96086	3.8309	3.83546	6.71795	6.68454	2.99339	3.45419
Down	ENSG00000152580	-3.42611	9.91e-39	IGSF10	3q25.1	protein_coding	8.64667	8.56504	5.11649	5.49511	5.45001	5.35571	3.57615	3.31698
Down	ENSG00000077942	-3.42357	0	FBLN1	22q13.31	protein_coding	13.3373	13.3241	9.87402	9.95026	11.1092	11.1078	9.00645	9.04166
Down	ENSG00000214425	-3.42287	2.02e-113	LRRC37A4P	17q21.31	transcribed_unprocessed_pseudogene	10.0495	9.94916	6.6198	6.64247	5.57547	5.99809	7.32693	7.31388
Down	ENSG00000269399	-3.41169	0.0272		19p13.11	lincRNA	3.75363	4.22855	2.64925	2	4.23975	4.39067	2.58056	3.57947
Down	ENSG00000137975	-3.41059	0.0368	CLCA2	1p22.3	protein_coding	3.84306	4.16019	2.36084	2.36225	3.79996	3.69903	2.99339	2.32028
Down	ENSG00000167244	-3.41011	1.81e-05	IGF2	11p15.5	protein_coding	4.72392	4.908	2.8895	2.36225	11.4689	11.5147	10.2465	10.2385
Down	ENSG00000166448	-3.41009	0.00387	TMEM130	7q22.1	protein_coding	4.08223	3.93326	2.64925	2	8.03419	7.97528	7.36211	6.74694
Down	ENSG00000149970	-3.40775	2.73e-114	CNKSR2	Xp22.12	protein_coding	10.0115	10.0763	6.60303	6.76868	6.31208	6.28347	6.075	5.77371
Down	ENSG00000105989	-3.40188	6.67e-80	WNT2	7q31.2	protein_coding	9.63632	9.53396	6.3248	6.17996	6.73149	6.98671	5.91836	5.278
Down	ENSG00000254554	-3.39021	0.00351		11p15.4	antisense	4.8587	5.27417	2.8895	2.65155	2.80292	2.32152	2.31929	2.58222
Down	ENSG00000107099	-3.3843	0.0083	DOCK8	9p24.3	protein_coding	4.72392	4.86571	2.64925	2.65155	2.80292	2.58428	2.80169	2.32028
Down	ENSG00000104432	-3.38394	3.22e-05	IL7	8q21.13	protein_coding	5.63564	5.73996	2.8895	3.27926	4.07954	3.99847	2.80169	2.80382
Down	ENSG00000143387	-3.3788	0	CTSK	1q21.3	protein_coding	12.8467	12.8455	9.46219	9.48697	11.4989	11.4368	11.5162	11.4736
Down	ENSG00000136531	-3.37076	1.41e-15	SCN2A	2q24.3	protein_coding	6.77126	6.44748	4.04472	3.27926	8.52891	8.65262	6.075	6.45156
Down	ENSG00000167191	-3.36048	9.55e-262	GPRC5B	16p12.3	protein_coding	11.0249	11.021	7.68883	7.68708	10.0598	10.0775	7.15705	6.99201
Down	ENSG00000154736	-3.36039	9.97e-201	ADAMTS5	21q21.3	protein_coding	10.7179	10.7553	7.34996	7.46269	9.21371	9.13753	7.47087	7.74679
Down	ENSG00000108823	-3.35789	2.26e-05	SGCA	17q21.33	protein_coding	5.26688	5.30615	3.09539	2.65155	5.9445	6.35561	2.99339	2.99588
Down	ENSG00000047617	-3.34952	2.61e-09	ANO2	12p13.31	protein_coding	6.78261	6.88877	4.04472	3.7152	2	2	2.31929	2
Down	ENSG00000165272	-3.33105	6.54e-06	AQP3	9p13.3	protein_coding	5.66045	5.61785	3.43566	2.65155	5.03529	4.69872	4.84657	4.51675
Down	ENSG00000271576	-3.32991	0.000751		1p31.1	lincRNA	4.90096	4.58202	2.36084	2.89242	4.99094	5.3201	4.51263	4.31533
Down	ENSG00000111913	-3.30967	2.03e-37	RIPOR2	6p22.3	protein_coding	8.67739	8.60415	5.7246	5.1221	5.03529	4.80561	4.84657	5.3145
Down	ENSG00000068976	-3.30249	0.02	PYGM	11q13.1	protein_coding	4.46688	4.2938	2.36084	2.65155	3.31572	3.16879	3.16258	2.58222
Down	ENSG00000093072	-3.30241	0.00191	ADA2	22q11.1	protein_coding	5.47705	4.94909	2.8895	2.89242	3.31572	2.99898	2	2
Down	ENSG00000168477	-3.29754	0	TNXB	6p21.32	protein_coding	15.1452	15.1515	11.8794	11.8244	14.3861	14.3922	8.64866	8.74337
Down	ENSG00000136235	-3.28441	0	GPNMB	7p15.3	protein_coding	13.7846	13.78	10.4697	10.5327	12.5105	12.502	11.6649	11.6216
Down	ENSG00000188783	-3.27157	1.77e-33	PRELP	1q32.1	protein_coding	8.32446	8.29711	5.06843	5.29987	4.23975	3.9054	6.51089	6.56195
Down	ENSG00000142677	-3.26616	0.000283	IL22RA1	1p36.11	protein_coding	5.75566	5.71635	3.43566	2.89242	2	2.32152	2	2
Down	ENSG00000184160	-3.26298	1.43e-208	ADRA2C	4p16.3	protein_coding	10.967	10.9563	7.73575	7.71086	5.71834	5.753	5.38034	5.60713
Down	ENSG00000203722	-3.26091	6.87e-05	RAET1G	6q25.1	protein_coding	5.47705	5.66794	2.8895	3.27926	4.16187	3.99847	3.314	3.16535
Down	ENSG00000105855	-3.25216	2.92e-100	ITGB8	7p21.1	protein_coding	9.50889	9.54069	6.30419	6.37118	9.55384	9.49183	7.62365	7.47575
Down	ENSG00000245498	-3.24687	0.00522		11q24.2	antisense	4.77026	4.58202	2.8895	2.36225	3.79996	3.32071	3.45102	4.08116
Down	ENSG00000140488	-3.24595	0.00284	CELF6	15q23	protein_coding	5.05863	5.30615	2.36084	3.27926	3.31572	2.58428	2.58056	3.31698
Down	ENSG00000230699	-3.24422	3.06e-16		1p36.33	lincRNA	7.34618	7.30746	3.94177	4.68328	6.16014	5.85608	4.4486	4.38564
Down	ENSG00000137101	-3.22733	0.000375	CD72	9p13.3	protein_coding	5.13144	5.208	2.8895	2.89242	4.57633	4.39067	3.45102	3.31698
Down	ENSG00000115896	-3.21625	4.37e-113	PLCL1	2q33.1	protein_coding	10.0577	10.1197	6.94666	6.88473	6.01264	5.85608	5.79506	5.60713
Down	ENSG00000146411	-3.21314	2.01e-09	SLC2A12	6q23.2	protein_coding	6.22362	6.34344	3.27553	3.83546	5.5141	5.55273	5.60255	5.66482
Down	ENSG00000087076	-3.2023	5.23e-31	HSD17B14	19q13.33	protein_coding	7.9846	8.06915	4.74061	5.21372	6.54467	6.61276	7.00953	6.88685
Down	ENSG00000185008	-3.19662	1.65e-43	ROBO2	3p12.3	protein_coding	8.70449	8.771	5.59489	5.6991	6.55993	6.83092	4.07734	4.57809
Down	ENSG00000131016	-3.19519	0	AKAP12	6q25.1	protein_coding	13.202	13.2155	10.0249	10.0122	11.6254	11.6273	11.782	11.7336
Down	ENSG00000068078	-3.19512	5.36e-17	FGFR3	4p16.3	protein_coding	7.47066	7.36173	4.54374	4.40092	5.41687	5.753	4.68924	4.63693
Down	ENSG00000070601	-3.18776	0.0104	FRMPD1	9p13.2	protein_coding	4.98195	4.82213	2.8895	2.65155	2.58152	2.99898	2	2
Down	ENSG00000262580	-3.18765	4.5e-06		17q25.3	antisense	5.82315	5.78604	3.27553	3.27926	4.38393	5.28357	4.57393	4.57809
Down	ENSG00000226800	-3.18739	0.0485	CACTIN-AS1	19p13.3	antisense	4.22216	4.35624	2.36084	2.65155	3.16418	2.58428	2.80169	2
Down	ENSG00000181804	-3.17815	2.18e-34	SLC9A9	3q24	protein_coding	8.46843	8.34023	5.20807	5.49511	6.57503	6.1879	5.54248	5.51603
Down	ENSG00000125384	-3.17745	6.37e-20	PTGER2	14q22.1	protein_coding	7.88809	7.87491	5.29417	4.32077	4.57633	4.85623	4.79601	5.3145
Down	ENSG00000158258	-3.14714	0.00151	CLSTN2	3q23	protein_coding	4.15389	4.35624	2.36084	2.65155	5.71834	5.5831	7.2725	7.31388
Down	ENSG00000205913	-3.14673	0.0222	SRRM2-AS1	16p13.3	antisense	4.46688	4.01294	2.64925	2.36225	3.16418	3.69903	3.57615	3.31698
Down	ENSG00000273723	-3.14553	0.0121		13q14.3	lincRNA	4.46688	4.01294	2	2.89242	4.31364	4.69872	3.99008	3.57947
Down	ENSG00000106484	-3.14461	6.95e-108	MEST	7q32.2	protein_coding	9.24539	9.22865	5.92684	6.37118	12.1979	12.1924	12.1701	12.1567
Down	ENSG00000157404	-3.13667	6.94e-36	KIT	4q12	protein_coding	8.07505	8.17686	5.20807	5.07401	5.54511	5.20764	8.38779	8.27726
Down	ENSG00000064195	-3.13329	0.000841		17q21.33	protein_coding	5.53187	5.69235	3.09539	3.27926	2	2	2	2
Down	ENSG00000153291	-3.1268	0.00103	SLC25A27	6p12.3	protein_coding	4.3497	4.7772	2.64925	2.65155	5.89722	5.831	4.3816	4.51675
Down	ENSG00000121858	-3.12589	0.00144	TNFSF10	3q26.31	protein_coding	5.70884	5.13864	3.27553	2.89242	2	2.32152	2.58056	3.57947
Down	ENSG00000280237	-3.11537	2.12e-05	MIR4697HG	11q25	TEC	6.02773	6.50373	4.14082	2.89242	2.31986	2	2.31929	2
Down	ENSG00000213057	-3.09023	2.91e-05	C1orf220	1q25.2	lincRNA	5.73244	5.39805	2.8895	3.43966	4.89791	4.90513	3.89719	3.99382
Down	ENSG00000073737	-3.085	1.39e-08	DHRS9	2q31.1	protein_coding	6.94291	6.7445	4.39579	3.7152	2.58152	2.80648	2	2
Down	ENSG00000162105	-3.07936	3.47e-32	SHANK2	11q13.4	protein_coding	8.04709	7.98767	5.16301	5.02427	6.8848	6.91689	7.32693	7.27736
Down	ENSG00000223802	-3.06235	0.0422	CERS1	19p13.11	protein_coding	3.92727	3.56156	2.64925	2	4.16187	4.16834	3.89719	3.99382
Down	ENSG00000002587	-3.06235	1e-05	HS3ST1	4p15.33	protein_coding	6.20687	6.26425	3.71079	3.584	2	2	2	2.32028
Down	ENSG00000170579	-3.06223	0.000284	DLGAP1	18p11.31	protein_coding	4.81516	4.7772	2.8895	2.65155	6.78443	6.50585	2.31929	2
Down	ENSG00000108798	-3.06218	0.000103	ABI3	17q21.32	protein_coding	5.94934	5.66794	3.57978	3.09876	2	2.32152	3.57615	3.31698
Down	ENSG00000167641	-3.06202	0.00131	PPP1R14A	19q13.2	protein_coding	4.52208	3.75935	2.36084	2.65155	6.29394	6.26486	9.63608	9.64284
Down	ENSG00000005108	-3.06135	0.00103	THSD7A	7p21.3	protein_coding	5.42006	5.36806	2.64925	3.43966	3.31572	3.16879	2.58056	2.58222
Down	ENSG00000198795	-3.0564	7.85e-144	ZNF521	18q11.2	protein_coding	10.3723	10.3529	7.24576	7.42485	7.28452	7.19769	7.94697	7.92262
Down	ENSG00000139132	-3.04097	4.4e-88	FGD4	12p11.21	protein_coding	9.18253	9.08396	6.05569	6.26809	10.5152	10.4553	10.439	10.2956
Down	ENSG00000250056	-3.02143	2.11e-05	LINC01018	5p15.31	lincRNA	5.801	5.48445	2.8895	3.584	5.99029	5.97537	2.58056	4.16351
Down	ENSG00000213316	-3.0186	0.0316	LTC4S	5q35.3	protein_coding	4.00683	4.2938	2.64925	2.36225	4.16187	3.9054	2.31929	2.99588
Down	ENSG00000176399	-3.01725	0.00902	DMRTA1	9p21.3	protein_coding	4.40948	3.84892	2.64925	2.36225	4.69168	5.20764	4.84657	4.57809
Down	ENSG00000146966	-3.01402	8.46e-06	DENND2A	7q34	protein_coding	5.58469	5.93666	3.27553	3.43966	5.41687	5.61284	2.58056	2.32028
Down	ENSG00000197301	-3.01335	4.69e-08	HMGA2-AS1	12q14.3	antisense	6.41077	6.61004	3.94177	3.83546	4.38393	4.58327	3.79791	4.69346
Down	ENSG00000277586	-2.99519	0.0306	NEFL	8p21.2	protein_coding	3.65829	3.75935	2.36084	2.36225	5.12011	4.85623	4.79601	4.16351
Down	ENSG00000170954	-2.99475	0.0212	ZNF415	19q13.42	protein_coding	3.84306	3.56156	2.36084	2.36225	4.63516	4.45777	6.00994	6.05833
Down	ENSG00000163884	-2.99372	0.0293	KLF15	3q21.3	protein_coding	4.00683	3.33229	2	2.65155	5.03529	5.20764	4.84657	4.51675
Down	ENSG00000158292	-2.98876	1.09e-49	GPR153	1p36.31	protein_coding	9.04559	8.94359	6.05569	6.11014	6.01264	6.10661	5.79506	5.48434
Down	ENSG00000170801	-2.97809	7.51e-263	HTRA3	4p16.1	protein_coding	11.4344	11.4213	8.55781	8.36364	7.37359	7.39889	5.27352	5.45193
Down	ENSG00000111341	-2.97326	8.59e-51	MGP	12p12.3	protein_coding	8.3703	8.36701	5.56056	5.45812	10.2125	10.2147	4.63274	4.31533
Down	ENSG00000198870	-2.97277	0.0494	STKLD1	9q34.2	protein_coding	4.00683	4.22855	2.64925	2.36225	3.16418	2.80648	3.45102	2.80382
Down	ENSG00000100767	-2.97229	0.0169	PAPLN	14q24.2	protein_coding	4.28734	3.93326	2.8895	2	3.57806	3.58361	4.84657	4.74786
Down	ENSG00000229847	-2.9646	2.36e-130	EMX2OS	10q26.11	antisense	10.4166	10.4211	7.57304	7.38599	6.33	6.42432	2	2
Down	ENSG00000130584	-2.95537	1.29e-06	ZBTB46	20q13.33	protein_coding	6.12008	5.95695	3.8309	3.27926	4.69168	4.95242	4.51263	4.31533
Down	ENSG00000128918	-2.95283	0.0229	ALDH1A2	15q21.3	protein_coding	4.72392	4.68291	2.64925	2.89242	2.58152	2.99898	2.58056	2
Down	ENSG00000092068	-2.94602	1.17e-13	SLC7A8	14q11.2	protein_coding	7.10536	7.39928	4.47166	4.6177	5.5141	5.12748	4.51263	4.69346
Down	ENSG00000233695	-2.93959	0.000124	GAS6-AS1	13q34	antisense	5.66045	5.17374	2.8895	3.43966	3.8993	3.9054	5.27352	4.69346
Down	ENSG00000198513	-2.93897	2.29e-08	ATL1	14q22.1	protein_coding	5.55852	5.59214	2.8895	3.584	8.44097	8.51369	7.28171	7.43488
Down	ENSG00000130518	-2.92865	1.58e-14	IQCN	19p13.11	protein_coding	7.45656	7.33872	4.96721	4.32077	4.84905	4.75315	4.79601	4.69346
Down	ENSG00000083067	-2.92718	0.0106	TRPM3	9q21.13	protein_coding	4.81516	5.33744	3.57978	2	3.45285	2.99898	2.80169	2.32028
Down	ENSG00000138316	-2.90954	6.3e-29	ADAMTS14	10q22.1	protein_coding	8.17746	8.18977	5.41441	5.38116	7.13968	6.90492	3.99008	3.69473
Down	ENSG00000204634	-2.90587	5.98e-40	TBC1D8	2q11.2	protein_coding	8.62791	8.63596	5.97977	5.63426	6.94417	7.00925	5.51147	5.278
Down	ENSG00000224950	-2.90376	0.003		1p13.1	lincRNA	5.05863	5.10267	2.8895	3.09876	3.45285	3.69903	2.80169	2.99588
Down	ENSG00000013297	-2.89796	0	CLDN11	3q26.2	protein_coding	14.3055	14.3175	11.3842	11.4459	12.2558	12.2217	11.0366	10.9284
Down	ENSG00000069702	-2.89076	1.69e-189	TGFBR3	1p22.1	protein_coding	10.9388	10.9219	8.05225	8.06466	7.19937	7.29264	7.29997	7.56935
Down	ENSG00000030304	-2.88871	0.0101	MUSK	9q31.3	protein_coding	4.3497	4.41608	2.8895	2.36225	4.31364	4.99822	3.79791	3.45419
Down	ENSG00000137098	-2.88857	0.0115	SPAG8	9p13.3	protein_coding	4.40948	4.35624	2.8895	2.36225	4.07954	4.39067	3.79791	3.80147
Down	ENSG00000185585	-2.88026	1.54e-73	OLFML2A	9q33.3	protein_coding	9.64878	9.65687	6.90622	6.72263	5.54511	5.5831	3.45102	3.69473
Down	ENSG00000110042	-2.86556	4.7e-10	DTX4	11q12.1	protein_coding	6.38121	6.50373	3.43566	4.32077	6.54467	6.61276	5.44739	5.2021
Down	ENSG00000189001	-2.85159	1.06e-36	SBSN	19q13.12	protein_coding	8.92277	8.87061	6.40439	5.76116	5.07832	4.75315	2.99339	3.45419
Down	ENSG00000162496	-2.85113	6.33e-124	DHRS3	1p36.21	protein_coding	10.2499	10.2175	7.38961	7.43441	8.15469	8.1779	6.54191	6.27758
Down	ENSG00000131781	-2.85103	0.000594	FMO5	1q21.1	protein_coding	5.05863	5.33744	3.09539	3.09876	4.57633	4.52188	4.15963	3.57947
Down	ENSG00000164520	-2.8499	0.000242	RAET1E	6q25.1	protein_coding	5.94934	5.93666	3.09539	3.94646	3.45285	2.32152	2.99339	2.58222
Down	ENSG00000164342	-2.8498	1.12e-30	TLR3	4q35.1	protein_coding	8.49281	8.43367	5.81477	5.60071	5.38294	5.49	4.74361	4.31533
Down	ENSG00000157551	-2.84315	1.99e-15	KCNJ15	21q22.13	protein_coding	7.65483	7.69335	5.16301	4.80611	3.45285	3.45814	3.16258	3.16535
Down	ENSG00000106258	-2.84235	0.00408	CYP3A5	7q22.1	protein_coding	5.36073	5.33744	3.27553	3.09876	2	2	2.31929	2.58222
Down	ENSG00000136002	-2.83531	0.000306	ARHGEF4	2q21.1	protein_coding	4.62653	4.58202	2.64925	2.89242	7.60456	7.56025	4.89542	5.3145
Down	ENSG00000232600	-2.81211	0.0133	TONSL-AS1	8q24.3	antisense	4.3497	4.2938	2.64925	2.65155	4.84905	4.16834	3.79791	3.57947
Down	ENSG00000178726	-2.8101	4.61e-88	THBD	20p11.21	protein_coding	9.84691	9.84006	7.23491	6.88473	7.5521	7.7191	6.39677	6.592
Down	ENSG00000183049	-2.80611	2.36e-56	CAMK1D	10p13	protein_coding	9.24949	9.25347	6.60303	6.39094	6.25696	6.26486	5.68822	5.35011
Down	ENSG00000136514	-2.77329	9.39e-05	RTP4	3q27.3	protein_coding	5.92906	5.99669	3.94177	3.27926	3.31572	3.69903	2.58056	3.31698
Down	ENSG00000176945	-2.77233	0.00333	MUC20	3q29	protein_coding	5.36073	4.86571	3.27553	2.89242	3.69327	3.69903	2.99339	2.80382
Down	ENSG00000137198	-2.772	1.14e-06	GMPR	6p22.3	protein_coding	6.08385	5.8307	3.27553	3.94646	5.41687	5.5831	5.07578	4.94701
Down	ENSG00000148926	-2.75741	0	ADM	11p15.4	protein_coding	12.9224	12.9556	10.2476	10.1212	9.57089	9.53325	9.18652	9.21097
Down	ENSG00000275322	-2.74942	0.0021		15q26.2	lincRNA	4.94202	4.94909	2.8895	3.09876	3.45285	3.9054	4.63274	4.51675
Down	ENSG00000231160	-2.74231	0.000618	KLF3-AS1	4p14	processed_transcript	5.77851	5.208	3.27553	3.43966	3.79996	3.58361	3.16258	3.45419
Down	ENSG00000055732	-2.74059	0.00654	MCOLN3	1p22.3	protein_coding	4.46688	4.58202	2.8895	2.65155	5.03529	5.16811	2.99339	2.80382
Down	ENSG00000144331	-2.73525	0.0105	ZNF385B	2q31.3	protein_coding	5.47705	4.98905	2.8895	3.43966	2	2	2.31929	2
Down	ENSG00000166278	-2.73121	0.00981	C2	6p21.33	protein_coding	4.40948	4.08844	2.36084	2.89242	5.77175	5.45758	2.99339	3.99382
Down	ENSG00000196993	-2.72859	0.0487	NPIPB9	16p11.2	protein_coding	4.77026	3.45148	2	3.09876	3.57806	3.99847	3.69128	2.99588
Down	ENSG00000198719	-2.72016	0.0396	DLL1	6q27	protein_coding	3.55619	4.22855	2.8895	2	3.57806	3.32071	4.74361	4.57809
Down	ENSG00000133985	-2.71288	0.000672	TTC9	14q24.2	protein_coding	5.63564	5.33744	3.43566	3.27926	3.8993	3.99847	2.80169	2.80382
Down	ENSG00000224769	-2.711	0.0109	MUC20P1	3q29	unprocessed_pseudogene	5.29885	4.82213	3.27553	2.89242	2.99483	3.16879	2	2
Down	ENSG00000144596	-2.71074	1.46e-05	GRIP2	3p25.1	protein_coding	6.12008	5.85253	3.57978	3.83546	4.69168	4.85623	2.99339	3.16535
Down	ENSG00000110002	-2.70556	1.72e-07	VWA5A	11q24.2	protein_coding	5.88763	6.23132	3.8309	3.7152	6.43306	6.6419	5.11756	4.45268
Down	ENSG00000184500	-2.70496	4e-181	PROS1	3q11.1	protein_coding	10.6537	10.6155	7.8958	8.00179	9.90556	9.95507	9.08488	8.97766
Down	ENSG00000173641	-2.70279	0	HSPB7	1p36.13	protein_coding	14.6107	14.6205	11.9036	11.9244	10.8391	10.8332	8.74843	8.50359
Down	ENSG00000068781	-2.69227	0.0233	STON1-GTF2A1L	2p16.3	protein_coding	3.84306	4.5288	3.09539	2	4.89791	4.69872	3.16258	4.08116
Down	ENSG00000236397	-2.69102	0.0152	DDX11L2	2q14.1	unprocessed_pseudogene	4.08223	4.35624	2.8895	2.36225	4.94517	4.80561	3.57615	4.08116
Down	ENSG00000174004	-2.68845	0.00355	NRROS	3q29	protein_coding	5.3907	4.63334	2.64925	3.43966	3.99223	3.8059	4.07734	3.69473
Down	ENSG00000143382	-2.67769	4.04e-174	ADAMTSL4	1q21.2	protein_coding	10.4877	10.5318	7.94986	7.74965	10.5671	10.5932	8.31784	8.31378
Down	ENSG00000166689	-2.6772	1.51e-08	PLEKHA7	11p15.1	protein_coding	6.73668	6.50373	4.54374	3.83546	4.16187	3.32071	5.91836	6.20165
Down	ENSG00000155792	-2.66907	2.54e-196	DEPTOR	8q24.12	protein_coding	10.7637	10.7589	8.07676	8.1425	10.1318	10.1566	8.33121	8.345
Down	ENSG00000145526	-2.66511	6.54e-61	CDH18	5p14.3	protein_coding	9.49344	9.57227	6.90622	6.91234	6.74491	6.31999	3.89719	3.31698
Down	ENSG00000197635	-2.65505	0	DPP4	2q24.2	protein_coding	12.617	12.6123	9.98821	9.94023	13.3234	13.3296	9.46256	9.41386
Down	ENSG00000124257	-2.65342	0.00374	NEURL2	20q13.12	protein_coding	4.90096	4.82213	3.09539	2.89242	4.16187	4.3203	3.79791	4.08116
Down	ENSG00000283175	-2.64765	0.0087		3q27.3	antisense	4.98195	5.06578	3.27553	2.89242	3.31572	3.8059	2.31929	2.32028
Down	ENSG00000161249	-2.64748	2.13e-14	DMKN	19q13.12	protein_coding	7.14106	7.25107	4.96721	4.47686	7.01232	7.15789	3.79791	3.31698
Down	ENSG00000163947	-2.62025	2.47e-14	ARHGEF3	3p14.3	protein_coding	7.18448	7.22622	4.74061	4.80611	6.38245	6.7794	5.57283	5.51603
Down	ENSG00000127241	-2.6189	0	MASP1	3q27.3	protein_coding	11.8172	11.8223	9.19754	9.22049	9.16463	9.1654	4.89542	4.31533
Down	ENSG00000163071	-2.61795	1.31e-40	SPATA18	4q12	protein_coding	8.35138	8.43367	5.89962	5.82066	7.87856	7.98668	8.11623	8.17674
Down	ENSG00000184349	-2.61633	1.22e-21	EFNA5	5q21.3	protein_coding	7.54584	7.5802	5.11649	5.07401	7.55971	7.45744	7.09566	6.77341
Down	ENSG00000106772	-2.61436	1.46e-36	PRUNE2	9q21.2	protein_coding	8.06579	8.18548	5.89962	5.25744	9.08774	8.91982	8.3576	8.20618
Down	ENSG00000166165	-2.61215	4.68e-102	CKB	14q32.33	protein_coding	9.75773	9.74117	7.0243	7.30498	9.68665	9.76781	8.62351	8.71293
Down	ENSG00000163624	-2.60283	8.17e-06	CDS1	4q21.23	protein_coding	6.17278	6.07303	4.04472	3.7152	4.38393	4.85623	3.79791	4.16351
Down	ENSG00000254343	-2.60261	9.35e-05		8q24.12	lincRNA	5.55852	5.45622	3.43566	3.43966	5.3126	5.45758	3.79791	3.90084
Down	ENSG00000137880	-2.60176	0.0287	GCHFR	15q15.1	protein_coding	4.62653	4.16019	2.64925	2.89242	2.99483	2.99898	4.15963	3.57947
Down	ENSG00000151632	-2.59593	1.64e-40	AKR1C2	10p15.1	protein_coding	8.8995	8.8892	6.12782	6.55758	6.7582	6.75293	4.94267	5.03715
Down	ENSG00000129048	-2.5826	1.21e-08	ACKR4	3q22.1	protein_coding	6.04668	6.01615	3.94177	3.7152	7.83531	7.82455	3.79791	4.80029
Down	ENSG00000115461	-2.58048	0	IGFBP5	2q35	protein_coding	14.5196	14.5151	11.952	11.924	17.5097	17.5102	15.662	15.6446
Down	ENSG00000164056	-2.57884	2.16e-09	SPRY1	4q28.1	protein_coding	6.28874	6.43307	3.57978	4.47686	7.26603	7.44095	5.3456	4.69346
Down	ENSG00000183281	-2.57609	0.0212	PLGLB1	2p11.2	protein_coding	4.77026	4.82213	2.64925	3.27926	3.8993	3.9054	2	3.31698
Down	ENSG00000187957	-2.57451	7.49e-05	DNER	2q36.3	protein_coding	5.63564	5.5393	3.43566	3.584	5.5141	5.49	3.314	3.31698
Down	ENSG00000276710	-2.57315	0.00681	CSPG4P10	15q25.2	transcribed_unprocessed_pseudogene	4.57525	4.63334	3.27553	2.36225	5.3126	4.64215	3.99008	5.03715
Down	ENSG00000174348	-2.5729	0	PODN	1p32.3	protein_coding	12.2797	12.2459	9.67775	9.71379	12.0075	12.02	11.5039	11.5173
Down	ENSG00000100321	-2.56736	4.76e-18	SYNGR1	22q13.1	protein_coding	7.23492	7.39185	5.16301	4.6177	7.71093	7.46561	6.75543	6.6068
Down	ENSG00000070731	-2.56545	0.0411	ST6GALNAC2	17q25.1	protein_coding	4.52208	4.22855	2.64925	2.89242	3.79996	3.99847	2	2.32028
Down	ENSG00000171658	-2.56469	4.66e-14	NMRAL2P	3q27.2	transcribed_unprocessed_pseudogene	7.38392	7.36173	5.01871	4.91931	5.89722	5.67055	4.89542	5.08019
Down	ENSG00000099194	-2.56142	0	SCD	10q24.31	protein_coding	13.2502	13.2446	10.6981	10.6795	12.1218	12.171	12.134	12.0752
Down	ENSG00000085741	-2.55884	0.003	WNT11	11q13.5	protein_coding	5.61039	5.5393	2.36084	4.14572	3.8993	3.8059	2.58056	2.58222
Down	ENSG00000162804	-2.55766	3.56e-176	SNED1	2q37.3	protein_coding	10.9495	10.8767	8.3723	8.36863	9.08511	9.03964	6.21628	5.99227
Down	ENSG00000125845	-2.55705	7.07e-07	BMP2	20p12.3	protein_coding	5.88763	5.80855	3.94177	3.43966	6.55993	6.69848	5.19765	5.66482
Down	ENSG00000127561	-2.55697	0.0236	SYNGR3	16p13.3	protein_coding	3.92727	4.2938	2.36084	2.89242	4.99094	5.0426	3.314	3.31698
Down	ENSG00000158555	-2.55637	3.13e-57	GDPD5	11q13.5	protein_coding	9.16313	9.16467	6.63638	6.67507	7.8967	7.76618	7.09566	6.9578
Down	ENSG00000166924	-2.55618	0.00205	NYAP1	7q22.1	protein_coding	5.33012	5.59214	2.64925	3.94646	4.89791	4.08591	3.16258	2.58222
Down	ENSG00000182397	-2.55519	9.9e-06	DNM1P46	15q26.3	transcribed_unprocessed_pseudogene	6.25655	6.41851	4.14082	4.04953	2.58152	2.80648	3.57615	3.57947
Down	ENSG00000168916	-2.55139	9.48e-77	ZNF608	5q23.2	protein_coding	9.70801	9.7615	7.08595	7.33589	7.39076	7.47374	6.6597	6.62144
Down	ENSG00000139209	-2.54809	9.5e-47	SLC38A4	12q13.11	protein_coding	8.93044	8.9837	6.36514	6.55758	7.35621	7.59792	6.75543	6.92276
Down	ENSG00000159314	-2.54468	3.18e-44	ARHGAP27	17q21.31	protein_coding	8.94818	8.97874	6.40439	6.53999	5.99029	5.92883	6.6597	6.82493
Down	ENSG00000254109	-2.54073	0.018	RBPMS-AS1	8p12	antisense	4.62653	4.5288	2.64925	3.09876	4.07954	3.32071	3.69128	3.80147
Down	ENSG00000133687	-2.52871	0.000746	TMTC1	12p11.22	protein_coding	4.3497	4.35624	2.36084	3.09876	10.1807	10.1362	6.57227	6.18203
Down	ENSG00000159784	-2.52828	2.31e-28	FAM131B	7q34	protein_coding	8.40376	8.59123	6.05569	6.03678	5.45001	5.49	5.11756	5.2021
Down	ENSG00000231721	-2.52682	1.65e-13	LINC-PINT	7q32.3	processed_transcript	7.14985	6.9304	5.01871	4.32077	6.87263	6.80539	6.63114	6.27758
Down	ENSG00000250846	-2.52315	0.00128	EPHA5-AS1	4q13.2	lincRNA	4.77026	4.73082	2.8895	3.09876	5.69088	5.90499	4.74361	4.69346
Down	ENSG00000143416	-2.52112	1.61e-19	SELENBP1	1q21.3	protein_coding	7.84544	7.71138	5.41441	5.34109	6.86036	6.5679	5.38034	5.38485
Down	ENSG00000196782	-2.51804	1.43e-12	MAML3	4q31.1	protein_coding	7.34618	7.30746	5.33538	4.47686	5.3126	5.42442	5.54248	5.82522
Down	ENSG00000204397	-2.51593	2.89e-09	CARD16	11q22.3	protein_coding	6.64017	6.69704	4.23091	4.549	6.16014	5.42442	6.075	5.92303
Down	ENSG00000106278	-2.5143	7.41e-28	PTPRZ1	7q31.32	protein_coding	8.04238	8.11951	5.52538	5.79121	7.58231	7.49785	6.4792	6.48397
Down	ENSG00000266947	-2.51018	0.0251		17q12	antisense	4.3497	4.73082	2.8895	2.89242	2.99483	3.69903	3.45102	3.80147
Down	ENSG00000279108	-2.50986	0.00702		19q13.2	TEC	4.81516	4.98905	3.09539	3.09876	3.57806	4.08591	3.57615	4.24142
Down	ENSG00000118473	-2.50952	0.000253	SGIP1	1p31.3	protein_coding	4.77026	4.2938	2.8895	2.89242	7.81	7.81818	9.23951	9.3361
Down	ENSG00000143226	-2.50945	0.0158	FCGR2A	1q23.3	protein_coding	5.47705	4.82213	3.57978	2.89242	2.31986	3.32071	2.80169	2.32028
Down	ENSG00000180155	-2.50943	0.00406	LYNX1	8q24.3	protein_coding	4.22216	3.93326	2.36084	2.89242	8.06661	8.05869	6.19693	5.99227
Down	ENSG00000023839	-2.50588	2.79e-18	ABCC2	10q24.2	protein_coding	7.9895	7.97778	5.59489	5.56636	4.45096	3.99847	4.63274	4.63693
Down	ENSG00000250986	-2.49535	3.25e-07	LINC02600	4p16.3	lincRNA	6.87032	6.85673	4.23091	4.86382	2.80292	3.58361	3.314	3.90084
Down	ENSG00000137877	-2.49488	4.04e-19	SPTBN5	15q15.1	protein_coding	7.90376	7.89082	5.33538	5.66704	5.54511	5.39047	5.84565	6.24011
Down	ENSG00000238045	-2.49133	0.00307		16p11.2	antisense	4.98195	5.33744	3.57978	2.89242	4.45096	3.8059	3.79791	3.90084
Down	ENSG00000188385	-2.49046	0.0336	JAKMIP3	10q26.3	protein_coding	4.15389	4.47354	2.64925	2.89242	4.07954	3.99847	2.99339	3.16535
Down	ENSG00000143217	-2.48548	0.0131	NECTIN4	1q23.3	protein_coding	4.98195	4.7772	3.27553	2.89242	3.45285	3.9054	2.80169	3.31698
Down	ENSG00000075340	-2.4838	4.84e-230	ADD2	2p13.3	protein_coding	11.5119	11.5575	9.05374	9.06619	3.79996	3.99847	2.58056	2.32028
Down	ENSG00000144476	-2.48274	1.33e-15	ACKR3	2q37.3	protein_coding	7.82912	8.01212	5.59489	5.49511	3.45285	3.69903	2	2
Down	ENSG00000225138	-2.48214	2.78e-47	SLC9A3-AS1	5p15.33	processed_transcript	8.75721	8.74206	6.42362	6.2247	8.61545	8.55257	7.58694	7.83738
Down	ENSG00000134769	-2.47927	1.88e-09	DTNA	18q12.1	protein_coding	6.78261	6.90973	4.61239	4.549	4.38393	3.45814	6.09605	6.36719
Down	ENSG00000247950	-2.47739	0.028	SEC24B-AS1	4q25	antisense	4.62653	4.41608	3.09539	2.65155	3.57806	3.69903	2.99339	3.69473
Down	ENSG00000196549	-2.47721	0	MME	3q25.2	protein_coding	12.8761	12.9038	10.4155	10.417	8.2377	8.09603	9.63608	9.64284
Down	ENSG00000185339	-2.47306	1.36e-24	TCN2	22q12.2	protein_coding	7.99439	8.24444	5.84361	5.63426	7.00119	7.15789	5.76908	5.77371
Down	ENSG00000137834	-2.45417	3.17e-153	SMAD6	15q22.31	protein_coding	10.745	10.7422	8.31166	8.29712	8.37778	8.36868	7.29087	7.23037
Down	ENSG00000184792	-2.44543	2.36e-06	OSBP2	22q12.2	protein_coding	6.4821	6.62279	4.39579	4.32077	4.45096	3.9054	2.80169	2.80382
Down	ENSG00000243710	-2.44381	0.0156	CFAP57	1p34.2	protein_coding	4.57525	4.41608	2.8895	2.89242	4.16187	4.24632	3.79791	4.08116
Down	ENSG00000276600	-2.43468	4.79e-16	RAB7B	1q32.1	protein_coding	7.30742	7.29954	5.11649	4.91931	7.36493	7.44095	5.38034	5.72029
Down	ENSG00000110852	-2.42876	7.38e-22	CLEC2B	12p13.31	protein_coding	8.116	8.04566	5.66121	5.82066	6.84798	6.40745	5.60255	5.60713
Down	ENSG00000119514	-2.41596	1.04e-109	GALNT12	9q22.33	protein_coding	10.3226	10.3433	7.94986	7.92254	7.6192	7.64186	6.37971	6.40153
Down	ENSG00000204103	-2.41134	0.0288	MAFB	20q12	protein_coding	3.65829	4.2938	2.8895	2.36225	4.69168	4.80561	4.51263	4.85087
Down	ENSG00000137463	-2.41027	0.00167	MGARP	4q31.1	protein_coding	4.00683	4.47354	3.09539	2.36225	9.12414	8.99233	6.51089	6.6645
Down	ENSG00000176928	-2.41016	6.14e-18	GCNT4	5q13.3	protein_coding	7.33851	7.43588	5.06843	5.16864	6.73149	6.73951	7.26322	7.41821
Down	ENSG00000171724	-2.41011	7.46e-09	VAT1L	16q23.1	protein_coding	5.86645	5.71635	4.14082	3.27926	8.29355	8.25538	8.18661	8.20131
Down	ENSG00000248479	-2.41	0.00129		4q13.2	lincRNA	4.8587	4.7772	3.09539	3.09876	5.74529	5.67055	5.11756	4.80029
Down	ENSG00000168453	-2.40976	0.0311	HR	8p21.3	protein_coding	4.28734	4.22855	2.64925	2.89242	5.03529	4.85623	2	2
Down	ENSG00000247317	-2.40968	0.00661	LY6E-DT	8q24.3	lincRNA	5.13144	5.06578	3.09539	3.43966	3.45285	3.99847	3.314	3.45419
Down	ENSG00000172296	-2.40738	6.06e-17	SPTLC3	20p12.1	protein_coding	7.64864	7.84801	5.45235	5.45812	5.9445	5.99809	5.57283	6.03664
Down	ENSG00000238243	-2.39935	0.000157	OR2W3	1q44	protein_coding	5.96934	5.89521	4.04472	3.7152	4.51501	4.75315	2	2.32028
Down	ENSG00000284237	-2.39712	0.000264		1q32.2	lincRNA	5.77851	5.61785	3.8309	3.584	4.31364	4.3203	3.89719	3.99382
Down	ENSG00000122547	-2.39379	3.81e-08	EEPD1	7p14.2	protein_coding	6.66491	6.0915	3.94177	4.549	5.84833	6.04248	6.41364	6.31409
Down	ENSG00000143850	-2.39256	0.00101	PLEKHA6	1q32.1	protein_coding	5.33012	5.30615	3.27553	3.584	5.3126	5.28357	2.31929	2.32028
Down	ENSG00000157368	-2.38969	0.0114	IL34	16q22.1	protein_coding	5.33012	5.06578	2.64925	3.83546	3.16418	3.99847	3.16258	2.80382
Down	ENSG00000285796	-2.38404	1.09e-07		20q13.12	antisense	6.22362	6.24788	4.04472	4.2359	6.21901	6.31999	5.41426	5.66482
Down	ENSG00000179104	-2.38358	2.18e-33	TMTC2	12q21.31	protein_coding	8.3703	8.37079	6.00552	6.11014	7.81	7.79242	6.89409	7.00323
Down	ENSG00000147509	-2.38351	1.81e-18	RGS20	8q11.23	protein_coding	7.88809	7.87491	5.69325	5.49511	5.5141	5.88074	5.89453	6.10075
Down	ENSG00000010438	-2.37225	2.01e-07	PRSS3	9p13.3	protein_coding	6.04668	6.1631	4.04472	4.04953	6.51365	6.75293	5.47979	5.3145
Down	ENSG00000117425	-2.37122	0.000564	PTCH2	1p34.1	protein_coding	5.70884	5.64311	3.94177	3.43966	4.23975	4.16834	3.69128	3.31698
Down	ENSG00000178809	-2.37071	0.00461	TRIM73	7q11.23	protein_coding	5.33012	5.02793	2.64925	3.83546	5.12011	4.64215	2.80169	3.69473
Down	ENSG00000248643	-2.36799	0.00195	RBM14-RBM4	11q13.2	protein_coding	4.98195	5.13864	2.8895	3.584	4.57633	5.20764	4.57393	5.278
Down	ENSG00000243137	-2.35998	6.8e-99	PSG4	19q13.31	protein_coding	10.3835	10.4119	8.05842	8.05231	2.58152	3.45814	3.69128	3.45419
Down	ENSG00000177990	-2.35833	0.0151	DPY19L2	12q14.2	protein_coding	3.55619	4.2938	2.64925	2.65155	4.16187	4.16834	6.64549	6.65029
Down	ENSG00000130653	-2.35751	8.9e-08	PNPLA7	9q34.3	protein_coding	6.46812	6.37394	4.3157	4.32077	6.11951	6.06417	4.68924	4.74786
Down	ENSG00000135363	-2.35492	3.87e-06	LMO2	11p13	protein_coding	6.04668	6.24788	3.43566	4.549	6.52924	6.33791	3.16258	2.80382
Down	ENSG00000161835	-2.35004	3.41e-05	GRASP	12q13.13	protein_coding	5.3907	5.56596	3.43566	3.7152	6.27557	6.12736	5.38034	5.41878
Down	ENSG00000132205	-2.34923	5.07e-293	EMILIN2	18p11.32	protein_coding	11.88	11.8861	9.54355	9.53661	7.55971	7.5449	6.78165	6.85002
Down	ENSG00000139263	-2.34821	2.68e-87	LRIG3	12q14.1	protein_coding	10.0163	9.97799	7.60708	7.73426	7.3822	7.33786	7.55689	7.55417
Down	ENSG00000174080	-2.3462	8.37e-51	CTSF	11q13.2	protein_coding	8.83557	8.81056	6.56889	6.48588	9.34505	9.39029	7.2725	7.05809
Down	ENSG00000139626	-2.3456	0.0194	ITGB7	12q13.13	protein_coding	5.33012	4.68291	3.09539	3.43966	2.80292	3.16879	3.16258	2.58222
Down	ENSG00000137872	-2.34211	8.01e-15	SEMA6D	15q21.1	protein_coding	6.4821	6.61004	4.61239	4.2359	8.59707	8.5867	9.70278	9.74166
Down	ENSG00000153902	-2.34178	0.043	LGI4	19q13.12	protein_coding	4.00683	4.73082	3.27553	2.36225	4.07954	3.99847	3.314	2.99588
Down	ENSG00000280339	-2.34028	0.00014		11q14.2	TEC	5.55852	6.01615	3.8309	3.83546	4.94517	4.95242	3.69128	3.90084
Down	ENSG00000145242	-2.33736	0	EPHA5	4q13.2	protein_coding	11.3116	11.3357	8.96792	9.02252	12.4447	12.4507	10.807	10.7624
Down	ENSG00000167680	-2.33551	0.0028	SEMA6B	19p13.3	protein_coding	5.66045	5.78604	3.71079	3.83546	2.31986	2.32152	2	2.32028
Down	ENSG00000137752	-2.33359	1.67e-10	CASP1	11q22.3	protein_coding	6.84888	7.18381	4.91381	4.80611	5.82326	6.10661	5.84565	6.40153
Down	ENSG00000100100	-2.33354	1.79e-20	PIK3IP1	22q12.2	protein_coding	7.39874	7.42864	5.29417	5.1221	8.33849	8.25066	7.30901	7.54651
Down	ENSG00000196338	-2.33024	0.0167	NLGN3	Xq13.1	protein_coding	4.62653	4.86571	2.64925	3.43966	4.16187	4.80561	2.80169	3.16535
Down	ENSG00000134830	-2.32683	4.26e-06	C5AR2	19q13.32	protein_coding	6.20687	6.03536	4.04472	4.14572	5.84833	5.85608	3.79791	3.99382
Down	ENSG00000099953	-2.32613	3.54e-11	MMP11	22q11.23	protein_coding	6.77126	6.44748	4.39579	4.6177	6.90884	6.96381	7.10608	7.06881
Down	ENSG00000128284	-2.32366	7.55e-29	APOL3	22q12.3	protein_coding	8.66211	8.49739	6.28329	6.35114	5.99029	6.04248	5.76908	5.66482
Down	ENSG00000107738	-2.32021	3.68e-150	VSIR	10q22.1	protein_coding	10.5312	10.4984	8.32195	8.08906	10.6762	10.6071	8.89075	8.98617
Down	ENSG00000047648	-2.30998	1.2e-20	ARHGAP6	Xp22.2	protein_coding	8.32057	8.30109	5.92684	6.2025	4.74606	4.64215	3.69128	3.99382
Down	ENSG00000243811	-2.29874	1.95e-05	APOBEC3D	22q13.1	protein_coding	6.66491	6.32795	4.14082	4.68328	4.16187	3.45814	3.57615	4.31533
Down	ENSG00000173083	-2.2937	9.89e-09	HPSE	4q21.23	protein_coding	7.20992	7.00049	5.01871	4.91931	4.45096	4.85623	3.45102	3.80147
Down	ENSG00000188687	-2.28736	3.93e-05	SLC4A5	2p13.1	protein_coding	6.25655	6.44748	4.23091	4.40092	3.45285	3.32071	2.99339	2.99588
Down	ENSG00000130164	-2.28467	0	LDLR	19p13.2	protein_coding	12.1488	12.1082	9.78945	9.90631	11.3317	11.3445	11.294	11.3001
Down	ENSG00000101230	-2.28415	0.00776	ISM1	20p12.1	protein_coding	5.36073	5.06578	3.43566	3.43966	2.99483	2.99898	3.57615	3.45419
Down	ENSG00000109794	-2.27644	2.95e-19	FAM149A	4q35.1	protein_coding	8.01378	8.00726	5.87189	5.76116	6.29394	6.31999	4.79601	5.16259
Down	ENSG00000205978	-2.27257	4.6e-122	NYNRIN	14q12	protein_coding	10.4659	10.4119	8.18214	8.18274	8.78739	8.88672	8.41736	8.47968
Down	ENSG00000183828	-2.27099	0.000193	NUDT14	14q32.33	protein_coding	5.33012	5.48445	3.27553	3.83546	5.03529	5.12748	5.60255	5.66482
Down	ENSG00000182463	-2.27071	1.42e-29	TSHZ2	20q13.2	protein_coding	8.69251	8.85448	6.56889	6.53999	5.84833	5.95229	3.45102	2.80382
Down	ENSG00000274925	-2.26639	0.0013	ZKSCAN2-DT	16p12.1	lincRNA	4.90096	5.45622	3.43566	3.43966	5.38294	5.69856	3.69128	4.16351
Down	ENSG00000186684	-2.26605	0.00654	CYP27C1	2q14.3	protein_coding	5.50472	5.48445	3.8309	3.43966	2.31986	2.32152	2.80169	3.57947
Down	ENSG00000159388	-2.266	1.48e-15	BTG2	1q32.1	protein_coding	7.16727	7.32318	5.29417	4.91931	7.30278	7.28342	7.11642	6.89892
Down	ENSG00000089847	-2.26495	0.00222	ANKRD24	19p13.3	protein_coding	5.3907	4.98905	3.27553	3.584	4.63516	5.0426	3.99008	4.16351
Down	ENSG00000164236	-2.2649	1.73e-108	ANKRD33B	5p15.2	protein_coding	10.4946	10.5718	8.22662	8.33842	6.16014	6.3731	7.3534	7.49178
Down	ENSG00000274460	-2.26385	0.0431		16p12.2	lincRNA	4.62653	4.01294	2.36084	3.27926	4.63516	3.9054	3.57615	3.45419
Down	ENSG00000166974	-2.25556	9.19e-153	MAPRE2	18q12.1	protein_coding	10.4588	10.4365	8.2101	8.20524	10.3105	10.3511	10.1592	10.1223
Down	ENSG00000168675	-2.25554	0.032	LDLRAD4	18p11.21	protein_coding	4.15389	4.82213	2.8895	3.09876	4.23975	4.58327	3.16258	2.58222
Down	ENSG00000256092	-2.25523	0.0274		12q24.31	lincRNA	4.28734	4.73082	2.8895	3.09876	3.57806	3.9054	3.99008	3.90084
Down	ENSG00000113369	-2.25186	2.39e-160	ARRDC3	5q14.3	protein_coding	10.8137	10.886	8.62581	8.59422	9.26117	9.34005	8.92938	8.9314
Down	ENSG00000131389	-2.25108	0	SLC6A6	3p25.1	protein_coding	12.6376	12.5918	10.4251	10.3069	9.79381	9.78097	11.3591	11.3597
Down	ENSG00000240583	-2.24927	1.31e-07	AQP1	7p14.3	protein_coding	6.08385	6.01615	4.39579	3.7152	6.36518	6.80539	6.99839	6.99201
Down	ENSG00000143845	-2.24676	0.0247	ETNK2	1q32.1	protein_coding	3.92727	3.84892	2.8895	2.36225	5.48241	4.99822	5.74263	6.24011
Down	ENSG00000242375	-2.24669	0.02		9q22.33	lincRNA	4.77026	4.58202	3.27553	2.89242	4.07954	3.8059	4.07734	3.57947
Down	ENSG00000234814	-2.24052	3.15e-05	SVIL2P	10p11.23	transcribed_unprocessed_pseudogene	6.24018	6.28044	4.47166	4.04953	4.63516	4.24632	5.07578	4.24142
Down	ENSG00000261487	-2.23791	0.00016		16p11.2	processed_transcript	5.68485	5.87402	4.04472	3.7152	4.07954	4.45777	5.11756	4.94701
Down	ENSG00000110436	-2.23252	0.000146	SLC1A2	11p13	protein_coding	5.92906	5.89521	3.8309	4.14572	4.57633	5.0426	3.89719	4.38564
Down	ENSG00000143867	-2.22944	3.44e-60	OSR1	2p24.1	protein_coding	9.07127	8.96879	6.986	6.65886	9.6568	9.70361	9.24187	9.20126
Down	ENSG00000079841	-2.2291	4.74e-11	RIMS1	6q13	protein_coding	6.82713	6.75612	4.74061	4.746	7.04523	6.85601	6.25423	6.36719
Down	ENSG00000180938	-2.22638	0.00671	ZNF572	8q24.13	protein_coding	5.44883	4.82213	3.43566	3.43966	4.23975	3.8059	3.69128	3.69473
Down	ENSG00000137460	-2.22116	0.000399	FHDC1	4q31.3	protein_coding	5.61039	5.06578	3.71079	3.43966	5.66288	5.88074	4.68924	5.2021
Down	ENSG00000167912	-2.21277	0.000657		8q12.1	antisense	5.73244	5.78604	3.8309	3.94646	3.69327	4.16834	4.51263	3.90084
Down	ENSG00000052802	-2.20979	1.37e-143	MSMO1	4q32.3	protein_coding	10.5253	10.5569	8.43525	8.24921	9.81146	9.77933	9.67157	9.69742
Down	ENSG00000204682	-2.20511	2.51e-06	CASC10	10p12.31	protein_coding	6.25655	6.29645	4.54374	4.04953	5.3126	5.61284	5.19765	5.38485
Down	ENSG00000279086	-2.20346	6.77e-06		7q31.2	TEC	6.20687	6.59717	4.3157	4.549	5.71834	5.35571	3.314	3.99382
Down	ENSG00000167216	-2.20208	1.32e-06	KATNAL2	18q21.1	protein_coding	6.45399	6.54452	4.3157	4.68328	5.48241	5.20764	4.3816	4.63693
Down	ENSG00000114378	-2.1988	0.0014	HYAL1	3p21.31	protein_coding	5.92906	5.69235	3.57978	4.2359	3.8993	3.99847	2.80169	3.80147
Down	ENSG00000230487	-2.18609	9.65e-29	PSMG3-AS1	7p22.3	lincRNA	8.57994	8.65471	6.3849	6.57496	6.78443	7.07484	5.91836	5.77371
Down	ENSG00000184408	-2.18575	4.68e-57	KCND2	7q31.31	protein_coding	9.50204	9.4577	7.14508	7.48125	8.5558	8.52155	6.60201	6.29595
Down	ENSG00000116741	-2.18307	3.64e-23	RGS2	1q31.2	protein_coding	8.16017	8.05039	6.08014	5.90554	7.81	7.56025	6.49513	6.8624
Down	ENSG00000223813	-2.16995	0.0103		7p14.3	antisense	5.55852	5.02793	3.71079	3.43966	2.99483	3.8059	3.16258	3.90084
Down	ENSG00000177675	-2.15901	0.000555	CD163L1	12p13.31	protein_coding	5.75566	5.33744	4.04472	3.43966	3.57806	4.24632	5.51147	6.12151
Down	ENSG00000255284	-2.15768	4.29e-06		11p15.5	lincRNA	6.42532	6.40381	4.74061	4.14572	5.20021	5.5217	4.57393	5.03715
Down	ENSG00000271977	-2.1564	0.000227		4p16.3	transcribed_unprocessed_pseudogene	6.32023	6.41851	4.39579	4.47686	2	2.32152	2	2
Down	ENSG00000273173	-2.15616	0.0022	SNURF	15q11.2	protein_coding	5.05863	5.66794	3.71079	3.584	3.99223	4.75315	4.57393	5.2021
Down	ENSG00000154263	-2.15105	0.0058	ABCA10	17q24.3	protein_coding	5.0208	5.36806	3.71079	3.27926	4.89791	4.45777	2.99339	3.31698
Down	ENSG00000078401	-2.14642	6.57e-21	EDN1	6p24.1	protein_coding	7.56568	7.46451	5.52538	5.42015	7.59718	7.57543	8.46264	8.57304
Down	ENSG00000168491	-2.14234	2.36e-09	CCDC110	4q35.1	protein_coding	6.78261	6.83497	4.85835	4.80611	6.54467	6.3731	5.68822	5.41878
Down	ENSG00000183615	-2.141	3.13e-05	FAM167B	1p35.2	protein_coding	5.98907	6.23132	4.23091	4.2359	5.3482	5.85608	3.99008	4.31533
Down	ENSG00000149527	-2.13931	0.045	PLCH2	1p36.32	protein_coding	3.92727	4.16019	2.8895	2.65155	4.38393	4.24632	4.51263	4.63693
Down	ENSG00000261786	-2.13896	2.34e-37		3p21.32	lincRNA	9.15442	9.20975	7.16807	6.97915	6.11951	6.33791	3.45102	2.80382
Down	ENSG00000103490	-2.1357	1.34e-10	PYCARD	16p11.2	protein_coding	7.09629	7.03907	4.91381	5.21372	5.92106	5.95229	6.075	5.99227
Down	ENSG00000142065	-2.1353	2.26e-06	ZFP14	19q13.12	protein_coding	6.25655	6.1631	4.47166	4.14572	6.01264	5.92883	5.27352	5.2021
Down	ENSG00000197355	-2.13523	3.93e-80	UAP1L1	9q34.3	protein_coding	9.71986	9.69058	7.4565	7.7187	8.91156	9.01757	9.50055	9.48164
Down	ENSG00000169851	-2.1335	2.03e-129	PCDH7	4p15.1	protein_coding	10.0103	9.9817	7.86799	7.89513	12.0179	12.0731	10.2594	10.316
Down	ENSG00000274370	-2.13336	0.000766		17q25.3	lincRNA	5.63564	5.59214	3.94177	3.7152	4.84905	4.58327	3.99008	4.38564
Down	ENSG00000128510	-2.12453	5.26e-25	CPA4	7q32.2	protein_coding	7.47066	7.47861	5.56056	5.34109	9.40544	9.42843	9.97833	10.043
Down	ENSG00000142347	-2.1218	0.00336	MYO1F	19p13.2	protein_coding	5.36073	5.36806	3.43566	3.83546	4.45096	4.64215	3.57615	3.31698
Down	ENSG00000115290	-2.12001	0.000436	GRB14	2q24.3	protein_coding	5.05863	4.86571	2.64925	3.83546	7.29368	7.15789	4.98842	4.99278
Down	ENSG00000183246	-2.11935	0.0487	RIMBP3C	22q11.21	protein_coding	4.22216	4.58202	3.57978	2	3.99223	5.16811	4.84657	3.80147
Down	ENSG00000276728	-2.11786	0.0431		17q21.31	lincRNA	4.28734	4.5288	3.09539	2.89242	4.07954	4.08591	3.89719	3.31698
Down	ENSG00000125378	-2.11688	1.87e-09	BMP4	14q22.2	protein_coding	6.79387	6.89929	5.11649	4.6177	6.07771	6.22689	6.1168	6.33201
Down	ENSG00000271918	-2.1134	0.00738		5q23.1	antisense	4.8587	4.82213	3.09539	3.43966	5.27611	4.99822	3.89719	4.51675
Down	ENSG00000228630	-2.1109	1.66e-10	HOTAIR	12q13.13	antisense	7.779	7.65661	5.52538	5.84951	2	2	2.31929	2
Down	ENSG00000261455	-2.10645	0.00424	LINC01003	7q36.1	lincRNA	5.16651	5.51213	4.04472	3.09876	3.8993	4.39067	4.3816	4.38564
Down	ENSG00000198121	-2.10642	0	LPAR1	9q31.3	protein_coding	13.498	13.5144	11.3983	11.4046	11.1819	11.2274	11.4339	11.4916
Down	ENSG00000260924	-2.10616	0.0347	LINC01311	22q11.21	antisense	4.00683	4.41608	3.09539	2.65155	4.94517	4.75315	4.4486	3.90084
Down	ENSG00000171533	-2.10545	1.62e-08	MAP6	11q13.5	protein_coding	6.18993	6.35877	4.47166	4.32077	7.22832	7.27414	6.49513	6.56195
Down	ENSG00000255339	-2.09373	0.0139		10q24.31	protein_coding	4.77026	5.45622	3.8309	3.09876	4.45096	5.28357	2.58056	3.80147
Down	ENSG00000124212	-2.09225	0	PTGIS	20q13.13	protein_coding	14.5006	14.5121	12.4075	12.4223	13.2419	13.2256	9.66806	9.67478
Down	ENSG00000162407	-2.09138	0	PLPP3	1p32.2	protein_coding	13.9456	13.9662	11.8694	11.8621	10.8328	10.8261	9.34439	9.36684
Down	ENSG00000183044	-2.08823	2.23e-05	ABAT	16p13.2	protein_coding	5.26688	5.39805	3.57978	3.7152	7.41614	7.28342	6.71518	6.69251
Down	ENSG00000121743	-2.08775	0.0213	GJA3	13q12.11	protein_coding	5.05863	4.5288	3.43566	3.09876	4.57633	4.45777	3.45102	2.80382
Down	ENSG00000235217	-2.08486	5e-05	TSPY26P	20q11.21	transcribed_processed_pseudogene	5.50472	5.48445	3.43566	4.04953	6.49789	6.33791	6.05364	6.31409
Down	ENSG00000138185	-2.08332	8.25e-15	ENTPD1	10q24.1	protein_coding	7.82912	8.04091	5.97977	5.8778	6.01264	5.92883	2.80169	3.16535
Down	ENSG00000105559	-2.08244	6.9e-78	PLEKHA4	19q13.33	protein_coding	9.86837	9.92104	7.83245	7.83147	8.44919	8.40313	8.07441	8.09516
Down	ENSG00000266904	-2.08109	0.0484	LINC00663	19p13.11	lincRNA	4.3497	4.41608	3.09539	2.89242	3.79996	4.16834	3.99008	3.45419
Down	ENSG00000019991	-2.07681	3.39e-20	HGF	7q21.11	protein_coding	7.88809	7.94768	6.00552	5.82066	8.01216	7.98099	4.15963	3.80147
Down	ENSG00000135604	-2.07609	1.82e-05	STX11	6q24.2	protein_coding	6.25655	6.14553	4.74061	3.83546	5.12011	5.16811	5.98759	5.48434
Down	ENSG00000187134	-2.07431	8.96e-40	AKR1C1	10p15.1	protein_coding	9.03851	9.0179	7.06161	6.91234	7.60456	7.65622	6.61665	6.43507
Down	ENSG00000197465	-2.07087	6.36e-07	GYPE	4q31.21	protein_coding	6.79387	6.9304	5.06843	4.80611	4.84905	4.64215	4.31134	3.90084
Down	ENSG00000172893	-2.07079	1.09e-79	DHCR7	11q13.4	protein_coding	9.47082	9.59348	7.52932	7.4439	10.4664	10.4635	9.57554	9.68004
Down	ENSG00000244968	-2.06976	0.005	LIFR-AS1	5p13.1	antisense	5.47705	5.48445	3.71079	3.83546	3.69327	3.45814	3.314	3.57947
Down	ENSG00000111335	-2.06632	2.49e-09	OAS2	12q24.13	protein_coding	7.32305	7.34644	5.48933	5.25744	4.16187	4.08591	4.74361	4.57809
Down	ENSG00000108001	-2.06279	2.77e-120	EBF3	10q26.3	protein_coding	10.6201	10.6772	8.5708	8.62375	8.80991	8.91684	8.36629	8.46758
Down	ENSG00000163485	-2.06228	0.00419	ADORA1	1q32.1	protein_coding	4.46688	4.58202	3.09539	3.09876	6.95575	7.04242	2.80169	2.99588
Down	ENSG00000160145	-2.06212	0.000272	KALRN	3q21.1	protein_coding	5.3907	5.69235	3.43566	4.14572	4.69168	4.39067	6.1168	6.0797
Down	ENSG00000104870	-2.05705	4.1e-107	FCGRT	19q13.33	protein_coding	10.1395	10.1921	8.12455	8.12491	9.96982	10.0654	9.39834	9.38197
Down	ENSG00000163739	-2.0533	4.09e-21	CXCL1	4q13.3	protein_coding	8.43286	8.66091	6.60303	6.48588	5.41687	5.45758	2.99339	2.80382
Down	ENSG00000278071	-2.0527	0.00474		14q32.32	lincRNA	4.98195	5.24146	3.71079	3.27926	4.79848	5.16811	4.15963	4.08116
Down	ENSG00000176723	-2.05242	0.0126	ZNF843	16p11.2	protein_coding	5.0208	5.208	3.57978	3.43966	4.51501	4.24632	2.80169	3.69473
Down	ENSG00000112972	-2.05146	6.41e-187	HMGCS1	5p12	protein_coding	11.198	11.223	9.21143	9.12047	10.1305	10.135	10.2216	10.0606
Down	ENSG00000182916	-2.03878	2.88e-18	TCEAL7	Xq22.2	protein_coding	7.75616	7.73507	5.95354	5.60071	7.30278	7.35556	6.97586	6.87467
Down	ENSG00000247809	-2.03262	0.000454	NR2F2-AS1	15q26.2	antisense	5.50472	5.5393	3.71079	3.94646	4.84905	4.90513	5.51147	5.38485
Down	ENSG00000145536	-2.0307	5.73e-07	ADAMTS16	5p15.32	protein_coding	6.5633	6.76765	4.67793	4.91931	5.63432	5.45758	5.68822	5.16259
Down	ENSG00000213366	-2.02904	1.27e-67	GSTM2	1p13.3	protein_coding	9.74037	9.66614	7.72804	7.6629	9.08511	8.97239	8.52606	8.32277
Down	ENSG00000117525	-2.02664	6.92e-161	F3	1p21.3	protein_coding	10.4257	10.4064	8.39684	8.40796	12.0106	12.0241	10.713	10.6939
Down	ENSG00000141338	-2.02518	1.58e-63	ABCA8	17q24.2	protein_coding	9.75773	9.75282	7.6321	7.86011	8.93224	8.85907	4.31134	3.99382
Down	ENSG00000180447	-2.02275	1.51e-66	GAS1	9q21.33	protein_coding	9.94864	9.91974	8.02103	7.83147	7.8036	7.89886	7.48689	7.22079
Down	ENSG00000168077	-2.01467	0	SCARA3	8p21.1	protein_coding	13.6742	13.6374	11.6035	11.6808	9.97978	10.0721	10.837	10.842
Down	ENSG00000090539	-2.00777	3.18e-06	CHRD	3q27.1	protein_coding	6.4821	6.46175	4.47166	4.80611	5.87298	5.95229	4.31134	4.85087
Down	ENSG00000128573	-2.00701	2.11e-29	FOXP2	7q31.1	protein_coding	8.87586	8.9385	6.97301	6.89861	5.77175	5.72604	4.94267	5.08019
Down	ENSG00000060656	-2.00634	1.43e-12	PTPRU	1p35.3	protein_coding	7.43515	7.36173	5.45235	5.53117	6.64826	6.441	6.05364	6.24011
Down	ENSG00000115556	-2.00512	0.00708	PLCD4	2q35	protein_coding	5.05863	5.27417	3.57978	3.584	4.23975	4.39067	3.99008	4.31533
Down	ENSG00000143816	-2.00468	3.24e-15	WNT9A	1q42.13	protein_coding	8.12939	8.08767	6.08014	6.24656	5.07832	5.12748	4.07734	3.45419
Down	ENSG00000106976	-2.00127	3.34e-38	DNM1	9q34.11	protein_coding	9.1653	9.27585	6.99888	7.46269	7.81637	7.95219	6.13725	6.16213
Down	ENSG00000149300	-1.9981	0.000665	C11orf52	11q23.1	protein_coding	5.90849	6.14553	4.39579	4.14572	4.23975	4.08591	3.314	2.99588
Down	ENSG00000151640	-1.99538	0.00299	DPYSL4	10q26.3	protein_coding	4.22216	4.68291	3.09539	3.09876	7.06676	7.08549	6.64549	6.56195
Down	ENSG00000128886	-1.99479	0.0021	ELL3	15q15.3	protein_coding	5.29885	5.36806	3.43566	3.94646	4.63516	4.85623	4.84657	4.99278
Down	ENSG00000229931	-1.98727	0.0307		6p22.3	antisense	4.46688	4.73082	2.8895	3.43966	4.57633	4.52188	3.89719	3.45419
Down	ENSG00000184602	-1.98191	6.87e-19	SNN	16p13.13	protein_coding	7.68538	7.81504	5.75529	5.93276	7.32974	7.47374	7.51842	7.64297
Down	ENSG00000183160	-1.98144	3.43e-221	TMEM119	12q23.3	protein_coding	11.6742	11.6819	9.68773	9.71575	9.69359	9.57729	8.22055	8.19643
Down	ENSG00000274750	-1.98081	0.00875	HIST1H3E	6p22.2	protein_coding	4.81516	4.63334	3.09539	3.43966	5.3482	5.5217	4.51263	4.51675
Down	ENSG00000167772	-1.97646	7.77e-18	ANGPTL4	19p13.2	protein_coding	7.36894	7.33097	5.33538	5.60071	8.75792	8.60161	7.74189	7.69235
Down	ENSG00000138735	-1.97124	5.97e-206	PDE5A	4q26	protein_coding	11.084	11.0984	9.08125	9.17277	11.7885	11.8189	9.68379	9.58238
Down	ENSG00000129465	-1.97	0.00014	RIPK3	14q12	protein_coding	6.27273	6.64797	4.67793	4.68328	3.8993	3.9054	4.63274	3.57947
Down	ENSG00000183346	-1.96985	0.0092	CABCOCO1	10q21.2	protein_coding	5.44883	5.61785	3.94177	3.83546	3.79996	3.58361	3.69128	2.58222
Down	ENSG00000109072	-1.96838	0.00055	VTN	17q11.2	protein_coding	4.90096	5.17374	3.09539	3.83546	7.35621	7.62006	3.69128	3.31698
Down	ENSG00000246273	-1.96669	8.69e-20	SBF2-AS1	11p15.4	antisense	8.45785	8.43729	6.40439	6.64247	5.12011	5.55273	5.57283	5.38485
Down	ENSG00000170345	-1.96498	0	FOS	14q24.3	protein_coding	12.6076	12.564	10.619	10.6284	7.18959	7.03145	11.0556	11.0334
Down	ENSG00000134853	-1.96409	0	PDGFRA	4q12	protein_coding	13.511	13.5236	11.5737	11.5352	13.308	13.3525	12.3013	12.293
Down	ENSG00000254300	-1.95635	0.00761	LINC01111	8q21.13	lincRNA	5.53187	5.36806	3.94177	3.7152	4.23975	3.58361	3.45102	3.45419
Down	ENSG00000213694	-1.9533	1.16e-103	S1PR3	9q22.1	protein_coding	10.2488	10.2394	8.2591	8.34856	9.70049	9.64363	9.377	9.36901
Down	ENSG00000139364	-1.95198	8.72e-05	TMEM132B	12q24.31	protein_coding	5.58469	5.71635	3.94177	4.04953	6.98996	6.81821	4.23748	3.69473
Down	ENSG00000159733	-1.95196	9.72e-17	ZFYVE28	4p16.3	protein_coding	7.91412	7.81504	5.89962	6.06165	7.01232	7.00925	6.1168	5.96955
Down	ENSG00000143554	-1.95103	8.05e-36	SLC27A3	1q21.3	protein_coding	9.1932	9.02031	7.32971	7.03045	8.11907	8.0148	6.43031	6.7994
Down	ENSG00000274615	-1.94651	0.000558		17q12	unprocessed_pseudogene	6.13786	5.69235	4.47166	3.94646	4.99094	4.90513	5.31001	6.6645
Down	ENSG00000153253	-1.94633	1.53e-35	SCN3A	2q24.3	protein_coding	9.12797	8.92053	7.16807	7.05543	8.07194	8.08546	5.76908	5.69283
Down	ENSG00000171522	-1.94597	1.25e-06	PTGER4	5p13.1	protein_coding	5.88763	6.07303	4.14082	4.40092	6.90884	7.15789	6.74213	6.67857
Down	ENSG00000163053	-1.94398	0.000566	SLC16A14	2q36.3	protein_coding	5.13144	5.27417	3.71079	3.584	6.60477	6.88068	4.74361	5.03715
Down	ENSG00000149489	-1.94303	1.36e-06	ROM1	11q12.3	protein_coding	6.5764	6.94062	4.96721	4.97274	4.99094	5.35571	5.23608	5.03715
Down	ENSG00000219438	-1.94251	4.45e-53	FAM19A5	22q13.32	protein_coding	9.38966	9.39402	7.4377	7.50864	7.83531	7.8372	8.48276	8.43064
Down	ENSG00000179163	-1.94033	6.33e-19	FUCA1	1p36.11	protein_coding	7.72709	7.63159	6.03082	5.56636	7.6337	7.94051	8.41317	8.27726
Down	ENSG00000160712	-1.93815	7.5e-06	IL6R	1q21.3	protein_coding	6.71315	6.43307	4.91381	4.68328	5.16072	5.55273	4.51263	4.51675
Down	ENSG00000250151	-1.93697	0.000839	ARPC4-TTLL3	3p25.3	protein_coding	7.51216	7.65039	4.91381	6.24656	6.3477	7.08549	6.03195	6.12151
Down	ENSG00000275180	-1.93551	5.08e-05		12q14.1	lincRNA	5.96934	5.87402	4.14082	4.32077	6.09876	6.10661	5.57283	5.08019
Down	ENSG00000119922	-1.93424	1.07e-67	IFIT2	10q23.31	protein_coding	9.92579	9.95169	7.95647	8.083	7.70408	7.65622	8.00377	7.89275
Down	ENSG00000118898	-1.93088	5.16e-05	PPL	16p13.3	protein_coding	6.68923	6.64797	4.80068	4.97274	3.45285	3.45814	2.58056	2.32028
Down	ENSG00000148541	-1.92522	0.0447	FAM13C	10q21.1	protein_coding	4.46688	4.86571	3.27553	3.27926	3.8993	4.08591	3.314	4.57809
Down	ENSG00000173212	-1.92465	0.00125	MAB21L3	1p13.1	protein_coding	6.22362	6.07303	4.54374	4.32077	3.16418	2.58428	2.99339	2.99588
Down	ENSG00000261888	-1.92459	1.04e-27		17q25.3	lincRNA	8.64044	8.49739	6.7776	6.59214	7.8478	7.75955	6.64549	6.73353
Down	ENSG00000231652	-1.92379	0.0432		6q13	antisense	4.8587	4.47354	3.09539	3.43966	2.80292	3.32071	4.23748	4.38564
Down	ENSG00000153558	-1.92273	1.53e-29	FBXL2	3p22.3	protein_coding	8.39639	8.43005	6.36514	6.6911	8.30718	8.31992	7.84496	7.92852
Down	ENSG00000081059	-1.91887	3.74e-62	TCF7	5q31.1	protein_coding	9.92707	9.93261	7.99555	8.0585	7.54445	7.63463	5.82058	5.8503
Down	ENSG00000180573	-1.91857	1.05e-22	HIST1H2AC	6p22.2	protein_coding	7.87754	7.63788	5.78533	6.03678	8.70054	8.74618	8.73842	8.63929
Down	ENSG00000159640	-1.91334	8.34e-40	ACE	17q23.3	protein_coding	9.26777	9.20127	7.51146	7.16278	8.07725	8.06408	6.21628	6.20165
Down	ENSG00000197653	-1.90578	1.29e-05	DNAH10	12q24.31	protein_coding	6.65259	6.69704	4.91381	4.91931	5.12011	4.95242	4.07734	3.31698
Down	ENSG00000214922	-1.90222	0.0236	HLA-F-AS1	6p22.1	processed_transcript	5.05863	4.908	3.57978	3.43966	3.69327	2.58428	4.79601	4.51675
Down	ENSG00000235863	-1.9015	0.00152	B3GALT4	6p21.32	protein_coding	6.02773	5.73996	3.94177	4.47686	3.8993	4.80561	4.4486	4.38564
Down	ENSG00000105982	-1.9009	0.0365	RNF32	7q36.3	protein_coding	4.57525	5.13864	3.27553	3.584	3.69327	3.69903	3.45102	3.45419
Down	ENSG00000003436	-1.89911	2.42e-129	TFPI	2q32.1	protein_coding	10.5825	10.6455	8.84135	8.59848	9.68839	9.6346	10.7861	10.7846
Down	ENSG00000116711	-1.8983	4.32e-52	PLA2G4A	1q31.1	protein_coding	9.18253	9.22656	7.27782	7.38599	9.64253	9.71393	7.69437	7.66434
Down	ENSG00000071967	-1.89426	0	CYBRD1	2q31.1	protein_coding	13.6509	13.6463	11.7478	11.7632	12.6443	12.6657	11.9457	11.8998
Down	ENSG00000118849	-1.89119	0.000553	RARRES1	3q25.32	protein_coding	5.84496	5.91608	4.3157	4.14572	5.79773	5.39047	4.23748	3.45419
Down	ENSG00000139329	-1.89092	0	LUM	12q21.33	protein_coding	14.0116	13.9985	12.1106	12.1195	12.807	12.8247	11.7537	11.7433
Down	ENSG00000259660	-1.88852	7.28e-05	DNM1P47	15q26.3	transcribed_unprocessed_pseudogene	6.12008	6.19761	4.67793	4.2359	4.51501	4.45777	5.54248	5.87495
Down	ENSG00000184786	-1.88643	0.000483	TCTE3	6q27	protein_coding	5.82315	5.59214	4.23091	3.94646	5.66288	5.45758	4.68924	4.80029
Down	ENSG00000138678	-1.88517	3.91e-11	GPAT3	4q21.23	protein_coding	7.36894	7.26741	5.66121	5.38116	6.93249	7.06411	5.23608	5.35011
Down	ENSG00000233608	-1.87852	2.42e-127	TWIST2	2q37.3	protein_coding	10.9247	10.985	9.04755	9.12047	8.97556	9.02588	7.89986	7.9167
Down	ENSG00000243649	-1.87852	4.37e-106	CFB	6p21.33	protein_coding	10.6483	10.7059	8.82698	8.78926	9.11899	9.11432	6.57227	6.7994
Down	ENSG00000198624	-1.87457	1.79e-06	CCDC69	5q33.1	protein_coding	6.84888	6.83497	4.91381	5.25744	5.57547	6.28347	4.51263	4.63693
Down	ENSG00000145358	-1.87362	0.000145	DDIT4L	4q24	protein_coding	6.50968	5.97695	4.54374	4.6177	5.27611	5.08567	4.23748	4.80029
Down	ENSG00000176532	-1.87317	1.53e-20	PRR15	7p14.3	protein_coding	8.41838	8.38209	6.51611	6.62588	5.9445	6.30185	6.57227	6.51567
Down	ENSG00000187091	-1.87168	1.47e-96	PLCD1	3p22.2	protein_coding	10.4311	10.4975	8.58368	8.62375	9.00653	9.12468	8.47474	8.53873
Down	ENSG00000134824	-1.87027	0	FADS2	11q12.2	protein_coding	12.4637	12.4384	10.599	10.5679	11.8146	11.8169	11.3759	11.3227
Down	ENSG00000136867	-1.87011	2.68e-30	SLC31A2	9q32	protein_coding	8.6121	8.65781	6.60303	6.97915	8.41602	8.64904	7.82619	7.98623
Down	ENSG00000225190	-1.86823	1e-92	PLEKHM1	17q21.31	protein_coding	10.4851	10.3567	8.6091	8.51989	9.20645	9.06407	9.19142	9.16923
Down	ENSG00000172824	-1.86792	1.75e-11	CES4A	16q22.1	protein_coding	7.03119	7.07664	5.48933	5.07401	7.50556	7.59046	6.67377	6.85002
Down	ENSG00000148700	-1.86365	0	ADD3	10q25.1	protein_coding	13.3051	13.3136	11.4665	11.4275	12.5502	12.524	11.9391	11.9035
Down	ENSG00000184371	-1.86086	4.59e-208	CSF1	1p13.3	protein_coding	11.5806	11.574	9.7153	9.72745	10.0571	10.0775	9.08751	8.99181
Down	ENSG00000259275	-1.86029	0.000157		15q26.2	lincRNA	6.06538	6.19761	4.47166	4.47686	4.51501	5.16811	5.19765	5.278
Down	ENSG00000204540	-1.85597	0.00118	PSORS1C1	6p21.33	protein_coding	6.08385	5.56596	4.3157	4.14572	4.84905	5.20764	3.99008	3.99382
Down	ENSG00000090554	-1.85571	3.16e-14	FLT3LG	19q13.33	protein_coding	7.97474	8.06448	6.26208	6.17996	5.87298	5.61284	5.31001	5.69283
Down	ENSG00000162545	-1.85379	1.41e-29	CAMK2N1	1p36.12	protein_coding	8.4543	8.49739	6.63638	6.6911	7.94981	8.10128	8.31335	8.25395
Down	ENSG00000174640	-1.84936	5.87e-05	SLCO2A1	3q22.2	protein_coding	6.79387	6.73278	5.20807	4.86382	3.31572	3.16879	2.58056	2.99588
Down	ENSG00000167994	-1.84265	3.16e-64	RAB3IL1	11q12.3	protein_coding	9.93599	9.939	8.04606	8.17136	8.25656	8.19766	7.63807	7.78631
Down	ENSG00000235501	-1.84003	0.00415		1p21.3	antisense	5.66045	5.42743	4.3157	3.584	4.23975	4.24632	4.51263	4.57809
Down	ENSG00000146859	-1.83837	2.38e-07	TMEM140	7q33	protein_coding	6.83805	6.87817	5.25176	5.02427	5.96758	5.90499	5.19765	5.48434
Down	ENSG00000104081	-1.83574	3.64e-06	BMF	15q15.1	protein_coding	6.38121	6.44748	4.96721	4.47686	5.96758	5.77947	5.96488	6.22101
Down	ENSG00000139597	-1.83531	0.000361	N4BP2L1	13q13.1	protein_coding	5.96934	6.07303	4.23091	4.549	4.51501	4.52188	5.03276	4.89974
Down	ENSG00000231389	-1.83524	4.43e-06	HLA-DPA1	6p21.32	protein_coding	6.4821	6.34344	4.74061	4.746	6.81018	6.79245	2.58056	2.80382
Down	ENSG00000186480	-1.83496	3.2e-161	INSIG1	7q36.3	protein_coding	11.0891	11.0396	9.26039	9.21219	9.72947	9.74952	10.4046	10.445
Down	ENSG00000196263	-1.83453	8.52e-08	ZNF471	19q13.43	protein_coding	6.64017	6.37394	4.96721	4.68328	7.03435	6.68454	6.94138	7.22079
Down	ENSG00000135951	-1.83371	0.0302	TSGA10	2q11.2	protein_coding	4.81516	5.02793	3.71079	3.27926	4.16187	4.16834	3.45102	3.45419
Down	ENSG00000234546	-1.83289	0.0114	LNCTAM34A	1p36.22	lincRNA	4.8587	4.98905	3.27553	3.7152	4.63516	4.39067	5.07578	5.03715
Down	ENSG00000129226	-1.83212	3.88e-242	CD68	17p13.1	protein_coding	11.8704	11.8996	10.0652	10.0484	10.2762	10.4095	10.3344	10.4054
Down	ENSG00000173391	-1.82936	2.42e-06	OLR1	12p13.2	protein_coding	5.70884	5.8307	4.23091	4.14572	8.53664	8.45331	4.98842	5.54704
Down	ENSG00000100307	-1.82718	2.33e-20	CBX7	22q13.1	protein_coding	8.30491	8.21947	6.56889	6.39094	6.98996	7.07484	6.99839	6.7994
Down	ENSG00000153162	-1.82706	1.53e-30	BMP6	6p24.3	protein_coding	8.37781	8.41912	6.65277	6.57496	9.59702	9.59043	5.19765	5.45193
Down	ENSG00000177076	-1.82513	0.0468	ACER2	9p22.1	protein_coding	4.40948	4.5288	3.09539	3.27926	4.45096	4.24632	3.99008	4.38564
Down	ENSG00000182612	-1.82291	5.15e-06	TSPAN10	17q25.3	protein_coding	6.32023	6.54452	4.80068	4.746	6.07771	5.77947	5.84565	5.63627
Down	ENSG00000184226	-1.82127	1.87e-65	PCDH9	13q21.32	protein_coding	9.68853	9.76438	7.92308	7.92254	9.34505	9.31765	9.07961	8.9314
Down	ENSG00000144857	-1.82073	9.21e-79	BOC	3q13.2	protein_coding	10.2519	10.2661	8.45407	8.44624	8.27054	8.18287	7.8818	7.9344
Down	ENSG00000119917	-1.81754	1.26e-100	IFIT3	10q23.31	protein_coding	10.5816	10.6579	8.7978	8.82602	8.08255	8.0259	8.9727	8.96623
Down	ENSG00000225339	-1.81327	6.33e-05		6p21.31	processed_transcript	5.88763	5.8307	3.94177	4.549	6.03466	5.92883	6.23538	6.20165
Down	ENSG00000281501	-1.81157	0.0302	SEPSECS-AS1	4p15.2	antisense	5.13144	5.208	3.27553	4.04953	2.80292	3.8059	3.89719	4.31533
Down	ENSG00000127585	-1.81109	0.0115	FBXL16	16p13.3	protein_coding	5.47705	4.7772	3.57978	3.83546	5.5141	5.24611	2.99339	3.69473
Down	ENSG00000245532	-1.80259	0	NEAT1	11q13.1	lincRNA	13.7988	13.8152	12.0243	11.9862	13.7036	13.7212	12.6295	12.6275
Down	ENSG00000185630	-1.80205	1.47e-106	PBX1	1q23.3	protein_coding	10.7822	10.8781	9.01305	9.06003	8.76781	8.8277	7.63807	7.60663
Down	ENSG00000112902	-1.79753	0	SEMA5A	5p15.31	protein_coding	11.9509	11.9153	10.1514	10.1271	12.1748	12.1853	11.5404	11.5338
Down	ENSG00000145390	-1.79736	2.47e-188	USP53	4q26	protein_coding	11.2943	11.2396	9.56752	9.37732	11.6514	11.6651	9.8922	9.96763
Down	ENSG00000215769	-1.79657	1.22e-16	ARHGAP27P1-BPTFP1-KPNA2P3	17q24.1	processed_transcript	8.00412	7.98767	6.3849	6.11014	7.49766	7.22684	7.23503	6.87467
Down	ENSG00000128512	-1.79593	3.59e-09	DOCK4	7q31.1	protein_coding	7.02164	6.89929	5.20807	5.34109	6.89687	6.97531	6.37971	6.82493
Down	ENSG00000259658	-1.7928	0.0195		15q26.3	transcribed_unprocessed_pseudogene	5.05863	5.24146	3.71079	3.7152	4.07954	3.32071	4.23748	4.45268
Down	ENSG00000109771	-1.79249	0.0194	LRP2BP	4q35.1	protein_coding	5.09549	5.208	3.57978	3.83546	3.99223	3.8059	4.15963	3.80147
Down	ENSG00000180739	-1.79077	0.0162	S1PR5	19p13.2	protein_coding	4.08223	4.73082	2.8895	3.43966	5.57547	5.55273	5.91836	5.7997
Down	ENSG00000083814	-1.79056	0.0101	ZNF671	19q13.43	protein_coding	4.28734	4.58202	3.09539	3.27926	5.77175	5.5217	6.49513	6.67857
Down	ENSG00000169184	-1.79017	1.09e-165	MN1	22q12.1	protein_coding	11.1659	11.1148	9.36606	9.34729	10.9882	11.0293	8.82292	8.85601
Down	ENSG00000249087	-1.78916	0.00134	ZNF436-AS1	1p36.12	antisense	5.36073	5.51213	4.23091	3.584	5.79773	5.97537	4.98842	5.24055
Down	ENSG00000133083	-1.78902	4.02e-57	DCLK1	13q13.3	protein_coding	9.94233	9.8604	8.10681	8.14832	8.36045	8.48984	6.39677	6.65029
Down	ENSG00000143819	-1.78888	5.23e-61	EPHX1	1q42.12	protein_coding	9.64257	9.6491	7.96962	7.77242	9.58401	9.58294	8.05841	8.10039
Down	ENSG00000260077	-1.78796	0.000684		2p25.1	lincRNA	6.00853	6.03536	4.3157	4.549	4.45096	5.20764	4.74361	4.80029
Down	ENSG00000198743	-1.78751	7.71e-77	SLC5A3	21q22.11	protein_coding	10.0786	10.0844	8.33216	8.28133	8.96126	8.88368	8.92644	8.99744
Down	ENSG00000109452	-1.78458	2.7e-28	INPP4B	4q31.21	protein_coding	8.61528	8.68847	6.94666	6.85658	7.09846	7.07484	8.00377	7.95767
Down	ENSG00000163803	-1.78313	0.0267	PLB1	2p23.2	protein_coding	5.16651	4.94909	3.71079	3.584	4.74606	4.08591	3.314	4.24142
Down	ENSG00000221887	-1.78046	0.0219	HMSD	18q22.1	protein_coding	5.53187	5.45622	4.14082	3.83546	3.57806	3.16879	3.69128	2.58222
Down	ENSG00000153064	-1.77992	0.000778	BANK1	4q24	protein_coding	5.47705	5.51213	3.57978	4.32077	5.79773	5.61284	5.82058	5.8503
Down	ENSG00000179532	-1.77987	4.98e-19	DNHD1	11p15.4	protein_coding	8.46138	8.35941	6.56889	6.76868	6.33	6.47379	5.94181	6.10075
Down	ENSG00000182165	-1.77738	0.000118	TP53TG1	7q21.12	lincRNA	6.13786	5.87402	4.3157	4.549	5.38294	5.5831	5.76908	5.72029
Down	ENSG00000116106	-1.77636	1.49e-42	EPHA4	2q36.1	protein_coding	9.43351	9.34675	7.68086	7.58783	8.45736	8.48984	6.15742	6.45156
Down	ENSG00000215068	-1.77262	0.000623		5p12	antisense	5.88763	5.85253	4.3157	4.32077	5.03529	4.99822	4.94267	4.89974
Down	ENSG00000109099	-1.772	4.34e-242	PMP22	17p12	protein_coding	11.6492	11.6631	9.89484	9.88207	11.2629	11.2932	10.7649	10.8482
Down	ENSG00000063438	-1.77016	1.42e-126	AHRR	5p15.33	protein_coding	10.8192	10.7946	8.99388	9.09358	9.85077	9.9652	10.0583	10.0911
Down	ENSG00000118960	-1.76903	5.77e-49	HS1BP3	2p24.1	protein_coding	9.45495	9.44339	7.65669	7.74197	8.5015	8.68098	8.40897	8.42647
Down	ENSG00000153246	-1.763	2.01e-57	PLA2R1	2q24.2	protein_coding	9.83878	9.76006	7.92308	8.17136	8.9784	9.06944	7.86962	7.84364
Down	ENSG00000100292	-1.76242	1.59e-127	HMOX1	22q12.3	protein_coding	10.9577	10.909	9.17502	9.18131	9.34064	9.3356	9.20116	9.19148
Down	ENSG00000223764	-1.76223	8.59e-51	LINC02593	1p36.33	lincRNA	9.63789	9.75717	7.9095	7.99535	8.68322	8.77934	6.23538	6.38446
Down	ENSG00000272145	-1.76011	0.0336	NFYC-AS1	1p34.2	antisense	4.67605	5.02793	3.09539	3.83546	4.38393	4.58327	4.15963	3.69473
Down	ENSG00000247746	-1.75964	0.00349	USP51	Xp11.21	protein_coding	5.66045	5.64311	4.39579	3.83546	4.57633	4.64215	4.63274	4.24142
Down	ENSG00000167554	-1.75919	0.0431	ZNF610	19q13.41	protein_coding	4.46688	4.82213	3.71079	2.89242	4.99094	4.24632	4.23748	4.16351
Down	ENSG00000214021	-1.7565	7e-150	TTLL3	3p25.3	protein_coding	11.1347	11.1538	9.41492	9.37236	10.0903	10.0519	9.33998	9.43888
Down	ENSG00000160886	-1.75267	1.23e-16	LY6K	8q24.3	protein_coding	7.7034	7.6628	6.03082	5.95947	2.80292	2	8.73842	8.84044
Down	ENSG00000185551	-1.75143	0	NR2F2	15q26.2	protein_coding	12.6759	12.7233	10.9601	10.9407	11.5014	11.4908	12.2565	12.2308
Down	ENSG00000166106	-1.75135	9.4e-12	ADAMTS15	11q24.3	protein_coding	7.34618	7.57364	5.75529	5.82066	6.27557	6.55264	7.13688	7.10051
Down	ENSG00000135643	-1.74735	0.00164	KCNMB4	12q15	protein_coding	5.86645	5.61785	4.14082	4.32077	4.74606	4.45777	4.94267	5.08019
Down	ENSG00000143786	-1.74721	2.1e-06	CNIH3	1q42.12	protein_coding	6.4821	6.50373	4.54374	5.16864	5.74529	5.61284	6.63114	6.78646
Down	ENSG00000184524	-1.74583	0.00428	CEND1	11p15.5	protein_coding	5.58469	5.69235	4.14082	4.14572	4.45096	4.64215	3.89719	4.24142
Down	ENSG00000089127	-1.74291	0.0151	OAS1	12q24.13	protein_coding	5.84496	5.73996	4.47166	4.04953	2.31986	2.58428	2	2.32028
Down	ENSG00000172349	-1.74046	0.0246	IL16	15q25.1	protein_coding	4.98195	5.06578	3.71079	3.584	5.20021	4.99822	2.80169	2
Down	ENSG00000267534	-1.73965	2.16e-30	S1PR2	19p13.2	protein_coding	8.76866	8.75371	7.06161	7.04299	8.09308	8.20256	7.59436	7.50763
Down	ENSG00000183091	-1.73184	0.0124	NEB	2q23.3	protein_coding	5.09549	5.10267	3.57978	3.83546	5.66288	4.85623	4.23748	4.74786
Down	ENSG00000243244	-1.73046	1.97e-23	STON1	2p16.3	protein_coding	8.01859	8.23201	6.34511	6.53999	8.90859	8.96665	8.14681	8.0031
Down	ENSG00000170629	-1.7304	0.00123	DPY19L2P2	7q22.1	transcribed_unprocessed_pseudogene	6.27273	5.97695	4.54374	4.6177	4.69168	3.9054	4.3816	4.89974
Down	ENSG00000102996	-1.72828	5.97e-05	MMP15	16q21	protein_coding	5.98907	6.10973	4.39579	4.6177	6.49789	6.75293	4.89542	4.85087
Down	ENSG00000164050	-1.72807	1.15e-61	PLXNB1	3p21.31	protein_coding	9.61427	9.61279	7.81799	7.98238	9.94387	9.94195	8.5868	8.58055
Down	ENSG00000099998	-1.72406	3.54e-17	GGT5	22q11.23	protein_coding	8.16884	8.17253	6.46134	6.52218	6.29394	6.20753	6.96446	7.19165
Down	ENSG00000132196	-1.72069	5.81e-06	HSD17B7	1q23.3	protein_coding	6.52327	6.69704	5.06843	4.97274	5.77175	5.5831	5.66022	5.54704
Down	ENSG00000197385	-1.71799	0.0264	ZNF860	3p23	protein_coding	4.52208	4.22855	3.27553	3.09876	5.77175	5.67055	4.94267	4.94701
Down	ENSG00000116652	-1.71791	0.0382	DLEU2L	1p31.3	sense_intronic	4.98195	5.02793	3.43566	3.83546	3.69327	3.8059	3.79791	3.57947
Down	ENSG00000258727	-1.71642	6.97e-26		14q11.2	antisense	8.50656	8.45879	6.82176	6.78371	8.4327	8.27411	7.51842	7.49973
Down	ENSG00000099994	-1.71432	0.000514	SUSD2	22q11.23	protein_coding	6.24018	5.89521	4.39579	4.68328	4.99094	5.08567	5.31001	4.85087
Down	ENSG00000162631	-1.7114	1.06e-22	NTNG1	1p13.3	protein_coding	9.01465	8.98122	7.44713	7.16278	4.89791	5.0426	6.32726	5.7997
Down	ENSG00000175274	-1.7111	8.72e-70	TP53I11	11p11.2	protein_coding	9.2351	9.28791	7.59865	7.54438	12.7207	12.7657	9.37054	9.41386
Down	ENSG00000273148	-1.70562	0.0154	LINC00653	20p11.23	lincRNA	5.13144	5.17374	4.04472	3.43966	4.89791	4.64215	4.07734	4.38564
Down	ENSG00000170370	-1.70557	3.03e-41	EMX2	10q26.11	protein_coding	9.83878	9.68603	8.05225	8.0951	6.60477	6.67047	2.80169	2.32028
Down	ENSG00000203812	-1.70519	0.000893	HIST2H2AA3	1q21.2	protein_coding	5.47705	5.71635	4.61239	3.43966	5.89722	5.67055	6.32726	6.03664
Down	ENSG00000186862	-1.70382	0.00135	PDZD7	10q24.31	protein_coding	6.00853	5.87402	4.54374	4.32077	4.69168	4.52188	4.57393	4.51675
Down	ENSG00000279312	-1.70286	0.00529	NA	NANA	NA	5.26688	5.56596	4.14082	3.83546	4.63516	4.80561	5.31001	4.85087
Down	ENSG00000213865	-1.70184	0.00501	C8orf44	8q13.1	protein_coding	5.44883	5.39805	3.71079	4.2359	4.63516	4.99822	4.94267	5.38485
Down	ENSG00000161243	-1.70182	0.000707	FBXO27	19q13.2	protein_coding	5.73244	5.87402	3.71079	4.746	5.92106	6.08555	5.71568	5.24055
Down	ENSG00000103034	-1.70006	1.45e-10	NDRG4	16q21	protein_coding	7.29954	7.00049	5.56056	5.53117	7.52124	7.43264	6.95296	6.7994
Down	ENSG00000228486	-1.69782	0.0448	C2orf92	2q11.2	protein_coding	4.77026	4.41608	3.57978	3.09876	4.69168	4.64215	4.31134	4.08116
Down	ENSG00000166347	-1.69373	1.73e-31	CYB5A	18q22.3	protein_coding	8.95321	8.93339	7.30918	7.24108	7.48172	7.36433	8.0691	8.23503
Down	ENSG00000160097	-1.68646	0.00156	FNDC5	1p35.1	protein_coding	5.66045	5.61785	3.94177	4.40092	6.05635	5.88074	4.07734	4.31533
Down	ENSG00000122035	-1.68587	0.0116	RASL11A	13q12.2	protein_coding	5.42006	5.39805	3.8309	4.14572	3.8993	4.45777	4.89542	4.31533
Down	ENSG00000079257	-1.68448	9.58e-44	LXN	3q25.32	protein_coding	9.60949	9.58536	8.08282	7.75728	8.08255	8.14265	8.00933	8.16179
Down	ENSG00000166780	-1.68039	1.51e-155	C16orf45	16p13.11	protein_coding	11.1297	11.1505	9.4245	9.50522	10.8304	10.8497	9.65393	9.62842
Down	ENSG00000186918	-1.6794	3.47e-46	ZNF395	8p21.1	protein_coding	9.59025	9.45948	7.78119	7.94277	8.57846	8.65619	8.24902	8.28187
Down	ENSG00000203392	-1.6775	0.00236		15q24.2	antisense	5.84496	5.71635	4.04472	4.549	4.99094	5.16811	4.31134	4.38564
Down	ENSG00000136826	-1.67524	6e-236	KLF4	9q31.2	protein_coding	12.0519	12.0483	10.3986	10.3567	10.0665	10.1169	8.74176	8.76001
Down	ENSG00000274712	-1.67406	0.00732		17q24.2	lincRNA	5.44883	5.78604	4.47166	3.83546	4.63516	4.39067	4.57393	4.08116
Down	ENSG00000258388	-1.67388	0.00243	PPT2-EGFL8	6p21.32	protein_coding	5.47705	6.18046	4.3157	4.47686	5.12011	5.753	4.4486	4.99278
Down	ENSG00000260630	-1.67302	5.39e-06	SNAI3-AS1	16q24.2	antisense	6.5633	6.57108	4.91381	5.1221	6.52924	6.441	5.89453	5.35011
Down	ENSG00000181195	-1.67237	4.45e-55	PENK	8q12.1	protein_coding	10.1428	10.1684	8.38217	8.59848	7.65518	7.64906	4.31134	4.24142
Down	ENSG00000138642	-1.66866	3.45e-06	HERC6	4q22.1	protein_coding	6.83805	6.97087	5.06843	5.56636	4.99094	4.99822	5.76908	6.16213
Down	ENSG00000117616	-1.66788	7.91e-158	RSRP1	1p36.11	protein_coding	11.2028	11.1598	9.46219	9.57383	10.9204	10.939	10.4099	10.3227
Down	ENSG00000067064	-1.66263	1.74e-100	IDI1	10p15.3	protein_coding	10.5954	10.6361	8.99388	8.92761	9.48155	9.39244	9.83073	9.90617
Down	ENSG00000162998	-1.66199	0.0243	FRZB	2q32.1	protein_coding	4.52208	4.82213	3.43566	3.43966	4.23975	4.16834	5.44739	5.74725
Down	ENSG00000254602	-1.66093	0.0363		11q12.1	sense_overlapping	5.42006	4.908	3.8309	3.83546	4.38393	3.58361	3.57615	3.45419
Down	ENSG00000103145	-1.65932	3.04e-38	HCFC1R1	16p13.3	protein_coding	9.43351	9.43256	7.88889	7.68708	7.07741	7.19769	8.20125	8.01424
Down	ENSG00000105339	-1.65489	1.68e-65	DENND3	8q24.3	protein_coding	10.0659	10.0447	8.44939	8.37361	9.09562	9.24115	8.52606	8.52322
Down	ENSG00000099204	-1.6513	9.65e-48	ABLIM1	10q25.3	protein_coding	9.69905	9.73384	8.10681	8.05231	8.09831	8.33338	8.0368	8.0899
Down	ENSG00000236871	-1.64528	0.017	LINC00106	Xp22.33	lincRNA	5.20075	4.98905	4.3157	2.89242	5.63432	5.28357	4.74361	4.51675
Down	ENSG00000148180	-1.64415	0	GSN	9q33.2	protein_coding	13.2357	13.2508	11.5913	11.6093	12.4694	12.4499	12.0901	12.0712
Down	ENSG00000182022	-1.64227	2.05e-14	CHST15	10q26.13	protein_coding	7.20149	7.21783	5.62843	5.66704	8.53278	8.42425	8.81659	8.85601
Down	ENSG00000087842	-1.64221	2.35e-10	PIR	Xp22.2	protein_coding	7.58526	7.39185	6.05569	5.76116	6.54467	6.53721	6.52649	6.40153
Down	ENSG00000168016	-1.63894	1.33e-102	TRANK1	3p22.2	protein_coding	10.7392	10.7171	9.10527	9.08754	9.49551	9.45741	9.00645	9.06327
Down	ENSG00000279672	-1.63796	0.00192		11p15.5	TEC	5.90849	5.76318	4.23091	4.549	4.94517	5.42442	4.68924	4.80029
Down	ENSG00000155011	-1.63479	5.2e-06	DKK2	4q25	protein_coding	6.13786	5.76318	4.39579	4.6177	8.44508	8.51369	4.4486	3.80147
Down	ENSG00000149451	-1.63261	4.48e-194	ADAM33	20p13	protein_coding	11.8145	11.8257	10.2024	10.1792	10.2762	10.2495	6.27284	6.27758
Down	ENSG00000268403	-1.63223	0.0352		11p15.4	antisense	4.57525	4.73082	3.09539	3.7152	5.45001	5.42442	4.15963	3.69473
Down	ENSG00000233527	-1.63073	0.00894	ZNF529-AS1	19q13.12	antisense	5.70884	5.56596	4.61239	3.7152	4.45096	4.3203	4.23748	4.51675
Down	ENSG00000110455	-1.62855	1.81e-39	ACCS	11p11.2	protein_coding	9.29774	9.32935	7.57304	7.82422	8.61179	8.54488	8.10069	8.06869
Down	ENSG00000152465	-1.62783	2.45e-153	NMT2	10p13	protein_coding	11.3382	11.3391	9.73468	9.69602	9.83987	9.84346	9.62887	9.59356
Down	ENSG00000283088	-1.62757	0.0006		19q13.41	protein_coding	5.68485	5.87402	4.3157	4.40092	5.84833	5.97537	6.075	5.5774
Down	ENSG00000197380	-1.62553	1.65e-18	DACT3	19q13.32	protein_coding	8.24054	8.27708	6.53392	6.79858	7.67634	7.53717	6.96446	7.06881
Down	ENSG00000189410	-1.62264	7.59e-08	SH2D5	1p36.12	protein_coding	6.04668	6.0915	4.54374	4.68328	8.80991	8.70879	9.11871	9.18163
Down	ENSG00000204257	-1.62206	0.011	HLA-DMA	6p21.32	protein_coding	4.98195	5.42743	3.8309	3.94646	5.82326	5.49	3.89719	4.57809
Down	ENSG00000185267	-1.62193	0.0236	CDNF	10p13	protein_coding	5.26688	5.17374	4.14082	3.584	3.79996	4.24632	4.51263	4.31533
Down	ENSG00000072041	-1.62157	8.45e-23	SLC6A15	12q21.31	protein_coding	8.99771	8.95372	7.39936	7.35614	6.05635	5.99809	3.314	3.45419
Down	ENSG00000073849	-1.62145	0.000431	ST6GAL1	3q27.3	protein_coding	5.29885	5.13864	3.8309	3.94646	6.77137	6.48991	7.67351	7.67139
Down	ENSG00000119655	-1.61798	1.27e-143	NPC2	14q24.3	protein_coding	11.2001	11.1222	9.50344	9.59315	10.3362	10.3378	10.4256	10.4553
Down	ENSG00000120437	-1.61388	5.47e-47	ACAT2	6q25.3	protein_coding	9.59025	9.64285	7.86095	8.15988	8.44508	8.48583	8.9727	9.06595
Down	ENSG00000101384	-1.61356	1.17e-60	JAG1	20p12.2	protein_coding	9.56583	9.56898	8.02733	7.9089	9.87842	9.88976	10.0822	10.1211
Down	ENSG00000131981	-1.6134	1.78e-227	LGALS3	14q22.3	protein_coding	12.0995	12.0708	10.4926	10.4562	10.3538	10.2764	10.4966	10.3798
Down	ENSG00000172458	-1.61202	9.94e-05	IL17D	13q12.11	protein_coding	6.10208	6.29645	4.80068	4.68328	6.57503	6.39038	4.89542	5.38485
Down	ENSG00000075826	-1.61158	8.07e-14	SEC31B	10q24.31	protein_coding	7.73879	7.79827	6.2187	6.2025	7.6337	7.5526	6.63114	6.46785
Down	ENSG00000182796	-1.61119	1.55e-29	TMEM198B	12q13.2	transcribed_unitary_pseudogene	9.05498	9.06071	7.62381	7.29452	8.3949	8.19766	7.51061	7.38426
Down	ENSG00000139974	-1.60838	2.51e-20	SLC38A6	14q23.1	protein_coding	8.40008	8.36701	6.80719	6.8133	7.4656	7.64186	7.43	7.3318
Down	ENSG00000128016	-1.60763	1.99e-138		19q13.2	protein_coding	11.3106	11.291	9.64125	9.75249	8.94682	8.97239	10.0271	10.0898
Down	ENSG00000148832	-1.60366	0.0161	PAOX	10q26.3	protein_coding	4.3497	5.17374	3.57978	3.584	5.77175	5.753	5.47979	5.24055
Down	ENSG00000159403	-1.60334	0	C1R	12p13.31	protein_coding	13.45	13.4448	11.837	11.8532	13.2273	13.225	9.46863	9.45328
Down	ENSG00000279041	-1.60302	0.0334		8p12	TEC	4.3497	4.68291	3.27553	3.43966	5.38294	5.61284	4.68924	4.89974
Down	ENSG00000278050	-1.60297	3.1e-05		11q13.1	misc_RNA	6.39607	6.48987	5.06843	4.86382	6.05635	6.28347	5.38034	5.38485
Down	ENSG00000261324	-1.6029	0.0296		12p12.3	sense_overlapping	4.52208	4.908	3.27553	3.7152	5.20021	5.5831	4.84657	4.38564
Down	ENSG00000220201	-1.60285	0.0228	ZGLP1	19p13.2	protein_coding	4.8587	5.10267	3.57978	3.83546	4.79848	5.12748	4.4486	4.45268
Down	ENSG00000076555	-1.6028	1.02e-05	ACACB	12q24.11	protein_coding	6.65259	6.84589	5.11649	5.38116	5.92106	6.10661	5.07578	4.94701
Down	ENSG00000124126	-1.60269	4.82e-17	PREX1	20q13.13	protein_coding	8.26906	8.21947	6.68501	6.67507	7.13968	7.13757	6.51089	6.48397
Down	ENSG00000113594	-1.59913	1.26e-88	LIFR	5p13.1	protein_coding	10.5768	10.6258	8.96792	9.05074	9.57465	9.49583	8.80065	8.86834
Down	ENSG00000154803	-1.59506	3.6e-80	FLCN	17p11.2	protein_coding	10.3148	10.3615	8.74144	8.76296	9.57089	9.53713	9.21566	9.14663
Down	ENSG00000049759	-1.59456	4.51e-16	NEDD4L	18q21.31	protein_coding	8.21145	8.26085	6.79247	6.55758	6.16014	6.441	7.85117	7.54651
Down	ENSG00000135929	-1.59359	0.00279	CYP27A1	2q35	protein_coding	5.96934	6.10973	5.01871	4.04953	4.63516	4.64215	4.57393	4.69346
Down	ENSG00000096433	-1.59316	0	ITPR3	6p21.31	protein_coding	12.4875	12.4786	10.8901	10.8938	11.2837	11.345	10.6288	10.5654
Down	ENSG00000138821	-1.59287	3.63e-26	SLC39A8	4q24	protein_coding	8.6121	8.54172	7.09797	6.92595	9.02863	8.94342	7.34463	7.51549
Down	ENSG00000148082	-1.59099	7.14e-29	SHC3	9q22.1	protein_coding	8.2771	8.36321	6.7776	6.75349	9.85696	9.87449	9.22525	9.25625
Down	ENSG00000106823	-1.58907	3.76e-33	ECM2	9q22.31	protein_coding	9.12129	9.09773	7.48424	7.59637	8.86009	8.89583	6.13725	5.92303
Down	ENSG00000151623	-1.58698	9.24e-08	NR3C2	4q31.23	protein_coding	7.14985	7.41403	5.95354	5.56636	6.36518	6.88068	6.1168	5.94648
Down	ENSG00000138411	-1.58659	5.77e-130	HECW2	2q32.3	protein_coding	11.1385	11.1086	9.58043	9.50295	10.2623	10.2074	9.6557	9.58238
Down	ENSG00000163521	-1.58352	9.69e-23	GLB1L	2q35	protein_coding	8.05179	8.01212	6.58606	6.39094	9.52302	9.48581	8.49865	8.46758
Down	ENSG00000103888	-1.58349	0	CEMIP	15q25.1	protein_coding	14.6713	14.6882	13.0826	13.1107	16.4149	16.4189	15.3904	15.3913
Down	ENSG00000153714	-1.5797	1.11e-70	LURAP1L	9p23	protein_coding	10.3429	10.3822	8.81974	8.76296	9.0692	9.02312	7.50274	7.59925
Down	ENSG00000277639	-1.57922	0.0419		16q12.2	protein_coding	5.09549	4.82213	3.43566	3.94646	4.51501	4.24632	4.4486	3.90084
Down	ENSG00000105499	-1.57837	8.18e-07	PLA2G4C	19q13.33	protein_coding	7.18448	6.9201	5.45235	5.66704	6.61941	6.3731	4.89542	4.94701
Down	ENSG00000144645	-1.57451	1.53e-43	OSBPL10	3p22.3	protein_coding	9.23304	9.37718	7.88889	7.59637	9.97552	9.99515	8.67688	8.63208
Down	ENSG00000155465	-1.57237	0.00137	SLC7A7	14q11.2	protein_coding	5.47705	5.48445	4.14082	4.14572	6.36518	6.246	5.71568	5.60713
Down	ENSG00000160285	-1.57201	1.33e-175	LSS	21q22.3	protein_coding	11.5919	11.5867	9.99144	10.05	10.6814	10.5735	10.4716	10.5134
Down	ENSG00000260793	-1.57137	0.00715		17q21.31	antisense	5.42006	5.42743	4.3157	3.83546	5.12011	5.20764	5.15816	4.80029
Down	ENSG00000125864	-1.56996	0.0174	BFSP1	20p12.1	protein_coding	5.05863	5.61785	3.8309	4.2359	4.84905	4.64215	4.15963	4.16351
Down	ENSG00000182359	-1.56965	0.0141	KBTBD3	11q22.3	protein_coding	5.33012	5.39805	4.04472	4.04953	4.57633	4.69872	4.23748	4.45268
Down	ENSG00000173548	-1.56702	6.51e-155	SNX33	15q24.2	protein_coding	11.313	11.2915	9.72308	9.75631	10.5557	10.5857	10.0914	10.1029
Down	ENSG00000258130	-1.56668	0.0354		16p11.2	transcribed_unprocessed_pseudogene	5.20075	5.27417	4.14082	3.7152	4.45096	3.8059	3.99008	3.57947
Down	ENSG00000274180	-1.56632	7.07e-27	NATD1	17p11.2	protein_coding	8.90989	8.98122	7.4377	7.36616	7.93232	7.75955	7.18679	7.11093
Down	ENSG00000154065	-1.56567	1.37e-05	ANKRD29	18q11.2	protein_coding	6.94291	6.87817	5.48933	5.38116	5.99029	5.72604	3.69128	3.80147
Down	ENSG00000138356	-1.56522	9.06e-88	AOX1	2q33.1	protein_coding	10.5857	10.5718	9.06909	8.97093	9.19672	9.13753	9.58488	9.52122
Down	ENSG00000174327	-1.564	0.000997	SLC16A13	17p13.1	protein_coding	6.18993	5.97695	4.67793	4.68328	5.12011	5.61284	4.84657	5.03715
Down	ENSG00000078487	-1.56389	3.74e-05	ZCWPW1	7q22.1	protein_coding	6.963	6.76765	5.06843	5.66704	4.57633	4.85623	5.38034	5.38485
Down	ENSG00000126947	-1.56331	2.73e-62	ARMCX1	Xq22.1	protein_coding	10.1786	10.1141	8.44939	8.72454	9.29348	9.26476	9.1816	9.27951
Down	ENSG00000169169	-1.5611	1.27e-37	CPT1C	19q13.33	protein_coding	9.0314	9.16467	7.59865	7.51766	9.4634	9.48581	8.4257	8.38417
Down	ENSG00000113504	-1.55943	6.17e-13	SLC12A7	5p15.33	protein_coding	8.03765	8.12401	6.83618	6.2247	6.61941	6.48991	6.94138	6.98069
Down	ENSG00000197903	-1.55911	1.39e-08	HIST1H2BK	6p22.1	protein_coding	6.83805	6.88877	5.45235	5.34109	7.70408	7.44095	7.147	7.38426
Down	ENSG00000266010	-1.55522	0.000327	GATA6-AS1	18q11.2	antisense	5.94934	5.64311	4.54374	4.32077	6.98996	6.79245	5.3456	5.41878
Down	ENSG00000137959	-1.55364	8.34e-07	IFI44L	1p31.1	protein_coding	7.53917	7.43588	5.95354	6.03678	4.16187	4.3203	3.45102	3.90084
Down	ENSG00000139625	-1.55292	1.2e-76	MAP3K12	12q13.13	protein_coding	10.3486	10.3567	8.84848	8.76675	9.54428	9.55064	9.02577	8.94018
Down	ENSG00000167371	-1.55149	1.07e-06	PRRT2	16p11.2	protein_coding	7.16727	7.00049	5.66121	5.56636	6.41638	6.10661	5.74263	6.33201
Down	ENSG00000150977	-1.55046	9.2e-28	RILPL2	12q24.31	protein_coding	8.85451	8.91536	7.28834	7.42485	8.16471	8.21716	7.54928	7.53109
Down	ENSG00000166387	-1.54969	1.66e-08	PPFIBP2	11p15.4	protein_coding	6.81613	6.97087	5.48933	5.38116	7.2473	7.39889	7.09566	7.23037
[truncated: 609 more rows]
