# Supplementary material for: Adipose-derived mesenchymal stem cells differentiate into heterogeneous cancer-associated fibroblasts in a stroma-rich xenograft model
Source: Sci Rep. 2021 Feb 25;11:4690. doi: 10.1038/s41598-021-84058-3 (PMC7907195; doi:10.1038/s41598-021-84058-3)
Supplement: Supplementary file 7 — Supplementary Information 7. [file 41598_2021_84058_MOESM7_ESM.xlsx]

## Sheet: Kmeans
		Cluster	AD_MSC_Rep1	AD_MSC_Rep2	Sr_CDX_Rep1	Sr_CDX_Rep2	CAF01_Rep1	CAF01_Rep2	CAF02_Rep1	CAF02_Rep2
ENSG00000129824	RPS4Y1	A	-0.564048	-0.564048	-0.564048	-0.564048	-0.564048	-0.415895	1.61744	1.6187
ENSG00000067048	DDX3Y	A	-0.72455	-0.805598	0.0480461	-0.0525063	-0.713576	-0.805598	1.52674	1.52705
ENSG00000171246		A	-0.996218	-0.852299	-0.830477	-0.781531	0.386483	0.350758	1.36914	1.35414
ENSG00000182985	CADM1	A	-0.887735	-0.973933	-0.775281	-0.637742	0.225801	0.157723	1.43296	1.4582
ENSG00000114374	USP9Y	A	-0.63459	-0.63459	-0.355311	-0.43002	-0.534162	-0.63459	1.63018	1.59308
ENSG00000135218	CD36	A	0.621994	0.665263	-1.21337	-1.21192	-0.588502	-0.546852	1.13505	1.13834
ENSG00000012817	KDM5D	A	-0.540039	-0.540039	-0.540039	-0.540039	-0.540039	-0.540039	1.63723	1.603
ENSG00000131002	TXLNGY	A	-0.540058	-0.540058	-0.540058	-0.540058	-0.540058	-0.540058	1.61347	1.62688
ENSG00000196611	MMP1	A	-0.258996	-0.322705	-0.639271	-0.678045	-0.654728	-0.644931	1.59943	1.59925
ENSG00000168505	GBX2	A	-0.611961	-0.611961	-0.390179	-0.611961	-0.502697	-0.502131	1.62259	1.6083
ENSG00000198692	EIF1AY	A	-0.556068	-0.458112	-0.556068	-0.556068	-0.556068	-0.556068	1.63105	1.6074
ENSG00000185052	SLC24A3	A	-0.842007	-0.841506	-0.814588	-0.939627	0.309639	0.370029	1.36917	1.38889
ENSG00000167641	PPP1R14A	A	-0.391308	-0.657945	-1.14684	-1.04521	0.228102	0.217934	1.39645	1.39882
ENSG00000067646	ZFY	A	-0.540042	-0.540042	-0.540042	-0.540042	-0.540042	-0.540042	1.63593	1.60433
ENSG00000134184	GSTM1	A	-0.56117	-0.56117	-0.56117	-0.43123	-0.56117	-0.56117	1.62717	1.60991
ENSG00000165246	NLGN4Y	A	-0.539957	-0.539957	-0.539957	-0.539957	-0.539957	-0.539957	1.58309	1.65666
ENSG00000233864	NA	A	-0.540015	-0.540015	-0.540015	-0.540015	-0.540015	-0.540015	1.59532	1.64477
ENSG00000099725	PRKY	A	-0.540035	-0.540035	-0.540035	-0.540035	-0.540035	-0.540035	1.63876	1.60145
ENSG00000142178	SIK1	A	-1.09137	-1.20047	-0.776262	-0.0100068	0.28015	0.0852929	1.35038	1.36228
ENSG00000274276	CBSL	A	-1.25717	-1.07524	0.134363	-0.0755984	-0.252408	-0.326051	1.39186	1.46025
ENSG00000175567	UCP2	A	-0.943439	-1.07664	-0.508415	-0.47031	0.0162671	-0.00759401	1.5078	1.48233
ENSG00000139970	RTN1	A	-0.564429	-0.735948	-0.953283	-0.952717	0.104832	0.176112	1.49662	1.42881
ENSG00000061337	LZTS1	A	-1.23406	-1.3475	-0.038064	-0.109642	0.0548158	-0.025254	1.35233	1.34738
ENSG00000117069	ST6GALNAC5	A	-1.23464	-1.12668	0.319732	0.357594	-0.434386	-0.528897	1.3668	1.28047
ENSG00000183878	UTY	A	-0.67956	-0.67956	-0.0477704	-0.392833	-0.67956	-0.67956	1.52008	1.63876
ENSG00000066468	FGFR2	A	-0.771399	-0.771399	-0.135154	-0.0112687	-0.771399	-0.628909	1.66376	1.42576
ENSG00000187323	DCC	A	-0.586723	-0.586723	-0.586723	-0.586723	-0.442971	-0.442225	1.67946	1.55263
ENSG00000146950	SHROOM2	A	-0.895786	-0.895786	-0.401079	-0.399554	-0.0828751	-0.444619	1.60349	1.51621
ENSG00000010610	CD4	A	-0.513146	-0.034421	-0.678434	-0.544563	-0.697306	-0.696542	1.56613	1.59828
ENSG00000276168	RN7SL1	A	0.808273	0.277625	-1.14743	-1.14743	0.278525	-1.14743	0.834657	1.24322
ENSG00000256349		A	-0.876186	0.479082	-0.876186	0.645485	-0.876186	-0.876186	1.66464	0.715534
ENSG00000141052	MYOCD	A	-1.07335	-1.17946	-0.368133	-0.455979	0.0799931	0.13769	1.4426	1.41664
ENSG00000186197	EDARADD	A	-0.285761	-0.642151	-0.642151	-0.642151	-0.642151	-0.352848	1.62917	1.57805
ENSG00000069122	ADGRF5	A	-1.19577	-1.19577	-0.473328	-0.552032	0.506567	0.378015	1.31948	1.21283
ENSG00000197977	ELOVL2	A	-1.41867	-0.880566	-0.770883	-0.199346	0.381734	0.303202	1.27754	1.30699
ENSG00000020633	RUNX3	A	-0.373012	-0.477881	-0.750401	-0.408782	-0.445502	-0.750401	1.631	1.57498
ENSG00000258484	SPESP1	A	-0.704587	-0.704587	-0.505685	-0.50491	-0.262004	-0.52736	1.61949	1.58964
ENSG00000110693	SOX6	A	-0.53434	-0.93423	-0.733754	-0.438424	-0.381527	-0.124123	1.56316	1.58324
ENSG00000172575	RASGRP1	A	-0.917767	-1.20682	-0.25088	-0.592866	-0.0448328	0.089694	1.42025	1.50323
ENSG00000129422	MTUS1	A	-1.10945	-0.894754	-0.058513	-0.0556392	-0.451542	-0.448321	1.47502	1.5432
ENSG00000187123	LYPD6	A	-0.740178	-0.738802	-0.8279	-0.827113	0.0346409	0.0902436	1.49884	1.51026
ENSG00000169508	GPR183	A	-0.4402	-0.598335	-0.395785	-0.598335	-0.598335	-0.598335	1.57416	1.65517
ENSG00000280165	PCDH20	A	-0.57163	-0.57163	-0.368629	-0.57163	-0.57163	-0.57163	1.50327	1.72351
ENSG00000065809	FAM107B	A	-0.776006	-0.825618	-0.755022	-0.872159	0.166522	0.114544	1.47101	1.47673
ENSG00000176887	SOX11	A	-0.704952	-0.704952	-0.182526	-0.704952	-0.363411	-0.516114	1.71296	1.46395
ENSG00000087589	CASS4	A	-0.883128	-0.620028	-1.0511	-0.518996	0.136774	-0.0380501	1.58054	1.39399
ENSG00000150051	MKX	A	-0.639384	-0.902323	-0.681855	-1.07285	0.179506	0.279943	1.53314	1.30382
ENSG00000267470	ZNF571-AS1	A	-0.824155	-0.824155	-0.824155	-0.824155	0.478212	-0.0285273	1.44644	1.4005
ENSG00000178573	MAF	A	-0.824552	-1.15574	0.29038	0.423737	-0.430072	-0.978437	1.31226	1.36242
ENSG00000180730	SHISA2	A	-0.808975	-0.808975	-0.808975	-0.808975	0.310057	0.0121056	1.31366	1.60008
ENSG00000179772	FOXS1	A	-1.10307	-0.926858	-0.119994	0.172326	-0.378615	-0.601203	1.44585	1.51156
ENSG00000237870		A	-0.773946	-0.773046	0.190556	-0.265263	-0.94934	-0.447234	1.6514	1.36687
ENSG00000157404	KIT	A	0.834175	0.897976	-0.962539	-1.04655	-0.751317	-0.962808	1.03017	0.960896
ENSG00000173114	LRRN3	A	-1.05026	-0.967489	-0.402358	-0.405058	-0.129261	-0.0824985	1.52003	1.51689
ENSG00000177990	DPY19L2	A	-0.506926	-0.0341596	-1.08823	-1.08675	-0.118721	-0.114574	1.47314	1.47622
ENSG00000262660		A	0.964992	-0.792417	-0.792417	-0.792417	-0.274391	-0.792417	0.787362	1.6917
ENSG00000176293	ZNF135	A	-0.121934	-0.0270924	-1.47165	-1.23684	0.375124	-0.0155707	1.3673	1.13066
ENSG00000213988	ZNF90	A	-0.402923	-0.555634	-0.740314	-0.740314	-0.531698	-0.214322	1.7179	1.4673
ENSG00000162817	C1orf115	A	-0.830331	-0.608435	-0.719495	-0.874884	-0.124924	0.115645	1.51381	1.52861
ENSG00000149564	ESAM	A	-0.664752	-0.818073	-0.421039	-1.00349	0.105283	-0.238152	1.60762	1.4326
ENSG00000139973	SYT16	A	-0.955962	-1.08759	-0.590209	-0.706543	-0.00689738	0.655326	1.3064	1.38548
ENSG00000100077	GRK3	A	-0.806931	-1.03292	-0.725088	-0.627088	0.0551291	0.203944	1.55924	1.37371
ENSG00000170323	FABP4	A	-0.129677	-0.543231	-0.490921	-0.733913	-0.518518	-0.733913	1.83887	1.31131
ENSG00000214517	PPME1	A	-0.886882	-0.936167	-0.593717	-0.518996	-0.080867	-0.0512719	1.53521	1.53269
ENSG00000102554	KLF5	A	-0.923857	-1.34569	-0.26884	-0.247158	-0.0642853	-0.0464154	1.47844	1.4178
ENSG00000196562	SULF2	A	-0.313556	-0.194465	-1.16619	-1.22837	0.0892166	-0.0103745	1.42003	1.40372
ENSG00000107485	GATA3	A	-0.617138	-1.03177	-0.25366	-0.25096	-0.436951	-0.548481	1.63657	1.50239
ENSG00000016082	ISL1	A	-0.839927	-0.839927	-0.839927	-0.839927	0.144287	0.38346	1.42652	1.40545
ENSG00000154146	NRGN	A	-1.27939	-0.978697	-0.0779909	-0.599617	-0.0542616	0.157754	1.44036	1.39185
ENSG00000157570	TSPAN18	A	-0.852031	-0.852031	-0.239817	-0.852031	-0.299403	0.0569727	1.68646	1.35188
ENSG00000173110	HSPA6	A	-0.0949018	-1.17578	-0.414962	-0.555939	-0.771879	0.00430681	1.46014	1.54902
ENSG00000260549	MT1L	A	-0.598632	-0.974928	-0.426052	-0.615483	-0.0819319	-0.440285	1.50201	1.6353
ENSG00000170954	ZNF415	A	-0.222779	-0.419948	-1.26098	-1.25999	0.332038	0.207787	1.29499	1.32889
ENSG00000275882	IKBKGP1	A	-0.51102	-0.51102	-0.51102	0.927836	-0.51102	-0.51102	-0.51102	2.13829
ENSG00000015568	RGPD5	A	-0.76372	-0.650544	-0.250229	-0.523231	0.0587844	-0.177076	2.37027	-0.064258
ENSG00000115457	IGFBP2	A	-0.852755	-1.05205	-0.422787	-0.420721	0.0643336	-0.345332	1.73655	1.29277
ENSG00000002746	HECW1	A	-0.411137	-0.77723	-0.77723	-0.77723	0.250933	-0.549693	1.639	1.40258
ENSG00000285258	ATXN7	A	-0.955223	0.971746	-1.41528	0.741882	-1.08539	0.133847	1.02824	0.580169
ENSG00000242221	PSG2	A	-0.38312	-0.212505	-0.877211	-1.08632	-0.391626	-0.112347	1.55508	1.50805
ENSG00000197565	COL4A6	A	-0.441968	-0.967101	-0.703837	-0.967101	-0.241295	0.423038	1.42119	1.47707
ENSG00000138435	CHRNA1	A	-0.665548	-0.665548	-0.665548	-0.665548	-0.431321	-0.0749799	1.67601	1.49248
ENSG00000184292	TACSTD2	A	-0.674863	-0.535147	-0.391649	-0.189337	-0.571032	-0.82155	1.60464	1.57894
ENSG00000150054	MPP7	A	-1.35457	-0.823965	-0.0989788	-0.415694	-0.196394	-0.0291785	1.41165	1.50714
ENSG00000047936	ROS1	A	-0.0528181	-0.114968	-0.866692	-0.774819	-0.80098	-0.47203	1.63551	1.4468
ENSG00000277991		A	-1.22447	-0.836679	-0.407211	1.26828	-0.482238	-0.479138	1.41853	0.742916
ENSG00000155093	PTPRN2	A	0.474269	0.159885	-1.2996	-1.02613	-0.420723	-0.545434	1.30296	1.35477
ENSG00000064655	EYA2	A	-0.516006	-0.741106	-0.932144	-1.14988	0.434735	0.157785	1.43474	1.31188
ENSG00000189212	DPY19L2P1	A	-0.66349	-0.841536	-1.05686	-0.781399	0.143114	0.392022	1.34463	1.46352
ENSG00000181634	TNFSF15	A	-0.376417	-0.708705	-0.247248	0.171458	-0.924208	-0.924208	1.3839	1.62542
ENSG00000101680	LAMA1	A	-1.15785	-1.20055	-0.530557	-0.398366	0.330435	0.276952	1.36188	1.31806
ENSG00000259399	TGIF2-RAB5IF	A	1.33954	-0.873243	-1.2698	0.436086	0.495401	-1.2698	0.315117	0.826689
ENSG00000270316	BORCS7-ASMT	A	-0.713896	-0.713896	-0.713896	-0.713896	-0.713896	1.07037	0.946817	1.5523
ENSG00000006432	MAP3K9	A	-1.38971	-1.05005	-0.197231	-0.621855	0.17436	0.553049	1.27431	1.25712
ENSG00000265794		A	-0.00649483	-0.407319	-0.407319	-0.407319	-0.407319	-0.407319	2.45041	-0.407319
ENSG00000115468	EFHD1	A	-0.121679	-0.332507	-0.835951	-0.571739	-0.616428	-0.684161	1.5694	1.59307
ENSG00000158164	TMSB15A	A	-0.325437	-0.164612	-0.729963	-0.729963	-0.729963	-0.478539	1.73966	1.41882
ENSG00000144057	ST6GAL2	A	-0.956436	-0.953934	-0.000168233	0.806616	-0.741194	-0.737943	1.509	1.07406
ENSG00000150551	LYPD1	A	-1.21931	-1.37159	0.258395	0.33593	-0.450395	-0.0978347	1.24108	1.30373
ENSG00000168427	KLHL30	A	-0.776563	-0.589851	-0.7145	-0.997531	0.330602	-0.213971	1.44775	1.51406
ENSG00000060140	STYK1	A	-1.18247	-0.163923	-0.698778	-0.388593	-0.480177	-0.146382	1.5504	1.50992
ENSG00000160190	SLC37A1	A	-1.26865	-1.26865	0.0935692	-0.122323	0.243665	-0.338	1.18044	1.47995
ENSG00000095627	TDRD1	A	-0.678893	-0.906264	0.368757	0.25567	-0.906264	-0.906264	1.50566	1.2676
ENSG00000162882	HAAO	A	-0.275939	-1.00127	-0.709579	-1.00127	0.274367	-0.193736	1.2589	1.64852
ENSG00000113749	HRH2	A	-0.717995	-0.717995	-0.717995	-0.19125	-0.717995	-0.0659951	1.54243	1.58679
ENSG00000254806	SYS1-DBNDD2	A	0.467111	-1.88675	0.520867	-1.16264	-0.0693997	0.508868	0.910493	0.711456
ENSG00000285815		A	-1.13161	1.15841	0.93251	-1.13161	-0.0639723	-1.13161	0.743927	0.623971
ENSG00000081052	COL4A4	A	-1.13011	-1.12705	0.148573	0.152795	-0.678895	-0.164733	1.37979	1.41963
ENSG00000176728	TTTY14	A	-0.538084	-0.538084	-0.538084	-0.538084	-0.538084	-0.538084	1.77423	1.45427
ENSG00000223855		A	-0.333244	-0.961705	-0.663753	-1.19217	0.35364	-0.00541436	1.55903	1.24361
ENSG00000157399	ARSE	A	0.234516	0.470008	-0.365585	-0.67997	-1.14981	-1.14845	1.27396	1.36532
ENSG00000174945	AMZ1	A	-1.11772	-1.1127	-0.166714	-0.239914	-0.271765	-0.0375004	1.39691	1.5494
ENSG00000092969	TGFB2	A	-1.21275	-1.28423	-0.357284	-0.4346	0.374043	0.344299	1.30985	1.26068
ENSG00000253882		A	-0.433168	0.492388	-1.31724	-1.31724	0.10124	0.00936941	1.39368	1.07098
ENSG00000183807	FAM162B	A	-0.382421	-0.61874	-0.61874	-0.61874	-0.350424	-0.61874	1.76911	1.4387
ENSG00000125618	PAX8	A	-0.718467	-0.605311	-0.653053	-0.975326	-0.398569	0.39536	1.6471	1.30826
ENSG00000236609	ZNF853	A	-0.940219	-0.940219	-0.636219	-0.635035	-0.26378	0.581198	1.41534	1.41894
ENSG00000283293	RN7SK	A	-0.958265	-0.958265	-0.958265	0.487172	-0.281624	-0.116401	1.2604	1.52525
ENSG00000125965	GDF5	A	-0.655874	-0.900212	-0.772968	-1.07772	0.267413	0.391358	1.36775	1.38024
ENSG00000270898	GPR75-ASB3	A	-0.353553	-0.353553	-0.353553	-0.353553	-0.353553	-0.353553	-0.353553	2.47487
ENSG00000155629	PIK3AP1	A	-0.819967	-0.819967	-0.510616	-0.819967	0.0328986	-0.12857	1.57705	1.48914
ENSG00000261011		A	-0.843054	1.65507	-0.843054	-0.843054	0.303897	-0.843054	0.302395	1.11086
ENSG00000175928	LRRN1	A	-0.729528	-0.729528	-0.159597	-0.729528	-0.0246987	-0.729528	1.6789	1.42351
ENSG00000198879	SFMBT2	A	-0.319543	-0.316731	-0.170318	-0.379526	-0.952388	-0.952388	1.67511	1.41578
ENSG00000058335	RASGRF1	A	-0.473031	-0.0826044	-0.722297	-0.722297	-0.439281	-0.722297	1.5009	1.6609
ENSG00000277734	TRAC	A	-0.847044	-0.847044	-0.524195	-0.264096	-0.326757	-0.32428	1.34374	1.78967
ENSG00000159167	STC1	A	-1.35582	-0.986016	0.0556864	0.266239	-0.220027	-0.516088	1.41644	1.33959
ENSG00000146122	DAAM2	A	0.00465031	-0.0527821	-0.611853	-0.613345	-0.924054	-0.855574	1.54189	1.51106
ENSG00000214435	AS3MT	A	-0.564129	-0.110364	-0.928135	-0.926073	0.799245	-0.787197	1.77081	0.745838
ENSG00000275342	PRAG1	A	-0.796312	-0.805398	-0.378643	-0.500435	-0.263298	-0.437742	1.60604	1.57579
ENSG00000127399	LRRC61	A	-1.2233	-1.2233	0.195368	-0.638194	0.565763	-0.173701	1.03309	1.46427
ENSG00000148053	NTRK2	A	-0.850403	-0.850403	-0.524966	-0.850403	-0.126264	0.203708	1.52401	1.47472
ENSG00000258376		A	-0.616445	-0.616445	-0.616445	-0.616445	-0.616445	-0.088584	1.40497	1.76584
ENSG00000135312	HTR1B	A	-0.803796	-0.803796	-0.213012	-0.210918	-0.803796	-0.272127	1.74043	1.36702
ENSG00000147166	ITGB1BP2	A	-1.25657	-1.25434	-0.0601291	0.139003	0.00217018	-0.28537	1.52645	1.18879
ENSG00000095637	SORBS1	A	-0.781935	-1.08744	-0.0690531	-0.175401	-0.416554	-0.538013	1.5321	1.5363
ENSG00000107518	ATRNL1	A	-0.538445	0.142722	-0.781135	-0.656302	-0.782715	-0.48098	1.47926	1.61759
ENSG00000154856	APCDD1	A	-0.828778	-0.828778	-0.828778	-0.828778	0.0886048	0.389115	1.23452	1.60287
ENSG00000275591	XKR5	A	-0.820485	-0.820485	-0.820485	-0.820485	-0.0770548	0.529611	1.3196	1.50979
ENSG00000229676	ZNF492	A	-0.914217	-0.914217	-0.914217	-0.0799789	-0.163639	0.0196389	1.31212	1.65451
ENSG00000196172	ZNF681	A	-0.547178	-0.394918	-1.38911	-0.551751	0.299802	-0.292425	1.45655	1.41903
ENSG00000138795	LEF1	A	-0.702027	-0.700667	-0.967035	-0.967035	-0.0312109	0.631225	1.39657	1.34018
ENSG00000197461	PDGFA	A	-1.04319	-1.35072	-0.0141723	-0.0979574	-0.176235	-0.151635	1.35397	1.47994
ENSG00000048740	CELF2	A	0.404323	0.316724	-0.883936	-0.625771	-0.959697	-0.968318	1.44336	1.27332
ENSG00000103426	CORO7-PAM16	A	-0.532095	-0.532095	-0.532095	-0.532095	-0.532095	-0.532095	1.91643	1.27614
ENSG00000177675	CD163L1	A	0.957275	0.557447	-0.67843	-1.25689	-1.12457	-0.485697	0.723828	1.30704
ENSG00000258405	ZNF578	A	-0.223153	-0.21782	-1.19127	-1.18906	0.181024	-0.18406	1.32658	1.49776
ENSG00000133169	BEX1	A	-1.05117	-0.777087	-0.422739	-0.700537	-0.273994	0.227185	1.49714	1.5012
ENSG00000169126	ARMC4	A	-0.760151	-0.760151	-0.760151	-0.760151	-0.196204	0.208649	1.40973	1.61843
ENSG00000249839		A	-0.353553	-0.353553	-0.353553	-0.353553	-0.353553	-0.353553	2.47487	-0.353553
ENSG00000225383	SFTA1P	A	-0.111935	-0.330909	0.03926	-0.996651	-0.0905489	-1.31941	1.10057	1.70963
ENSG00000033122	LRRC7	A	-0.63942	-0.63942	-0.63942	-0.63942	-0.323946	-0.322309	1.70952	1.49442
ENSG00000262003		A	-0.705495	-0.705495	-0.705495	-0.705495	-0.387613	0.0959968	1.59154	1.52205
ENSG00000188042	ARL4C	A	-0.0612539	-0.17634	-1.31293	-1.38412	0.252021	0.136536	1.30568	1.24041
ENSG00000132639	SNAP25	A	-0.637768	-0.637768	-0.637768	-0.637768	-0.316774	-0.315109	1.35936	1.8236
ENSG00000165521		A	-0.73963	-0.73963	-0.377164	-0.73963	-0.155499	-0.416663	1.5821	1.58611
ENSG00000125148	MT2A	A	-1.24079	-1.24257	-0.0492889	0.0411473	-0.160142	-0.130325	1.38866	1.39331
ENSG00000179300	RTL3	A	-1.12901	-1.25497	-0.309561	0.236916	0.12918	-0.364879	1.68106	1.01127
ENSG00000055163	CYFIP2	A	0.386425	0.125583	-1.02267	-0.833875	-0.573592	-0.892995	1.49511	1.31601
ENSG00000231106	LINC01436	A	0.673744	-0.40953	-0.238819	-0.802531	-1.28929	-0.619738	1.23536	1.45079
ENSG00000285868		A	-0.992839	-0.992839	-0.623973	-0.622536	0.197222	0.201941	1.69843	1.13459
ENSG00000160145	KALRN	A	0.406966	0.715573	-1.59317	-0.866731	-0.308182	-0.616132	1.14982	1.11186
ENSG00000128266	GNAZ	A	-0.824961	-0.822423	-0.688505	-0.437017	-0.331102	0.00592847	1.36286	1.73522
ENSG00000106829	TLE4	A	-1.28635	-1.13771	-0.431373	-0.351403	0.209902	0.316488	1.38889	1.29156
ENSG00000164695	CHMP4C	A	-0.871232	-0.871232	-0.871232	-0.495345	-0.0380797	0.165361	1.45049	1.53127
ENSG00000279822		A	-0.557789	-0.676129	-1.13563	-0.278769	-0.551023	0.191468	1.51878	1.48909
ENSG00000280079		A	-0.959764	-0.959764	-0.584543	-0.583082	0.250797	-0.121149	1.36686	1.59064
ENSG00000165071	TMEM71	A	-0.17735	-0.0373279	-0.28392	-0.280406	-1.09118	-1.08945	1.63894	1.32069
ENSG00000100767	PAPLN	A	0.580429	0.209503	-0.883931	-1.81576	-0.162598	-0.156791	1.16627	1.06287
ENSG00000246100	LINC00900	A	-1.01527	-1.01527	-0.632628	-0.324358	0.219238	-0.160066	1.27483	1.65352
ENSG00000197134	ZNF257	A	-0.64733	-0.64733	-0.64733	-0.64733	-0.308045	-0.306285	1.64345	1.5602
ENSG00000105538	RASIP1	A	-0.831913	-0.279234	-0.448217	-0.831913	-0.213569	-0.49003	1.18543	1.90945
ENSG00000163507	CIP2A	A	-1.06608	-0.996092	0.42686	0.517286	-0.770636	-0.696288	1.26262	1.32233
ENSG00000255036	STRA6LP	A	-0.199585	-0.683595	-0.360776	0.282814	-1.76914	1.57089	0.660489	0.498908
ENSG00000197046	SIGLEC15	A	-1.03227	-1.2555	-0.0780433	-0.0720579	-0.311259	-0.156878	1.49117	1.41484
ENSG00000280407		A	-0.888774	-1.01816	0.0745496	0.447192	-0.78064	-0.639347	1.31533	1.48985
ENSG00000267699		A	-0.24028	-0.236245	-1.20068	-1.20068	-0.135883	0.494302	1.79197	0.727486
ENSG00000169031	COL4A3	A	-0.971254	-0.971254	-0.0162646	0.208412	-0.971254	-0.105391	1.65764	1.16937
ENSG00000134463	ECHDC3	A	-1.01407	-0.707711	-1.01407	-0.622147	0.557795	0.0667501	1.32249	1.41097
ENSG00000140557	ST8SIA2	A	-0.600115	-0.600115	-0.209235	-0.600115	-0.600115	-0.600115	1.65015	1.55966
ENSG00000235545		A	-0.904499	-0.340995	-0.513288	-0.904499	-0.557719	0.178555	1.60136	1.44109
ENSG00000132972	RNF17	A	-0.539293	-0.539293	-0.539293	-0.539293	-0.539293	-0.539293	1.51813	1.71763
ENSG00000255042		A	-0.52017	-0.52017	-0.52017	-0.52017	-0.52017	-0.52017	2.06358	1.05744
ENSG00000198719	DLL1	A	-0.0611103	0.677292	-0.793305	-1.77019	-0.0370946	-0.319733	1.24296	1.06118
ENSG00000270882	HIST2H4A	A	1.16308	-0.419715	0.32663	-1.45781	0.0377774	-0.571484	1.57578	-0.654261
ENSG00000168334	XIRP1	A	-1.38589	-1.18607	0.180465	-0.433295	0.203672	0.0235649	1.16362	1.43394
ENSG00000168243	GNG4	A	-1.08861	-1.08508	-0.297926	0.380081	-0.140645	-0.592674	1.5597	1.26515
ENSG00000171044	XKR6	A	-1.05176	-1.05176	-0.652839	-0.331458	-0.164114	0.408303	1.33575	1.50787
ENSG00000166396	SERPINB7	A	-1.43486	-1.01818	0.195481	0.0139994	-0.240184	-0.25237	1.39611	1.34
ENSG00000217416	ISCA1P1	A	0.35272	0.313695	-0.488706	-1.44239	-1.40203	1.17298	0.765117	0.728618
ENSG00000171873	ADRA1D	A	-0.668399	-0.821459	0.15555	-0.578155	-0.893148	-0.241101	1.63041	1.4163
ENSG00000226674	TEX41	A	-0.691128	-0.691128	-0.691128	-0.691128	-0.0433869	-0.332991	1.42212	1.71877
ENSG00000140030	GPR65	A	-1.19649	-0.817676	-0.237704	-0.232998	0.00777216	-0.526533	1.52198	1.48165
ENSG00000259370		A	-1.37627	-1.05972	-0.650461	-0.147939	0.635945	0.100176	1.28618	1.21209
ENSG00000123612	ACVR1C	A	0.120501	-0.658868	-0.618638	-0.846555	-0.541395	-0.53621	1.291	1.79017
ENSG00000249773		A	-0.511379	1.0273	0.293429	-1.32056	-0.20216	-1.32056	1.01482	1.01911
ENSG00000169499	PLEKHA2	A	-1.12831	-1.1554	0.311554	0.42347	-0.610974	-0.486617	1.36832	1.27796
ENSG00000248751		A	0.588171	-0.3736	0.048838	-1.39008	0.248862	-1.39008	1.21732	1.05056
ENSG00000144908	ALDH1L1	A	-0.833163	-0.833163	-0.833163	-0.423484	-0.471421	0.66047	1.78081	0.953112
ENSG00000124134	KCNS1	A	-1.19797	-1.19797	0.248547	-0.459081	-0.069787	-0.0650756	1.15784	1.5835
ENSG00000283251		A	-0.642907	-1.07383	0.422741	0.290679	-1.6671	0.807907	0.886824	0.975686
ENSG00000136928	GABBR2	A	-0.93267	-0.749076	-0.365734	-0.479205	-0.346803	-0.289295	1.58638	1.57641
ENSG00000169129	AFAP1L2	A	-1.09722	-1.09722	0.15626	0.550218	-0.731195	-0.42861	1.18008	1.46769
ENSG00000237510	GPAT2P1	A	-0.407231	-0.729884	-0.729884	-0.729884	-0.729884	0.414256	1.07528	1.83723
ENSG00000106526	ACTR3C	A	-1.00619	-1.00619	0.249129	-1.00619	0.658778	-0.3366	0.80008	1.64719
ENSG00000146281	PM20D2	A	0.0711867	-0.108254	-0.75236	-0.0623719	-0.661389	-1.35647	1.5306	1.33906
ENSG00000256268	LINC02454	A	-1.39784	-1.01118	-0.35948	-0.353744	-0.106587	0.717604	1.46745	1.04378
ENSG00000145335	SNCA	A	-0.810398	-0.810398	-0.810398	-0.810398	-0.142091	0.532838	1.4767	1.37415
ENSG00000259663		A	-1.03366	-0.705526	-0.615507	-1.03366	0.119172	0.656066	1.55919	1.05393
ENSG00000197943	PLCG2	A	-1.05974	-1.05807	-0.633788	-0.112822	-0.455688	0.582859	1.52578	1.21146
ENSG00000196632	WNK3	A	-0.728961	-0.728961	-0.728961	-0.728961	0.204649	-0.355108	1.58503	1.48127
ENSG00000179546	HTR1D	A	-0.941898	-0.611882	-0.521347	0.338675	-0.941898	-0.260935	1.66581	1.27347
ENSG00000213654	GPSM3	A	-0.854141	-1.38939	-0.871021	-0.19399	0.435708	0.35993	1.43945	1.07346
ENSG00000263212		A	-0.539783	-0.539783	-0.539783	-0.539783	-0.539783	-0.539783	1.55926	1.67944
ENSG00000102755	FLT1	A	-1.14896	-0.564932	0.578543	0.00999051	-0.796404	-0.788534	1.57542	1.13488
ENSG00000128805	ARHGAP22	A	-0.664001	-0.76877	-0.874632	-0.703581	0.0303755	-0.0852959	1.5338	1.53211
ENSG00000277147	LINC00869	A	-0.560569	-1.53708	0.230171	0.518418	-1.02	0.0602336	1.53655	0.772267
ENSG00000144218	AFF3	A	-0.285338	-0.626946	-0.614312	-0.671921	-0.539773	-0.478458	1.57197	1.64478
ENSG00000104881	PPP1R13L	A	-1.13985	-1.42688	0.31442	0.443513	-0.258956	-0.428852	1.21907	1.27753
ENSG00000179136	LINC00670	A	-0.850823	-0.570343	-0.134697	-0.755936	-0.236704	-0.494319	1.98588	1.05694
ENSG00000196352	CD55	A	-0.527306	-0.568414	-1.10791	-1.03287	0.148413	0.253333	1.40309	1.43167
ENSG00000279058	AGAP14P	A	-0.644095	-0.644095	-0.644095	-0.644095	-0.644095	0.30882	1.99964	0.912012
ENSG00000162998	FRZB	A	0.0524761	0.407913	-1.23449	-1.22976	-0.281971	-0.366564	1.1486	1.5038
ENSG00000145936	KCNMB1	A	-0.596345	-0.596345	-0.596345	-0.596345	-0.215322	-0.596345	1.41833	1.77872
ENSG00000133863	TEX15	A	-0.272126	-0.552342	-0.89122	-0.457695	-0.508423	-0.506437	1.69334	1.4949
ENSG00000283378	CNTNAP3C	A	-0.557604	-0.557604	-0.124628	-0.557604	-0.173803	0.143478	-0.557604	2.38537
ENSG00000237181		A	-0.538922	-0.538922	-0.538922	-0.538922	-0.538922	-0.538922	1.73827	1.49526
ENSG00000221866	PLXNA4	A	0.962537	0.767651	-0.457416	-0.926809	-1.1351	-1.12658	1.06608	0.849634
ENSG00000269110		A	0.390863	-1.36082	-1.36082	0.188522	1.15777	-0.653176	0.816671	0.820984
ENSG00000197582	GPX1P1	A	-0.176125	0.179731	-1.62925	-0.317792	-0.858551	0.568031	0.557445	1.67651
ENSG00000170571	EMB	A	-1.34775	-1.25177	-0.10437	-0.0966328	0.0577453	0.0679158	1.26326	1.41161
ENSG00000078053	AMPH	A	-0.757132	-0.926804	-0.384333	-0.328688	-0.162109	-0.585195	1.5797	1.56456
ENSG00000130176	CNN1	B	-1.60682	-1.54444	0.186113	0.1873	0.788706	0.784676	0.602485	0.601974
ENSG00000270181	BIVM-ERCC5	B	-0.721776	-0.721776	-0.721776	1.31853	-0.721776	1.27522	-0.721776	1.01513
ENSG00000163017	ACTG2	B	-1.4676	-1.4676	-0.125404	-0.159194	0.708573	0.66017	0.931947	0.919118
ENSG00000164176	EDIL3	B	-1.61822	-1.61024	0.423876	0.435692	0.528694	0.529067	0.651593	0.659538
ENSG00000163431	LMOD1	B	-1.67771	-1.46216	0.255845	0.20417	0.472706	0.486876	0.854536	0.865738
ENSG00000135636	DYSF	B	-1.60126	-1.45536	0.125398	0.0743618	0.481702	0.441474	0.957842	0.975838
ENSG00000198286	CARD11	B	-1.40539	-1.40539	-0.103738	-0.450251	0.786245	0.833303	0.892363	0.852863
ENSG00000060718	COL11A1	B	-1.59803	-1.59073	0.37879	0.379194	0.415135	0.411196	0.807202	0.797246
ENSG00000198113	TOR4A	B	-1.53744	-1.3599	-0.12548	-0.262313	0.851492	0.782824	0.856547	0.794271
ENSG00000145681	HAPLN1	B	-1.57531	-1.36536	1.11136	1.11111	0.289405	0.304224	0.0767299	0.0478344
ENSG00000188153	COL4A5	B	-1.49931	-1.27789	-0.262489	-0.317856	0.63939	0.680449	0.994478	1.04323
ENSG00000156453	PCDH1	B	-1.37042	-1.28867	0.802223	0.780699	0.924791	0.996728	-0.389408	-0.455942
ENSG00000136244	IL6	B	-1.35811	-1.36836	0.594495	0.622772	1.05695	1.10137	-0.301797	-0.347312
ENSG00000277758		B	-1.63358	-1.1893	0.913182	1.07223	0.616903	0.663788	-0.305206	-0.138011
ENSG00000154553	PDLIM3	B	-1.44939	-1.61132	0.0485051	0.0460524	0.833216	0.949651	0.557921	0.625364
ENSG00000198959	TGM2	B	-1.5133	-1.49869	0.0960261	0.0130177	1.02423	1.01688	0.427672	0.434167
ENSG00000125266	EFNB2	B	-1.68971	-1.1925	0.0817726	-0.0913541	0.368623	0.294499	1.08547	1.1432
ENSG00000204291	COL15A1	B	-1.51577	-1.45664	1.01512	0.977229	0.540138	0.545635	-0.0449216	-0.0607907
ENSG00000107796	ACTA2	B	-1.34159	-1.36795	-0.37056	-0.376001	0.731248	0.743909	0.991333	0.989603
ENSG00000173801	JUP	B	-1.64341	-1.41923	-0.0549977	0.103822	0.739805	0.768193	0.752711	0.753109
ENSG00000187498	COL4A1	B	-1.62619	-1.61404	0.534188	0.523141	0.549244	0.550801	0.542452	0.540405
ENSG00000275993	SIK1B	B	-1.60224	-1.43479	-0.00530839	-0.0224711	0.699585	0.69711	0.77483	0.893278
ENSG00000284057		B	-1.18421	-1.18421	0.880204	-1.18421	0.712995	0.922318	0.272197	0.764906
ENSG00000131620	ANO1	B	-1.4865	-1.36539	0.538472	0.613946	1.03004	1.05807	-0.234032	-0.154602
ENSG00000205609	EIF3CL	B	-0.703402	-0.703402	1.53043	-0.703402	1.31783	-0.703402	-0.703402	0.668749
ENSG00000198947	DMD	B	-1.6156	-1.54121	0.22927	0.283235	0.855584	0.831494	0.469433	0.487794
ENSG00000178776	C5orf46	B	-1.36199	-1.36199	-0.0316596	-0.290124	0.291005	0.294874	1.29193	1.16794
ENSG00000163814	CDCP1	B	-1.45482	-1.45197	0.0570959	-0.0152592	1.1724	1.10441	0.342144	0.245989
ENSG00000138792	ENPEP	B	-1.18916	-1.66406	0.706244	0.607042	-0.210283	-0.183461	0.934412	0.999263
ENSG00000124225	PMEPA1	B	-1.6553	-1.4625	0.156123	0.0713242	0.739955	0.681931	0.754813	0.713654
ENSG00000003096	KLHL13	B	-1.23621	-1.52653	-0.181993	-0.271724	1.18719	1.0866	0.47857	0.464101
ENSG00000108639	SYNGR2	B	-1.56912	-1.35698	-0.0348281	-0.0802792	1.0567	1.05319	0.586666	0.344659
ENSG00000197892	KIF13B	B	-1.27249	-1.80826	0.13655	0.0978549	0.586536	0.6604	0.691297	0.908119
ENSG00000162849	KIF26B	B	-1.61048	-1.4637	0.0583459	0.0742236	0.579956	0.590388	0.912202	0.859067
ENSG00000187098	MITF	B	-1.32746	-1.50255	-0.241057	-0.277026	0.895489	0.958465	0.812464	0.681677
ENSG00000174938	SEZ6L2	B	-1.57357	-1.344	0.165211	0.139582	1.21096	1.0718	0.188601	0.141414
ENSG00000113070	HBEGF	B	-1.50869	-1.50477	-0.0407108	-0.0743916	0.825731	0.726498	0.800995	0.775329
ENSG00000149380	P4HA3	B	-1.6042	-1.50932	0.622431	0.452579	0.840493	0.893893	0.199639	0.104485
ENSG00000168621	GDNF	B	-1.45374	-1.53696	0.98839	0.918545	-0.0631028	-0.0319961	0.633354	0.545517
ENSG00000171992	SYNPO	B	-1.52873	-1.41366	0.0859623	0.0491216	1.08674	1.14209	0.321452	0.257021
ENSG00000132334	PTPRE	B	-1.5607	-1.55878	0.202924	0.0811556	0.502074	0.670473	0.866893	0.795958
ENSG00000006453	BAIAP2L1	B	-1.55161	-1.6049	0.218963	0.251689	0.522034	0.502425	0.816378	0.845027
ENSG00000106537	TSPAN13	B	-1.55827	-1.47614	0.0215657	-0.0506558	0.590972	0.782379	0.852927	0.837218
ENSG00000100558	PLEK2	B	-1.50064	-1.49724	-0.00579241	0.132727	1.03284	1.05338	0.439463	0.345261
ENSG00000156675	RAB11FIP1	B	-1.5699	-1.36153	-0.0171956	-0.221068	0.898456	1.01843	0.585995	0.666823
ENSG00000178401	DNAJC22	B	-1.51326	-1.51044	0.111182	-0.0806426	0.978758	0.92427	0.585796	0.504337
ENSG00000111057	KRT18	B	-1.57193	-1.6291	0.705535	0.699018	0.596637	0.587541	0.302418	0.309882
ENSG00000067177	PHKA1	B	-1.28103	-1.43242	-0.47789	-0.271004	0.896668	0.787234	0.880502	0.897937
ENSG00000162458	FBLIM1	B	-1.44067	-1.60877	0.0327675	-0.019317	0.683019	0.661552	0.834592	0.856831
ENSG00000128602	SMO	B	-1.04408	-1.68465	0.141522	-0.25435	1.24775	1.13235	0.0865911	0.374865
ENSG00000134668	SPOCD1	B	-1.30861	-1.47718	-0.297943	-0.291545	0.712516	0.686742	0.994522	0.981499
ENSG00000132359	RAP1GAP2	B	-1.49339	-1.37476	-0.331542	-0.0949794	0.722191	0.709097	0.918333	0.94506
ENSG00000168389	MFSD2A	B	-1.47444	-1.13735	-0.487373	-0.221669	1.20018	1.15643	0.522056	0.442158
ENSG00000005884	ITGA3	B	-1.59498	-1.63677	0.425636	0.452368	0.611387	0.640632	0.543217	0.55851
ENSG00000143473	KCNH1	B	-1.53461	-1.32075	0.215102	0.0314568	0.143557	0.088364	1.1962	1.18069
ENSG00000205476	CCDC85C	B	-1.58774	-1.56451	0.402122	0.293229	0.378682	0.328277	0.901237	0.848706
ENSG00000049192	ADAMTS6	B	-1.63019	-1.54583	0.80331	0.785838	0.282189	0.27059	0.481461	0.552629
ENSG00000282304		B	-0.7609	-0.7609	-0.7609	0.78996	1.91328	-0.7609	-0.243052	0.583409
ENSG00000135074	ADAM19	B	-1.54932	-1.54412	0.0630365	0.0894947	0.646416	0.622183	0.830665	0.841642
ENSG00000139211	AMIGO2	B	-1.60282	-1.58314	0.275816	0.286393	0.568587	0.53156	0.762882	0.760724
ENSG00000151388	ADAMTS12	B	-1.53663	-1.5731	0.0923436	0.0921369	0.77269	0.778105	0.692799	0.681652
ENSG00000050344	NFE2L3	B	-1.60175	-1.6008	0.810708	0.687705	0.351669	0.491203	0.484544	0.376719
ENSG00000128656	CHN1	B	-1.38839	-1.47628	0.280145	0.179396	0.125292	-0.0702421	1.1648	1.18529
ENSG00000049323	LTBP1	B	-1.50424	-1.48298	-0.0689926	-0.11792	0.791538	0.789861	0.813125	0.779607
ENSG00000180921	FAM83H	B	-1.50732	-1.66356	0.853803	0.677322	0.201617	0.313577	0.589912	0.534646
ENSG00000076706		B	-1.46078	-1.50792	0.815595	0.650325	0.84227	0.877891	-0.0935034	-0.123884
ENSG00000161267	BDH1	B	-1.14761	-1.46532	-0.580877	-0.243444	0.626003	0.755915	1.20605	0.849292
ENSG00000226085	UQCRFS1P1	B	-1.56676	-0.669228	-1.12938	0.711059	0.127547	0.961561	1.05691	0.508297
ENSG00000132329	RAMP1	B	-1.46732	-1.35764	-0.308046	-0.177106	1.05834	0.961008	0.666123	0.624641
ENSG00000172137	CALB2	B	-1.52219	-1.52219	0.568413	0.389692	0.311722	-0.101005	0.826613	1.04894
ENSG00000173926	2020-03-03	B	-1.44274	-1.50229	0.076427	-0.0908456	1.05944	1.09549	0.375941	0.428581
ENSG00000182752	PAPPA	B	-1.40137	-1.43057	-0.16216	-0.106084	1.14236	1.1488	0.397139	0.411883
ENSG00000106366	SERPINE1	B	-1.56582	-1.58186	0.835533	0.832694	0.535281	0.531843	0.209155	0.203181
ENSG00000119946	CNNM1	B	-1.35556	-1.35556	-0.477155	-0.264728	1.04263	0.769409	0.791372	0.849591
ENSG00000182492	BGN	B	-1.45824	-1.43706	1.17026	1.16568	0.129195	0.109889	0.155502	0.164762
ENSG00000147408	CSGALNACT1	B	-1.60371	-1.60969	0.606035	0.537063	0.340215	0.364077	0.684538	0.681474
ENSG00000184545	DUSP8	B	-1.43322	-1.26869	-0.285807	-0.0238433	1.19054	1.29365	0.373349	0.154015
ENSG00000134871	COL4A2	B	-1.61186	-1.62649	0.48742	0.486541	0.558376	0.557809	0.576142	0.572064
ENSG00000120217	CD274	B	-1.50169	-1.61894	0.200596	0.258907	0.347154	0.498971	0.902796	0.912214
ENSG00000110328	GALNT18	B	-1.20806	-1.5152	-0.348435	0.41306	1.06041	1.31179	-0.0390278	0.325463
ENSG00000046604	DSG2	B	-1.3801	-1.4556	0.132658	0.117043	0.0505047	0.115222	1.19337	1.22691
ENSG00000101115	SALL4	B	-1.19136	-1.61797	0.00238368	0.364087	0.130493	-0.0444004	1.30894	1.04783
ENSG00000264230	ANXA8L1	B	-1.14067	-1.80657	0.634079	0.872442	0.748707	0.715082	0.304544	-0.32762
ENSG00000170961	HAS2	B	-1.31453	-1.29308	0.425343	0.386566	-0.317461	-0.353975	1.24069	1.22645
ENSG00000280143		B	-1.58891	-1.59464	0.295897	0.309426	0.483252	0.512645	0.813001	0.769331
ENSG00000134243	SORT1	B	-1.44584	-1.61977	0.259466	0.204506	0.303547	0.301133	0.998045	0.998914
ENSG00000153976	HS3ST3A1	B	-1.6853	-1.32607	0.834964	0.84875	-0.0367179	-0.0355665	0.675046	0.724891
ENSG00000137809	ITGA11	B	-1.60788	-1.6061	0.562779	0.563361	0.360775	0.349698	0.684767	0.692605
ENSG00000021645	NRXN3	B	-1.63278	-1.57233	0.310923	0.312604	0.631108	0.674845	0.630887	0.64474
ENSG00000163453	IGFBP7	B	-1.52354	-1.52742	0.0222367	0.0442784	0.917594	0.916117	0.573766	0.576971
ENSG00000141441	GAREM1	B	-1.63099	-1.15603	-0.266498	-0.29871	0.764554	0.881224	0.738907	0.967541
ENSG00000118257	NRP2	B	-1.54963	-1.44335	1.01064	0.994563	0.00288391	-0.019235	0.489887	0.514247
ENSG00000117394	SLC2A1	B	-1.50779	-1.58748	0.144941	0.125083	0.507597	0.487727	0.916586	0.913332
ENSG00000114270	COL7A1	B	-1.67334	-1.55989	0.57173	0.572948	0.592378	0.596281	0.440152	0.459734
ENSG00000259075	POC1B-GALNT4	B	-1.68362	0.0952826	-0.107388	1.25096	-0.826466	0.343461	1.28501	-0.357244
ENSG00000140403	DNAJA4	B	-1.44365	-1.61634	-0.0021905	0.0548492	0.618057	0.860993	0.831909	0.696371
ENSG00000184860	SDR42E1	B	-1.51668	-1.30534	-0.564709	0.152042	0.95562	0.786249	0.810051	0.682768
ENSG00000198948	MFAP3L	B	-1.61858	-1.47399	0.0647604	0.0694887	0.709122	0.694064	0.728992	0.826144
ENSG00000112964	GHR	B	-1.20833	-1.50588	-0.380332	-0.253337	1.06624	1.11646	0.557393	0.607788
ENSG00000180914	OXTR	B	-1.55417	-1.56494	0.397107	0.355994	0.236648	0.274997	0.918591	0.93577
ENSG00000134198	TSPAN2	B	-1.50515	-1.17617	0.247358	0.173285	1.29288	1.1632	-0.426536	0.231139
ENSG00000006118	TMEM132A	B	-1.62252	-1.27072	0.772454	0.681562	0.928202	0.874069	-0.185837	-0.177212
ENSG00000128655	PDE11A	B	-1.44897	-1.62113	0.118618	-0.0157423	0.65613	0.604572	0.798575	0.907947
ENSG00000127124	HIVEP3	B	-1.56143	-1.44876	0.100704	-0.0757159	0.436463	0.612341	0.909564	1.02683
ENSG00000165626	BEND7	B	-1.78019	-1.35492	0.27639	0.156589	0.497822	0.616269	0.847033	0.741015
ENSG00000172201	ID4	B	-1.41216	-1.71025	0.194203	0.186132	0.471307	0.553599	0.805766	0.911398
ENSG00000018236	CNTN1	B	-1.32955	-1.54825	0.426514	-0.318558	0.0661462	0.629806	1.04902	1.02487
ENSG00000136404	TM6SF1	B	-1.59968	-1.59562	0.718769	0.70794	0.255511	0.681697	0.387383	0.444004
ENSG00000259332	ST20-MTHFS	B	-0.895434	-1.84329	1.22074	-0.221393	0.860655	0.292344	0.655923	-0.0695405
ENSG00000197646	PDCD1LG2	B	-1.48095	-1.6266	0.0682215	0.117623	0.770436	0.761194	0.654216	0.735858
ENSG00000250320		B	-1.53469	-1.53469	0.592418	0.490008	0.303064	-0.100243	0.941623	0.842513
ENSG00000197106	SLC6A17	B	-1.58516	-0.936262	0.365487	0.410914	1.06705	1.32157	-0.650425	0.00682317
ENSG00000265018	AGAP12P	B	-1.52327	-1.52327	0.508773	0.394684	0.485817	1.26468	0.323121	0.0694694
ENSG00000214338	SOGA3	B	-1.43164	-1.30194	-0.514532	-0.111479	0.801195	0.533309	1.03835	0.986748
ENSG00000149591	TAGLN	B	-1.58444	-1.58005	0.210099	0.189659	0.664702	0.674149	0.713522	0.71236
ENSG00000182667	NTM	B	-1.53737	-1.55655	0.271905	0.253111	0.312994	0.318923	0.96733	0.969659
ENSG00000280987		B	-0.957267	-1.58931	1.17711	0.604037	0.281247	0.433396	-0.851835	0.902626
ENSG00000074181	NOTCH3	B	-1.3825	-1.47242	0.35455	0.384408	1.14065	1.15319	-0.0735786	-0.104304
ENSG00000145040	UCN2	B	-1.26017	-1.84792	0.108418	0.289624	0.827263	0.739081	0.663684	0.480027
ENSG00000102452	NALCN	B	-1.52428	-1.46672	-0.0697726	-0.0974325	0.856341	0.825301	0.681698	0.794861
ENSG00000186340	THBS2	B	-1.42796	-1.40025	-0.164259	-0.157662	1.12782	1.131	0.449403	0.441908
ENSG00000117115	PADI2	B	-1.60002	-1.60002	0.163793	0.610723	0.617643	0.528325	0.660433	0.619115
ENSG00000182575	NXPH3	B	-1.21983	-1.46885	-0.058245	-0.0164461	0.353739	-0.121987	1.20976	1.32186
ENSG00000182871	COL18A1	B	-1.32246	-1.43356	-0.225241	-0.240566	1.18635	1.12221	0.498856	0.414416
ENSG00000165495	PKNOX2	B	-1.30872	-1.4747	-0.209179	-0.382842	0.929529	0.654673	1.00804	0.783205
ENSG00000174939	ASPHD1	B	-1.57338	-1.25412	0.0525401	0.330788	1.08971	1.28435	0.033357	0.0367526
ENSG00000132031	MATN3	B	-1.08902	-1.72687	0.240478	0.349675	0.084576	-0.147221	1.19254	1.09585
ENSG00000076944	STXBP2	B	-1.49043	-1.58691	0.173458	0.0949042	0.952665	0.944584	0.509596	0.402141
ENSG00000111087	GLI1	B	-1.89713	-0.794546	1.25207	1.02921	-0.129066	0.225678	0.270485	0.0433039
ENSG00000235513		B	-1.48539	-1.28941	-0.234171	-0.166272	1.10088	1.20699	0.390968	0.476405
ENSG00000065923	SLC9A7	B	-1.50401	-1.29934	-0.223195	-0.208952	1.08635	1.11318	0.506842	0.529124
ENSG00000158859	ADAMTS4	B	-1.36863	-1.71093	0.248423	0.414583	0.193276	0.308989	0.978255	0.936035
ENSG00000135048	CEMIP2	B	-1.48054	-1.57084	0.0164118	0.0240587	0.596918	0.641745	0.908671	0.86358
ENSG00000134986	NREP	B	-1.3198	-1.31932	0.986312	0.987411	-0.452531	-0.42248	0.774617	0.765789
ENSG00000065361	ERBB3	B	-1.53686	-1.53118	0.873566	0.759222	0.691473	0.679028	0.112036	-0.0472819
ENSG00000144278	GALNT13	B	-1.3921	-1.59359	0.28972	-0.257763	0.811781	0.385761	0.772573	0.983613
ENSG00000235333	PVRIG2P	B	-0.813657	-0.813657	-0.813657	1.83595	0.546531	0.0474016	-0.813657	0.82475
ENSG00000143126	CELSR2	B	-1.4273	-1.62081	0.274546	-0.0337658	0.733426	1.09419	0.341237	0.638474
ENSG00000170558	CDH2	B	-1.42572	-1.46519	0.563813	0.551615	1.04457	1.03069	-0.153274	-0.146508
ENSG00000073008	PVR	B	-1.49334	-1.44932	-0.0586942	-0.0164673	1.06373	1.06876	0.439826	0.4455
ENSG00000126562	WNK4	B	-1.40057	-1.58094	0.0427985	0.0483032	1.04425	1.05704	0.305928	0.483194
ENSG00000239704	CDRT4	B	-0.193981	-1.27679	-0.817997	2.00763	-0.536203	0.0128677	0.29922	0.505251
ENSG00000272822		B	-1.44967	-1.44967	0.264354	-0.479776	0.592611	0.93252	0.87428	0.715345
ENSG00000150995	ITPR1	B	-1.39144	-1.38509	-0.214441	-0.356614	1.00998	1.0744	0.62944	0.633764
ENSG00000155980	KIF5A	B	-1.39909	-1.39909	-0.259725	-0.256398	0.601558	0.607425	1.00306	1.10225
ENSG00000163347	CLDN1	B	-1.06173	-1.76237	0.701447	0.540029	0.992256	0.865383	-0.462976	0.187958
ENSG00000167693	NXN	B	-1.35411	-1.47294	-0.215127	-0.32622	0.889986	0.881102	0.801742	0.795568
ENSG00000144749	LRIG1	B	-1.46173	-1.36	-0.234141	-0.321905	0.862523	0.868709	0.847407	0.799133
ENSG00000170390	DCLK2	B	-1.56084	-1.60814	0.257898	0.317369	0.485572	0.482873	0.710857	0.914415
ENSG00000188064	WNT7B	B	-1.3828	-1.63693	0.592714	0.456598	1.06114	0.846643	0.0744916	-0.011858
ENSG00000113805	CNTN3	B	-1.66293	-1.46231	0.713119	0.816078	0.624698	0.701993	0.0994631	0.169887
ENSG00000205683	DPF3	B	-1.6131	-1.08938	0.322496	0.491143	-0.0678682	-0.375139	1.19622	1.13563
ENSG00000164465	DCBLD1	B	-1.37887	-1.32298	-0.364071	-0.352612	0.661537	0.636573	1.04311	1.07731
ENSG00000176641	RNF152	B	-1.34003	-1.33362	0.296566	0.171213	-0.217755	-0.123985	1.25728	1.29034
ENSG00000153404	PLEKHG4B	B	-1.34154	-1.34154	-0.347746	-0.0354056	0.194687	0.387138	1.19515	1.28926
ENSG00000133816	MICAL2	B	-1.58665	-1.59778	0.635401	0.621874	0.25178	0.252792	0.709386	0.713197
ENSG00000213300	HNRNPA3P6	B	-1.42959	-1.42959	0.342783	0.959744	-0.22865	-0.0986579	0.805401	1.07855
ENSG00000198211		B	-0.892814	-0.892814	1.22375	-0.892814	1.28611	-0.892814	0.75048	0.310915
ENSG00000167642	SPINT2	B	-1.45693	-1.62296	0.243057	-0.0105508	0.530231	0.509682	0.833987	0.973492
ENSG00000230838	LINC01614	B	-1.32185	-1.5376	0.935508	0.891371	-0.586191	0.525176	0.573138	0.520449
ENSG00000070159	PTPN3	B	-1.49667	-1.49667	0.090726	-0.160854	0.581531	0.900267	0.998598	0.583077
ENSG00000111780		B	-1.42739	-1.42739	0.940746	1.0096	0.427311	-0.497373	0.246398	0.728103
ENSG00000144810	COL8A1	B	-1.23889	-1.27043	0.668025	0.720651	-0.51767	-0.525573	1.09001	1.07389
ENSG00000054356	PTPRN	B	-1.18098	-1.66282	0.41514	0.711422	0.0137371	-0.304652	0.84205	1.1661
ENSG00000005379	TSPOAP1	B	-1.59955	-1.59955	0.564541	0.644184	0.493563	0.426828	0.260235	0.80975
ENSG00000261150	EPPK1	B	-1.50237	-1.36467	0.0759648	-0.317233	1.06601	1.07325	0.575059	0.393992
ENSG00000160469	BRSK1	B	-1.64016	-1.28592	0.375252	0.344729	1.16864	1.01513	0.00207797	0.0202509
ENSG00000268400		B	-1.1389	-1.63228	0.11391	1.09904	0.267781	1.26955	-0.248396	0.26929
ENSG00000147234	FRMPD3	B	-1.46559	-1.63374	0.962379	0.851899	0.553907	0.160674	0.151671	0.418802
ENSG00000285238		B	-0.713012	-0.713012	-0.713012	1.45044	0.813915	-0.713012	-0.713012	1.30071
ENSG00000152952	PLOD2	B	-1.589	-1.60832	0.775857	0.772625	0.460434	0.456589	0.390614	0.341204
ENSG00000188157	AGRN	B	-1.48438	-1.4984	-0.0856665	-0.0517481	0.969142	0.916242	0.605138	0.629668
ENSG00000122641	INHBA	B	-1.57484	-1.60842	0.33025	0.35064	0.434283	0.449812	0.825061	0.793215
ENSG00000137124	ALDH1B1	B	-1.45293	-1.65887	0.590108	0.53091	0.112249	0.171588	0.917456	0.789487
ENSG00000152049	KCNE4	B	-1.47899	-1.49769	-0.0658174	-0.125806	0.659171	0.797714	0.772025	0.939397
ENSG00000112561	TFEB	B	-1.7419	-1.35405	0.948833	0.698121	0.526826	0.634664	0.0365296	0.250978
ENSG00000163449	TMEM169	B	-1.35085	-1.34767	-0.244139	0.243788	0.163091	0.00985544	1.15547	1.37046
ENSG00000101333	PLCB4	B	-1.56728	-1.58783	0.222909	0.159647	0.81798	0.689866	0.596995	0.667714
ENSG00000011052	NME1-NME2	B	-1.62393	-1.23368	0.639082	-0.209728	1.17274	0.982585	0.208779	0.0641494
ENSG00000278709	NKILA	B	-1.50896	-1.5075	0.0513143	0.0559071	0.608307	0.544217	0.535195	1.22151
ENSG00000113140	SPARC	B	-1.49173	-1.48269	0.455181	0.459327	1.03719	1.04033	-0.00641974	-0.0111853
ENSG00000168811	IL12A	B	-1.26197	-1.43916	-0.56827	-0.0907979	0.819567	0.677709	0.667951	1.19497
ENSG00000213626	LBH	B	-1.54755	-1.61546	0.157654	0.271196	0.551648	0.672183	0.766992	0.743338
ENSG00000169067	ACTBL2	B	-1.65515	-1.36484	-0.0354974	-0.0311691	0.788961	0.723719	0.714536	0.859447
ENSG00000270562		B	-1.91016	-1.20682	0.170382	0.555977	0.582533	0.682565	0.319764	0.805758
ENSG00000117676	RPS6KA1	B	-1.3413	-1.78135	0.455729	0.122934	0.550987	0.383262	0.97635	0.633386
ENSG00000171793	CTPS1	B	-1.5378	-1.45866	0.372846	0.377625	0.0578165	0.0835361	1.0721	1.03254
ENSG00000125430	HS3ST3B1	B	-1.4235	-1.46925	-0.0608594	0.29011	0.211503	0.146478	1.19266	1.11286
ENSG00000204179	PTPN20	B	-1.55286	-1.00709	-0.618866	0.490971	0.630712	-0.166085	0.947881	1.27534
ENSG00000154127	UBASH3B	B	-1.47557	-1.54587	0.00259014	0.0690442	0.547261	0.431602	0.992148	0.978802
ENSG00000276170		B	-1.03519	-1.97377	0.339377	0.619762	0.0764536	0.267863	0.826882	0.878627
ENSG00000140416	TPM1	B	-1.60714	-1.61629	0.649654	0.643277	0.396144	0.37686	0.580199	0.577296
ENSG00000146054	TRIM7	B	-1.95927	-0.723501	0.762774	1.27275	0.0269847	-0.243963	0.397537	0.466693
ENSG00000213190	MLLT11	B	-1.55828	-1.45849	0.0259106	-0.123816	0.78725	0.739475	0.76955	0.818399
ENSG00000157680	DGKI	B	-1.51778	-1.56862	0.814174	0.831934	0.763013	0.537265	0.0621186	0.077899
ENSG00000177425	PAWR	B	-1.55208	-1.58709	0.776217	0.736388	0.184957	0.114972	0.663587	0.66305
ENSG00000118523	CCN2	B	-1.47911	-1.48313	0.00847406	-0.0171974	1.05862	1.06362	0.428558	0.420169
ENSG00000165434	PGM2L1	B	-1.60435	-1.55336	0.241114	0.147153	0.607266	0.662681	0.725542	0.773957
ENSG00000162614	NEXN	B	-1.45367	-1.50882	-0.168765	-0.0682734	0.738586	0.734653	0.893925	0.832364
ENSG00000134775	FHOD3	B	-1.56258	-1.64554	0.452985	0.312665	0.667123	0.756351	0.434389	0.584607
ENSG00000139278	GLIPR1	B	-1.52667	-1.4492	-0.0899305	-0.115596	0.703562	0.763135	0.865563	0.849145
ENSG00000141526	SLC16A3	B	-1.42441	-1.40781	-0.252697	-0.253736	0.687158	0.710585	0.960542	0.98037
ENSG00000076554	TPD52	B	-1.49569	-1.1901	0.710986	1.46781	-0.0757585	-0.417582	0.44462	0.555712
ENSG00000160201	U2AF1	B	-1.8472	-0.723974	0.862052	0.600289	-0.0482832	-0.617176	0.925409	0.848885
ENSG00000233870		B	-0.85226	-0.85226	-0.85226	1.25821	-0.85226	1.4094	0.0169819	0.724454
ENSG00000255073	ZFP91-CNTF	B	-0.183966	-1.78061	-0.230474	0.754251	0.642747	-1.00337	1.15678	0.64464
ENSG00000095752	IL11	B	-1.59725	-1.49001	0.314413	0.408661	0.967318	0.964694	0.255227	0.17695
ENSG00000154545	MAGED4	B	-1.66541	-0.894589	-0.429697	-0.212983	1.23242	1.09499	0.219482	0.655784
ENSG00000149596	JPH2	B	-1.5036	-1.10452	0.946266	1.00519	-0.366569	-0.515953	0.650684	0.888502
ENSG00000237187	NR2F1-AS1	B	-1.26072	-1.51145	-0.199255	-0.423103	0.900026	0.95506	0.758583	0.780861
ENSG00000166582	CENPV	B	-1.39679	-1.59677	0.0617791	0.128508	0.328227	0.381582	1.1778	0.915664
ENSG00000165757	JCAD	B	-1.31699	-1.43347	-0.150955	-0.171278	0.324633	0.319388	1.24589	1.18278
ENSG00000141198	TOM1L1	B	-1.43705	-1.09229	0.118124	-0.886212	0.874497	0.459285	1.12117	0.84247
ENSG00000131015	ULBP2	B	-1.46052	-1.55258	0.0925379	0.0335249	1.01408	1.02582	0.363631	0.483515
ENSG00000163590	PPM1L	B	-0.757972	-1.73457	-0.607932	-0.115153	0.225625	1.00317	1.03153	0.955305
ENSG00000085276	MECOM	B	-1.35253	-1.55804	0.720156	0.8898	-0.0983325	-0.25053	0.825318	0.824156
ENSG00000156103	MMP16	B	-1.53782	-1.58674	0.249203	0.11894	0.845269	0.903381	0.54094	0.466827
ENSG00000198805	PNP	B	-1.35368	-1.46386	-0.287736	-0.196499	1.03165	1.03946	0.640053	0.590606
ENSG00000281207	SLFNL1-AS1	B	-1.35368	-1.21328	-0.658511	0.0285702	0.528626	0.259573	1.28593	1.12277
ENSG00000136205	TNS3	B	-1.60392	-1.47627	0.0481045	0.0526939	0.625353	0.753536	0.759829	0.840677
ENSG00000137267	TUBB2A	B	-1.44145	-1.46317	-0.116037	-0.0949874	1.08886	1.04435	0.491731	0.49071
ENSG00000137285	TUBB2B	B	-1.37436	-1.43522	-0.225731	0.170608	0.919529	1.30419	-0.0106829	0.651658
ENSG00000065534	MYLK	B	-1.34417	-1.30684	-0.320518	-0.386229	1.18715	1.1329	0.485246	0.552463
ENSG00000103196	CRISPLD2	B	-1.53007	-1.52147	0.252887	0.358545	0.345573	0.0819318	0.999966	1.01264
ENSG00000135362	PRR5L	B	-1.59602	-1.5515	0.160886	0.342457	0.431161	0.51338	0.784268	0.915364
ENSG00000179403	VWA1	B	-1.50314	-1.49878	0.137252	-0.059331	0.810577	1.16877	0.435895	0.508749
ENSG00000266709		B	-1.18917	-1.44947	-0.509514	0.57537	0.194115	0.00485349	1.04711	1.3267
ENSG00000107438	PDLIM1	B	-1.49674	-1.48731	0.0942002	0.137641	0.292898	0.293175	1.05109	1.11505
ENSG00000188611	ASAH2	B	-2.35941	-0.206404	0.283082	0.0836469	0.467854	0.778688	0.587016	0.365528
ENSG00000104177	MYEF2	B	-1.47107	-1.49356	0.135002	0.236429	0.243132	0.136638	1.14955	1.06389
ENSG00000064692	SNCAIP	B	-1.88577	-0.810718	0.570616	-0.145453	-0.170733	0.284922	1.1167	1.04043
ENSG00000164932	CTHRC1	B	-1.48532	-1.43419	-0.115828	-0.181145	0.578547	0.723949	0.9469	0.967087
ENSG00000112186	CAP2	B	-1.42297	-1.42877	-0.0446504	-0.227749	0.478068	0.425836	1.05846	1.16177
ENSG00000073150	PANX2	B	-1.51608	-1.64774	0.542049	0.0948128	0.657989	0.38458	0.718689	0.765697
ENSG00000158715	SLC45A3	B	-1.15937	-1.65869	-0.301934	-0.16036	1.00672	0.595586	0.915253	0.762788
ENSG00000139146	SINHCAF	B	-1.67077	-1.36355	0.506251	0.387746	0.237067	-0.0209249	0.830359	1.09383
ENSG00000222032		B	-1.1454	-1.1454	-0.0810012	1.30713	-0.762646	-0.180338	0.878445	1.12921
ENSG00000176595	KBTBD11	B	-0.991894	-1.85399	0.0381545	-0.321786	0.828626	0.64436	0.825905	0.830622
ENSG00000102879	CORO1A	B	-0.883828	-1.75131	-0.723787	0.260979	0.798396	1.03051	0.468459	0.800578
ENSG00000168405	CMAHP	B	-1.57564	-1.44886	0.455499	0.404033	1.02475	0.98711	0.00166327	0.151441
ENSG00000254154	CRYZL2P-SEC16B	B	-1.96929	-0.172085	-0.514308	0.523284	0.952826	-0.336756	0.320551	1.19578
ENSG00000113448	PDE4D	B	-1.73656	-1.06249	1.10719	1.24844	0.103577	0.113317	0.217643	0.00888825
ENSG00000111215	PRR4	B	-1.04836	-1.44987	-0.588911	0.377816	0.55665	1.68758	0.379727	0.0853693
ENSG00000103257	SLC7A5	B	-1.46502	-1.55437	1.02127	0.979486	0.0211648	0.0707375	0.477296	0.449445
ENSG00000165959	CLMN	B	-1.37446	-1.37446	0.978448	0.370023	-0.401532	-0.16396	0.924429	1.04152
ENSG00000159200	RCAN1	B	-1.47999	-1.53014	1.01466	0.994665	0.440092	0.497711	-0.0233895	0.0863971
ENSG00000142949	PTPRF	B	-1.42619	-1.42073	-0.231643	-0.250972	0.777516	0.660361	0.96904	0.922616
ENSG00000198467	TPM2	B	-1.5637	-1.56212	0.175186	0.148125	0.532934	0.555087	0.848804	0.865679
ENSG00000130720	FIBCD1	B	-1.45298	-1.16156	0.443593	0.585069	1.12064	1.21103	-0.374591	-0.371204
ENSG00000198814	GK	B	-1.45856	-1.23714	-0.31981	-0.359701	1.18501	0.991629	0.551704	0.646873
ENSG00000123146	ADGRE5	B	-1.44745	-1.43157	0.43046	0.461283	1.10605	1.09744	-0.164402	-0.0518099
ENSG00000175832	ETV4	B	-1.44288	-1.55864	-0.0410037	-0.0699984	0.636605	0.688647	0.94619	0.841074
ENSG00000181072	CHRM2	C	-0.929762	-0.793406	-0.960906	-1.03273	1.05176	1.05661	0.80099	0.807446
ENSG00000120594	PLXDC2	C	-0.981883	-0.870671	-0.981883	-0.904373	0.949349	0.953762	0.922035	0.913663
ENSG00000138829	FBN2	C	-0.703901	-0.650755	-1.14364	-1.14364	1.10406	1.10329	0.719731	0.714853
ENSG00000113361	CDH6	C	-0.8025	-0.984258	-0.891414	-0.971739	1.19381	1.19494	0.631926	0.629232
ENSG00000167244	IGF2	C	-0.652354	-0.60563	-1.11797	-1.2518	1.05968	1.07129	0.749413	0.747376
ENSG00000072657	TRHDE	C	-0.999174	-0.999174	-0.905376	-0.829809	0.885262	0.880621	0.985296	0.982355
ENSG00000159263	SIM2	C	-1.02177	-1.02177	-0.790089	-0.789329	0.569327	0.624334	1.21788	1.21142
ENSG00000034053	APBA2	C	-0.87353	-0.949863	-0.949863	-0.949863	0.809596	0.797571	1.0536	1.06235
ENSG00000103241	FOXF1	C	-0.872146	-0.949318	-0.949318	-0.949318	1.06032	1.07513	0.792245	0.792401
ENSG00000128487	SPECC1	C	-1.25155	-0.960158	-0.856726	-0.613309	0.861421	0.86704	0.968612	0.98467
ENSG00000197632	SERPINB2	C	-0.0575172	-0.0953556	-1.4878	-1.47242	0.987302	0.997188	0.563053	0.565552
ENSG00000003989	SLC7A2	C	-1.12208	-1.12208	-0.637591	-0.810915	0.86449	0.890444	0.977269	0.960461
ENSG00000064042	LIMCH1	C	-1.05451	-0.894585	-0.842635	-0.811947	1.24888	1.23914	0.536502	0.579162
ENSG00000112541	PDE10A	C	-0.986264	-0.986264	-0.882954	-0.882551	0.974257	0.943262	0.90903	0.911485
ENSG00000244306		C	-1.0968	-1.0968	-0.565471	-0.837821	0.605624	0.611547	1.18694	1.19279
ENSG00000114200	BCHE	C	-0.928434	-0.928434	-0.928434	-0.928434	1.09243	1.08264	0.732075	0.806588
ENSG00000181541	MAB21L2	C	-0.916395	-0.916395	-0.916395	-0.916395	1.17973	1.18138	0.688613	0.615863
ENSG00000187398	LUZP2	C	-0.925526	-0.925526	-0.925526	-0.925526	1.10098	1.13185	0.756753	0.712511
ENSG00000138650	PCDH10	C	-1.26629	-1.25094	-0.56249	-0.485822	0.733931	0.731126	1.04789	1.0526
ENSG00000203805	PLPP4	C	-1.12486	-1.12486	-0.637609	-0.785968	0.803409	0.766568	1.04882	1.0545
ENSG00000104213	PDGFRL	C	-0.770135	-0.872805	-1.09614	-0.984235	0.857743	0.936214	0.991564	0.937791
ENSG00000240771	ARHGEF25	C	-1.10394	-1.01646	-0.829152	-0.764505	1.00567	1.01594	0.830857	0.861591
ENSG00000204442	FAM155A	C	-0.893637	-0.892471	-0.970331	-0.96962	1.04499	1.04678	0.818306	0.815982
ENSG00000113319	RASGRF2	C	-0.869202	-0.956797	-0.956797	-0.956797	0.902112	0.92705	0.95445	0.955982
ENSG00000121005	CRISPLD1	C	-0.909134	-0.909134	-0.909134	-0.909134	1.25	1.1862	0.644491	0.55585
ENSG00000130477	UNC13A	C	-0.936771	-0.952411	-0.886563	-0.826672	1.26352	1.24544	0.529841	0.563619
ENSG00000118526	TCF21	C	-1.06933	-1.36099	-0.534144	-0.634209	1.0489	1.03137	0.76283	0.755577
ENSG00000178498	DTX3	C	-1.2071	-1.2071	-0.63662	-0.59505	0.93377	0.943436	0.870378	0.89828
ENSG00000189067	LITAF	C	-1.24245	-1.05277	-0.667755	-0.681448	0.741048	0.738724	1.08453	1.08012
ENSG00000105997	HOXA3	C	-1.09956	-1.00423	-0.880987	-0.729654	0.980859	1.02961	0.851158	0.85281
ENSG00000169083	AR	C	-1.10338	-1.00733	-0.80164	-0.80065	0.860999	0.81537	1.06354	0.97309
ENSG00000206195	DUXAP8	C	-1.08415	-1.08415	-0.960671	-0.497224	0.67806	0.697796	1.11037	1.13996
ENSG00000011201	ANOS1	C	-0.95607	-0.95607	-0.832431	-0.95607	1.1493	1.0651	0.793463	0.692777
ENSG00000186281	GPAT2	C	-0.955154	-0.857591	-0.955154	-0.955154	0.80867	0.804305	1.03906	1.07102
ENSG00000196557	CACNA1H	C	-0.982485	-0.732618	-0.982485	-0.982485	0.714067	0.700089	1.14366	1.12225
ENSG00000170396	ZNF804A	C	-0.98712	-0.986617	-0.775613	-0.959095	1.09538	1.05602	0.736637	0.820407
ENSG00000119919	NKX2-3	C	-0.933918	-0.933918	-0.933918	-0.933918	0.948515	1.0504	0.871001	0.865758
ENSG00000057294	PKP2	C	-1.30877	-1.30877	-0.393899	-0.525749	0.786899	0.885174	0.91462	0.950486
ENSG00000106538	RARRES2	C	-0.83208	-0.831221	-1.01334	-1.01334	1.17558	1.05776	0.753463	0.703176
ENSG00000225210	DUXAP9	C	-0.940483	-1.09364	-0.808725	-0.807541	0.620501	0.676309	1.20147	1.1521
ENSG00000104722	NEFM	C	-1.09358	-1.09245	-0.743917	-0.660767	0.536089	0.632797	1.20175	1.22008
ENSG00000101194	SLC17A9	C	-1.19762	-1.12763	-0.592193	-0.75154	0.988222	0.959911	0.862714	0.858128
ENSG00000236333	TRHDE-AS1	C	-0.934733	-0.934733	-0.934733	-0.934733	0.88931	0.879751	0.978893	0.990976
ENSG00000178919	FOXE1	C	-0.870354	-0.973482	-0.841388	-0.973482	0.6308	0.658269	1.17072	1.19892
ENSG00000172348	RCAN2	C	-0.803247	-0.888688	-0.939272	-1.09731	0.88424	0.958442	0.938601	0.947232
ENSG00000118473	SGIP1	C	-0.500184	-0.675293	-1.19141	-1.19033	0.61699	0.619996	1.14237	1.17787
ENSG00000240801		C	-0.773725	-0.9647	-0.9647	-0.9647	1.2144	1.11006	0.664684	0.678683
ENSG00000159674	SPON2	C	-0.733127	-0.707351	-1.13604	-1.10483	1.04369	1.04768	0.791668	0.7983
ENSG00000158352	SHROOM4	C	-1.00004	-1.00004	-0.866261	-0.86574	0.841509	0.897015	1.00063	0.99292
ENSG00000106484	MEST	C	-0.258741	-0.265013	-1.50182	-1.33537	0.84721	0.845163	0.836801	0.831771
ENSG00000180777	ANKRD30B	C	-1.00735	-1.29915	-0.714263	-0.529142	1.17923	1.19286	0.579278	0.598534
ENSG00000166908	PIP4K2C	C	-1.05242	-1.30926	-0.728182	-0.560067	0.896098	0.870142	0.946295	0.937396
ENSG00000188681	TEKT4P2	C	-0.911045	-1.01864	-0.770671	-1.01864	0.93658	1.07199	0.931562	0.778875
ENSG00000182263	FIGN	C	-0.780967	-0.980911	-0.980911	-0.980911	0.883178	0.835092	0.915322	1.09011
ENSG00000137463	MGARP	C	-0.639464	-0.458248	-0.99336	-1.27802	1.3475	1.29632	0.33282	0.392462
ENSG00000187164	SHTN1	C	-1.33705	-1.18769	-0.425854	-0.635097	0.911215	0.852481	0.918922	0.903072
ENSG00000253552	HOXA-AS2	C	-1.0041	-1.0041	-0.863446	-0.862898	0.945349	0.994509	0.908267	0.886423
ENSG00000148798	INA	C	-0.786131	-0.877839	-0.988746	-0.988746	0.685874	0.559254	1.2279	1.16844
ENSG00000138759	FRAS1	C	-0.792771	-1.16739	-0.919934	-0.760484	1.1445	1.19394	0.672531	0.629604
ENSG00000125848	FLRT3	C	-0.913444	-1.02502	-0.767879	-0.881549	1.29105	1.22638	0.488152	0.582316
ENSG00000158560	DYNC1I1	C	-0.908808	-0.908236	-0.877469	-1.02038	1.10445	1.04593	0.796427	0.768091
ENSG00000147889	CDKN2A	C	-0.332912	-0.248557	-1.30595	-1.44901	1.1143	1.03843	0.562872	0.620827
ENSG00000186310	NAP1L3	C	-0.984407	-0.982463	-0.83212	-0.882484	1.14292	1.15171	0.701545	0.685296
ENSG00000253159	PCDHGA12	C	-0.642752	-0.88568	-1.22219	-0.900064	1.12432	1.10874	0.695616	0.722012
ENSG00000197576	HOXA4	C	-0.96203	-0.84883	-0.96203	-0.96203	0.929485	0.969236	0.834996	1.0012
ENSG00000145244	CORIN	C	-0.855665	-0.761269	-1.12903	-0.81041	0.527335	0.480452	1.26297	1.28562
ENSG00000171951	SCG2	C	-0.917192	-1.16144	-0.713724	-0.667026	1.30344	1.35225	0.451817	0.351873
ENSG00000135480	KRT7	C	-1.28691	-1.28381	-0.405063	-0.420443	1.19	1.19389	0.527916	0.484425
ENSG00000166448	TMEM130	C	-0.515314	-0.575967	-1.09875	-1.36308	1.09371	1.06972	0.820074	0.569611
ENSG00000105894	PTN	C	-0.829623	-0.886843	-1.03859	-0.975102	0.873971	0.861638	0.983057	1.01149
ENSG00000254087	LYN	C	-1.26194	-1.04757	-0.669808	-0.668158	0.7427	0.78537	1.07808	1.04132
ENSG00000137672	TRPC6	C	-0.74751	-0.961496	-0.961496	-0.961496	1.23947	1.16789	0.706332	0.518305
ENSG00000228221	LINC00578	C	-0.969575	-0.969575	-0.969575	-0.819713	1.07099	0.881228	0.946325	0.829894
ENSG00000106004	HOXA5	C	-1.13796	-1.01993	-0.681366	-0.866373	0.817197	0.972943	0.936155	0.979338
ENSG00000145247	OCIAD2	C	-0.813902	-0.648424	-1.10401	-1.10343	0.795819	0.707945	1.09743	1.06857
ENSG00000164318	EGFLAM	C	-0.636246	-0.861425	-1.07996	-1.07996	0.643339	0.780217	1.15218	1.08185
ENSG00000254535	PABPC4L	C	-0.934705	-0.934705	-0.934705	-0.934705	0.951772	0.882499	0.893234	1.01132
ENSG00000169071	ROR2	C	-1.17415	-0.98967	-0.646771	-0.882919	1.02716	1.0009	0.845487	0.81996
ENSG00000135454	B4GALNT1	C	-1.13313	-1.04046	-0.837274	-0.694121	0.832818	0.888834	1.00208	0.981254
ENSG00000140563	MCTP2	C	-1.02961	-1.02781	-0.806121	-0.865831	0.951423	0.972223	0.862258	0.943461
ENSG00000158008	EXTL1	C	-0.976165	-0.973217	-0.943364	-0.826562	0.830886	0.770695	1.05226	1.06547
ENSG00000233429	HOTAIRM1	C	-0.895896	-1.16552	-0.761862	-0.830209	1.1748	1.12855	0.630207	0.719933
ENSG00000180190	TDRP	C	-0.933671	-0.933671	-0.933671	-0.933671	0.876403	0.8363	1.037	0.984976
ENSG00000189223	PAX8-AS1	C	-0.94921	-0.990918	-0.926567	-0.87281	0.944776	0.948313	0.912504	0.933914
ENSG00000240225	ZNF542P	C	-0.737811	-0.869709	-0.986116	-1.11609	0.820972	0.846994	1.07271	0.969052
ENSG00000102385	DRP2	C	-1.22318	-1.16466	-0.476699	-0.699804	0.629796	0.650817	1.10633	1.1774
ENSG00000206432	TMEM200C	C	-0.771307	-0.894195	-0.894195	-0.894195	1.39473	1.34239	0.325453	0.391322
ENSG00000151150	ANK3	C	-1.13424	-0.728291	-0.820571	-0.923562	1.23169	1.20753	0.575061	0.592385
ENSG00000179909	ZNF154	C	-0.486918	-0.447421	-1.29392	-1.29392	0.68926	0.738589	1.03069	1.06364
ENSG00000126970	ZC4H2	C	-0.967452	-0.862008	-0.80465	-1.09224	0.99762	0.903667	0.952748	0.872317
ENSG00000233101	HOXB-AS3	C	-0.901397	-0.899967	-1.06198	-0.824158	0.664131	0.778117	1.16378	1.08148
ENSG00000135299	ANKRD6	C	-0.888945	-1.01526	-1.04349	-0.687422	1.16633	1.21048	0.642269	0.616041
ENSG00000184937	WT1	C	-0.973328	-0.973328	-0.973328	-0.809745	1.03598	0.952583	0.817121	0.924041
ENSG00000267368	UPK3BL1	C	-0.992004	-0.602938	-1.69612	0.0192597	1.04394	0.600052	0.828387	0.799431
ENSG00000180155	LYNX1	C	-0.450969	-0.582138	-1.29608	-1.05472	1.29456	1.29096	0.445653	0.352729
ENSG00000174599	TRAM1L1	C	-0.934784	-0.934784	-0.934784	-0.934784	0.880588	0.89455	0.96745	0.996546
ENSG00000162946	DISC1	C	-0.943441	-0.720371	-1.02168	-1.01998	1.04973	1.07381	0.774584	0.807348
ENSG00000051523	CYBA	C	-1.09755	-1.02175	-0.826988	-0.745268	1.10152	1.06741	0.770875	0.751753
ENSG00000137872	SEMA6D	C	-0.387424	-0.328346	-1.25082	-1.42468	0.589231	0.58444	1.09983	1.11778
ENSG00000164197	RNF180	C	-1.03384	-0.793208	-0.866783	-1.03384	0.937011	0.857649	0.969557	0.963459
ENSG00000115461	IGFBP5	C	-0.178406	-0.180534	-1.36823	-1.38121	1.20716	1.20739	0.350938	0.342887
ENSG00000198910	L1CAM	C	-1.30549	-0.987402	-0.879074	-0.468089	0.899488	0.844575	0.880674	1.01532
ENSG00000148677	ANKRD1	C	-1.18508	-1.26516	-0.603179	-0.574526	0.947994	0.967743	0.852949	0.859255
ENSG00000165300	SLITRK5	C	-0.874352	-0.874352	-0.874352	-0.874352	1.40551	1.27854	0.430614	0.382753
ENSG00000134762	DSC3	C	-1.00528	-1.00528	-0.836474	-0.835817	0.759185	0.656722	1.17458	1.09237
ENSG00000092421	SEMA6A	C	-0.626854	-0.964984	-0.964984	-0.964984	1.24496	1.35595	0.438893	0.482004
ENSG00000206052	DOK6	C	-1.00176	-0.8687	-0.832197	-1.00176	1.06562	1.12299	0.769369	0.746443
ENSG00000198513	ATL1	C	-0.283807	-0.267995	-1.53916	-1.21251	1.07193	1.10613	0.526684	0.598726
ENSG00000146938	NLGN4X	C	-0.911959	-0.911959	-0.911959	-0.911959	1.26075	1.13668	0.554364	0.696044
ENSG00000163219	ARHGAP25	C	-0.988906	-0.743485	-0.988906	-0.988906	1.03861	1.04234	0.712144	0.917115
ENSG00000135083	CCNJL	C	-0.948983	-1.08214	-0.77527	-0.91092	0.920997	0.774818	1.06459	0.956908
ENSG00000135502	SLC26A10	C	-0.92865	-0.92865	-0.92865	-0.92865	1.09676	1.04383	0.885023	0.688985
ENSG00000166317	SYNPO2L	C	-0.982482	-1.09578	-0.702758	-0.917524	0.836085	0.744134	1.02877	1.08956
ENSG00000056998	GYG2	C	-0.888384	-0.77306	-1.02487	-1.02487	1.1542	0.831117	0.873444	0.852413
ENSG00000206341	HLA-H	C	-1.06399	-0.947858	-0.667028	-1.0247	0.961316	1.01213	0.743984	0.986154
ENSG00000212724	KRTAP2-3	C	-1.20076	-1.03691	-0.717761	-0.578948	1.22348	1.25707	0.516733	0.5371
ENSG00000186479	RGS7BP	C	-0.927387	-0.927387	-0.927387	-0.749936	1.27595	1.3465	0.490965	0.418683
ENSG00000260075	NSFP1	C	-0.919663	-0.919663	-0.919663	-0.919663	1.00576	1.27718	0.705713	0.689993
ENSG00000171724	VAT1L	C	-0.307609	-0.381367	-1.15555	-1.5789	0.885012	0.866256	0.832464	0.839691
ENSG00000250305	TRMT9B	C	-0.744631	-1.21422	-0.831844	-0.8892	0.734205	0.786799	1.0834	1.07549
ENSG00000189410	SH2D5	C	-0.546749	-0.524501	-1.29286	-1.22359	0.825017	0.774818	0.978315	1.00955
ENSG00000128342	LIF	C	-1.17431	-1.3181	-0.5124	-0.591756	0.820452	0.788428	1.01192	0.975775
ENSG00000188921	HACD4	C	-0.112111	-0.387948	-1.28528	-1.54909	0.836197	0.875219	0.84999	0.773028
ENSG00000118276	B4GALT6	C	-0.974704	-0.972011	-0.89716	-0.89495	0.895356	0.91763	0.93862	0.987219
ENSG00000122778	KIAA1549	C	-1.15327	-1.30501	-0.543806	-0.466021	1.17971	1.22122	0.560942	0.50623
ENSG00000086991	NOX4	C	-0.915321	-1.057	-0.875529	-0.874823	0.839801	0.802992	1.03375	1.04613
ENSG00000109705	NKX3-2	C	-0.854459	-0.955091	-1.03505	-0.888784	0.96196	0.838967	0.969484	0.96297
ENSG00000099260	PALMD	C	-0.93941	-0.7994	-0.919163	-0.917456	0.48503	0.536791	1.34014	1.21347
ENSG00000164308	ERAP2	C	-0.781263	-0.757442	-1.18331	-0.945858	0.70567	0.731704	1.1229	1.1076
ENSG00000162654	GBP4	C	-0.588473	-0.819805	-0.782678	-1.42987	0.739509	0.880089	0.982981	1.01825
ENSG00000040731	CDH10	C	-0.626621	-0.898469	-0.979133	-0.97842	1.31096	1.33343	0.553502	0.284755
ENSG00000176435	CLEC14A	C	-0.88347	-1.02697	-1.02697	-0.695081	0.541086	0.717383	1.15892	1.21511
ENSG00000137203	TFAP2A	C	-1.23065	-1.30952	-0.308824	-0.627066	1.06449	1.15727	0.51986	0.734447
ENSG00000182218	HHIPL1	C	-0.652474	-0.803417	-1.23068	-0.96707	1.10779	1.09538	0.728115	0.722354
ENSG00000136856	SLC2A8	C	-1.02105	-1.02105	-0.835322	-0.834598	0.754721	0.924298	1.13917	0.893839
ENSG00000142149	HUNK	C	-0.933146	-0.933146	-0.933146	-0.933146	1.06881	0.964168	0.83169	0.867916
ENSG00000121413	ZSCAN18	C	0.20455	0.00411431	-1.3109	-1.64909	0.355515	0.232845	1.0679	1.09507
ENSG00000128510	CPA4	C	-0.322864	-0.318711	-1.32142	-1.43615	0.688584	0.700602	0.988075	1.02188
ENSG00000254122	PCDHGB7	C	-0.470499	-0.738972	-1.18967	-1.23159	0.867944	0.920697	0.958193	0.883897
ENSG00000250241		C	-1.02417	-1.02417	-0.833727	-0.832986	0.779187	0.834517	1.0804	1.02096
ENSG00000158258	CLSTN2	C	-0.409196	-0.301998	-1.3591	-1.20509	0.419604	0.347955	1.24295	1.26487
ENSG00000248124	RRN3P1	C	-0.707881	-0.895698	-1.18929	-0.85488	1.09047	1.19313	0.617769	0.746389
ENSG00000154864	PIEZO2	C	-1.13094	-0.98049	-0.785979	-0.547141	1.25889	1.3944	0.407463	0.383794
ENSG00000168824	NSG1	C	-1.19922	-1.34891	-0.262439	-0.669174	1.09	1.09424	0.625434	0.670077
ENSG00000105996	HOXA2	C	-1.05881	-1.05881	-0.866934	-0.712356	0.702609	0.922444	0.972714	1.09914
ENSG00000240747	KRBOX1	C	-0.931522	-0.931522	-0.931522	-0.931522	1.0233	1.0714	0.775012	0.85638
ENSG00000139132	FGD4	C	0.078111	0.0252295	-1.59926	-1.48532	0.793003	0.760905	0.752152	0.675185
ENSG00000099139	PCSK5	C	-0.760387	-1.02337	-0.998174	-0.816393	1.24819	1.23628	0.606789	0.507061
ENSG00000006757	PNPLA4	C	-0.214706	-0.311816	-1.31424	-1.50791	0.931281	0.95186	0.667738	0.79779
ENSG00000104321	TRPA1	C	-1.26981	-1.2681	-0.32926	-0.41027	1.31217	1.22844	0.353095	0.383734
ENSG00000152804	HHEX	C	-1.28352	-1.13123	-0.59751	-0.595507	0.995821	1.12257	0.757539	0.731827
ENSG00000118785	SPP1	C	-0.609941	-0.521119	-1.07136	-1.39743	1.00121	0.89761	0.829468	0.871572
ENSG00000017483	SLC38A5	C	-1.25109	-1.19815	-0.510849	-0.660015	0.816329	0.831829	0.989077	0.982866
ENSG00000105991	HOXA1	C	-0.999169	-1.28093	-0.796452	-0.584163	0.973964	1.02131	0.890966	0.774476
ENSG00000280145		C	-1.19198	-0.95549	-0.746647	-0.796625	0.794462	0.823752	1.12771	0.944809
ENSG00000158023	WDR66	C	-0.788388	-0.969702	-1.13342	-0.785571	0.648828	0.816829	1.14416	1.06727
ENSG00000109472	CPE	C	-0.562304	-0.642398	-1.13792	-1.02962	1.3709	1.35057	0.303332	0.347442
ENSG00000044524	EPHA3	C	-0.940673	-0.940673	-0.940673	-0.738998	0.493651	0.497511	1.33973	1.23013
ENSG00000104368	PLAT	C	-0.505668	-0.541807	-1.22081	-1.23847	1.17604	1.17078	0.584399	0.575537
ENSG00000156140	ADAMTS3	C	-1.10657	-1.32385	-0.665799	-0.527625	0.927362	0.984207	0.913697	0.798581
ENSG00000164418	GRIK2	C	-1.0229	-1.09761	-0.746314	-0.768957	1.16541	1.19584	0.648134	0.626396
ENSG00000165568	AKR1E2	C	-0.939828	-0.939011	-0.732093	-1.09906	0.921848	0.797641	0.885678	1.10482
ENSG00000231924	PSG1	C	-0.442353	-0.439317	-1.32234	-1.32234	0.839607	0.899309	0.932531	0.8549
ENSG00000130751	NPAS1	C	-0.679105	-0.992547	-0.995379	-0.889686	1.29368	1.26448	0.510746	0.487804
ENSG00000164638	SLC29A4	C	-0.885628	-0.576366	-1.18066	-0.974063	1.05562	1.2517	0.620522	0.688872
ENSG00000154310	TNIK	C	-0.993149	-0.919428	-0.84915	-0.886621	1.16772	1.23142	0.646128	0.603078
ENSG00000152154	TMEM178A	C	-0.139107	-0.260661	-1.44775	-1.44694	0.746695	0.8697	0.863539	0.814526
ENSG00000151640	DPYSL4	C	-0.62714	-0.360872	-1.2783	-1.27635	1.01675	1.02757	0.773303	0.725026
ENSG00000147144	CCDC120	C	-1.22008	-1.22008	-0.3889	-0.703414	1.24451	0.968066	0.56066	0.759243
ENSG00000128849	CGNL1	C	-1.07424	-0.897613	-1.21784	-0.407137	0.605003	0.830892	1.07064	1.09029
ENSG00000261377	PDCD6IPP2	C	-0.932324	-0.932324	-0.932324	-0.932324	0.986237	1.0112	0.984735	0.74712
ENSG00000178222	RNF212	C	-0.827372	-0.827372	-0.827372	-0.827372	1.37199	1.43555	0.561375	-0.0594206
ENSG00000126733	DACH2	C	-0.840968	-0.52299	-0.93272	-1.14432	0.496715	0.296921	1.30527	1.34209
ENSG00000123977	DAW1	C	-1.25063	-1.25063	-0.32119	-0.403627	1.22018	1.38147	0.394366	0.230067
ENSG00000130303	BST2	C	-0.864416	-1.06054	-0.962278	-0.838791	0.991022	0.788285	0.9661	0.980621
ENSG00000114631	PODXL2	C	-1.35116	-0.922709	-0.702005	-0.593039	1.12604	1.19823	0.631536	0.613106
ENSG00000257219	LNCOG	C	-1.0762	-1.33533	-0.488012	-0.648935	0.56347	0.755205	1.22797	1.00184
ENSG00000180543	TSPYL5	C	-0.867011	-0.986333	-0.772482	-1.07169	1.05244	1.1272	0.757466	0.760405
ENSG00000159556	ISL2	C	-1.08328	-1.25119	-0.721041	-0.596316	0.897537	1.06177	0.947019	0.745503
ENSG00000149972	CNTN5	C	-0.465527	-0.277238	-1.33551	-1.33551	0.699377	0.545711	1.10281	1.06589
ENSG00000178882	RFLNA	C	-1.03586	-0.865439	-1.03586	-0.64372	1.0978	1.28497	0.840474	0.357645
ENSG00000135750	KCNK1	C	-1.1941	-1.19322	-0.499318	-0.702159	1.17651	1.02982	0.629212	0.753254
ENSG00000067715	SYT1	C	-1.1671	-0.960976	-0.662644	-0.724412	1.30236	1.26422	0.418378	0.530181
ENSG00000154277	UCHL1	C	-0.987836	-1.10067	-0.843106	-0.791233	0.870446	0.887631	0.989306	0.975465
ENSG00000174740	PABPC5	C	-0.528965	-0.730036	-1.16741	-1.16741	1.16071	1.10303	0.584224	0.745857
ENSG00000186481	ANKRD20A5P	C	-0.914966	-0.914966	-0.914966	-0.914966	1.2398	1.12468	0.719586	0.575805
ENSG00000180287	PLD5	C	-0.88088	-0.88088	-0.88088	-0.88088	1.15933	1.38956	0.757794	0.216834
ENSG00000133026	MYH10	C	-0.920516	-0.905974	-0.846735	-0.827071	1.34489	1.33681	0.410778	0.407813
ENSG00000160233	LRRC3	C	-0.795571	-1.11086	-0.443244	-1.11086	0.562805	0.3462	1.20214	1.34938
ENSG00000050327	ARHGEF5	C	-1.39628	-1.0876	-0.792979	-0.227093	0.953501	1.11758	0.681687	0.751184
ENSG00000139629	GALNT6	C	-1.32161	-1.19756	-0.54889	-0.522095	0.82037	0.8555	1.02119	0.893094
ENSG00000178038	ALS2CL	C	-1.28596	-1.34364	-0.470481	-0.436052	0.884041	0.906661	0.836755	0.908683
ENSG00000173535	TNFRSF10C	C	-0.922444	-0.921557	-1.0953	-0.69552	0.682813	0.626177	0.999633	1.3262
ENSG00000160588	MPZL3	C	-0.98312	-1.42608	-0.299313	-0.749882	1.07027	1.21005	0.440335	0.737749
ENSG00000187244	BCAM	C	-1.3139	-1.11604	-0.557782	-0.300418	1.30329	1.29769	0.279883	0.407279
ENSG00000279809		C	0.891122	-1.15744	-1.15744	-1.15744	1.04405	0.948022	0.183678	0.405445
ENSG00000182118	FAM89A	C	-0.800822	-1.37781	-0.907178	-0.558499	0.949426	0.918641	0.924093	0.852151
ENSG00000000971	CFH	C	-0.605029	-0.55704	-1.09743	-1.07656	1.38477	1.36851	0.299172	0.283605
ENSG00000162267	ITIH3	C	-0.241047	-0.293459	-1.39504	-1.39504	0.785403	0.510025	0.896735	1.13242
ENSG00000185513	L3MBTL1	C	-0.819857	-0.491449	-1.24688	-1.09376	0.884908	0.91695	0.923565	0.926526
ENSG00000183691	NOG	C	-0.73786	-1.11394	-1.14981	-0.66058	0.83547	0.691049	1.0581	1.07757
ENSG00000203727	SAMD5	C	-0.92162	-0.92162	-0.92162	-0.92162	0.585526	0.852114	1.075	1.17384
ENSG00000213214	ARHGEF35	C	-1.07478	-0.89542	-0.663535	-1.07478	0.875071	1.00508	0.925639	0.902722
ENSG00000179277	MEIS3P1	C	-1.06909	-0.739416	-1.06909	-0.839324	0.935689	0.940381	0.854529	0.986324
ENSG00000114115	RBP1	C	-0.922922	-1.1029	-0.288001	-1.1029	1.14216	1.39189	0.418637	0.464049
ENSG00000182983	ZNF662	C	-0.931481	-1.00455	-0.845972	-0.935752	1.13828	0.965859	0.779624	0.833993
ENSG00000154330	PGM5	C	-0.537927	-0.645642	-1.20364	-1.20176	0.881483	0.562034	1.12943	1.01602
ENSG00000075213	SEMA3A	C	-0.296357	-0.417168	-1.07307	-1.37172	1.34914	1.33053	0.23774	0.240912
ENSG00000102053	ZC3H12B	C	-0.960076	-0.960076	-0.728432	-0.72753	1.47788	1.3206	0.317456	0.260174
ENSG00000171617	ENC1	C	-1.30845	-1.22096	-0.492155	-0.563498	0.975392	0.972579	0.827162	0.809926
ENSG00000073849	ST6GAL1	C	-0.361676	-0.466307	-1.3204	-1.24492	0.600034	0.416207	1.18922	1.18784
ENSG00000183044	ABAT	C	-0.323548	-0.237204	-1.43412	-1.34498	1.09125	1.00388	0.629823	0.6149
ENSG00000241697	TMEFF1	C	-0.383118	-0.450313	-0.0901492	-2.08445	0.650612	0.902745	0.750527	0.704151
ENSG00000248632	NA	C	-0.627044	-0.529824	-1.08629	-1.3249	1.16923	1.06414	0.651234	0.683457
ENSG00000001561	ENPP4	C	-1.1657	-1.35236	-0.762996	-0.0626695	1.11135	1.20262	0.429483	0.60028
ENSG00000187068	C3orf70	C	-0.883783	-1.10042	-1.03173	-0.692282	0.805035	0.920298	1.03248	0.9504
ENSG00000166770	ZNF667-AS1	C	-0.537576	-1.01735	-1.01735	-1.01735	0.524829	0.66363	1.13969	1.26147
ENSG00000148680	HTR7	C	-1.12123	-0.932421	-0.528117	-0.879686	1.30214	1.32629	0.318811	0.514218
ENSG00000100181	TPTEP1	C	-0.934354	-0.934354	-0.934354	-0.934354	1.01074	0.948781	0.942337	0.835562
ENSG00000103449	SALL1	C	-0.618612	-0.735635	-1.22098	-0.977794	1.1589	1.29847	0.546417	0.54923
ENSG00000118777	ABCG2	C	-0.807053	-0.541004	-0.659169	-1.51583	1.27816	0.737903	0.682701	0.824288
ENSG00000123572	NRK	C	-0.930017	-0.930017	-0.930017	-0.930017	0.722126	1.12094	0.919398	0.957601
ENSG00000141934	PLPP2	C	-0.513411	-0.833542	-1.321	-0.580165	1.32275	1.44786	0.237409	0.2401
ENSG00000166450	PRTG	C	-1.11631	-1.11376	-0.861243	-0.564757	1.07036	1.08927	0.727601	0.768837
ENSG00000149582	TMEM25	C	-0.467161	-0.389554	-1.44707	-1.20405	0.875248	0.813134	0.866046	0.953406
ENSG00000212916	MAP10	C	-1.27054	-0.917541	-0.829599	-0.66445	0.848499	0.907945	0.87434	1.05135
ENSG00000102271	KLHL4	C	-0.882741	-0.881759	-1.07426	-0.827993	1.0469	1.13256	0.987517	0.499783
ENSG00000005249	PRKAR2B	C	-1.35746	-0.944544	-0.629317	-0.680444	0.747782	0.682088	1.06513	1.11677
ENSG00000204959	ARHGEF34P	C	-0.575302	-0.9783	-1.10088	-1.00844	1.1635	1.00895	0.762433	0.72804
ENSG00000228960	OR2A9P	C	-0.910519	-0.910519	-0.910519	-0.910519	1.30128	1.1058	0.667979	0.567022
ENSG00000100344	PNPLA3	C	0.194254	0.199072	-1.54378	-1.54282	0.315611	0.456051	1.01197	0.909632
ENSG00000158813	EDA	C	-0.95847	-1.45156	-0.468044	-0.575189	0.597417	0.470457	1.21644	1.16895
ENSG00000135916	ITM2C	C	-1.18177	-1.22118	-0.575783	-0.574766	1.15748	1.16093	0.61756	0.617522
ENSG00000198046	ZNF667	C	-0.821137	-0.820143	-1.01498	-1.01498	0.625334	0.803002	0.977271	1.26563
ENSG00000166762	CATSPER2	C	-0.912384	-0.911389	-1.10634	-0.657765	1.2912	0.440186	1.14738	0.709109
ENSG00000189367	KIAA0408	C	-1.11128	-1.0548	-0.69222	-0.786011	0.665953	0.671474	1.14219	1.16469
ENSG00000172403	SYNPO2	C	-0.959272	-1.00502	-0.909706	-0.854839	0.840357	0.836014	1.02673	1.02573
ENSG00000153944	MSI2	C	-0.893834	-0.767788	-1.12893	-0.931622	0.924523	0.992082	0.89382	0.911747
ENSG00000149201	CCDC81	C	-0.858223	-1.01439	-1.08685	-0.683362	0.589846	0.724849	1.20164	1.12649
ENSG00000153823	PID1	C	-1.15141	-1.21158	-0.568388	-0.706356	1.03438	1.05913	0.760291	0.783944
ENSG00000275004	ZNF280B	C	-0.740678	-0.737203	-1.05159	-1.04952	1.16591	1.30428	0.667024	0.441785
ENSG00000112218	GPR63	C	-0.99116	-1.16458	-0.638985	-0.893298	1.00672	1.05152	0.877374	0.752405
ENSG00000183508	TENT5C	C	-1.14552	-0.944122	-1.14552	-0.235652	1.28472	0.986955	0.805867	0.393273
ENSG00000123843	C4BPB	C	-0.780313	-1.14859	-0.891703	-0.890702	0.767646	0.919604	1.01047	1.01359
ENSG00000203772	SPRN	C	-0.484464	-0.696059	-1.08131	-1.33864	0.727978	1.10345	0.824143	0.944904
ENSG00000235750	KIAA0040	C	-1.2751	-1.27407	-0.450892	-0.562603	0.691648	0.945339	0.91329	1.01238
ENSG00000143845	ETNK2	C	-0.364358	-0.420421	-1.10701	-1.48432	0.748543	0.402041	0.934757	1.29077
ENSG00000120075	HOXB5	C	-0.965282	-0.758178	-0.957977	-0.9784	0.659057	0.651533	1.18092	1.16833
ENSG00000164171	ITGA2	C	-0.99367	-1.06026	-0.671425	-0.753675	1.34697	1.31065	0.402697	0.418713
ENSG00000203867	RBM20	C	-0.637327	-1.00924	-1.00924	-1.00924	1.10818	1.11339	0.841275	0.602215
ENSG00000139266	2020-03-09	C	-0.877178	-1.39859	-0.337237	-0.943213	1.13013	0.954506	0.741251	0.730337
ENSG00000146250	PRSS35	C	-0.896259	-1.3307	-0.546132	-0.687158	1.19811	1.33949	0.470917	0.451729
ENSG00000277694		C	-0.812992	-1.01777	-0.755478	-1.01777	1.08866	1.25552	0.895908	0.363913
ENSG00000203995	ZYG11A	C	-0.750531	-0.955549	-0.955549	-0.955549	0.426651	0.784243	1.15157	1.25471
ENSG00000010310	GIPR	C	-0.71198	-0.95404	-1.00773	-1.00606	0.878117	0.599594	1.09938	1.10271
ENSG00000147180	ZNF711	C	-0.809697	-0.808644	-1.01493	-1.01493	0.500001	0.866956	1.25618	1.02505
ENSG00000005020	SKAP2	C	-1.02824	-0.905963	-0.884076	-0.901019	0.796257	0.798538	1.06868	1.05582
ENSG00000083814	ZNF671	C	-0.493029	-0.278285	-1.36164	-1.22765	0.588711	0.406491	1.11586	1.24954
ENSG00000272872		C	-0.901627	-0.901627	-0.901627	-0.901627	0.554759	0.55932	1.14234	1.35009
ENSG00000249992	TMEM158	C	-1.40665	-1.01983	-0.542742	-0.59973	1.07813	1.0785	0.752001	0.66032
ENSG00000248334	WHAMMP2	C	-0.769481	-0.93841	-0.903046	-1.07252	0.671826	0.775964	1.05114	1.18454
ENSG00000156466	GDF6	C	-0.895483	-0.833811	-1.0455	-0.938941	1.0915	1.04488	0.811201	0.766146
ENSG00000106123	EPHB6	C	-1.2405	-0.736688	-0.682873	-0.680135	1.27999	1.47342	0.356819	0.229964
ENSG00000186148		C	-0.91372	-0.149419	-1.69447	-0.425548	0.518253	1.13974	1.18674	0.338425
ENSG00000102575	ACP5	C	-0.80985	-0.657628	-0.925658	-1.19274	0.46502	0.719272	1.11473	1.28685
ENSG00000102032	RENBP	C	0.136379	0.187417	-1.558	-1.558	0.515013	0.557791	0.995709	0.723693
ENSG00000211772	TRBC2	C	-0.924852	-0.924852	-0.924852	-0.924852	0.792881	0.685003	1.02979	1.19174
ENSG00000135931	ARMC9	C	-0.420475	-0.4545	-1.27419	-1.36953	0.962974	0.944304	0.812288	0.799131
ENSG00000257335	MGAM	C	-1.02361	-1.23428	-0.569116	-0.74705	0.495853	0.741506	1.06578	1.27092
ENSG00000182022	CHST15	C	-0.255504	-0.243281	-1.43223	-1.40335	0.740363	0.659179	0.95267	0.982153
ENSG00000225932	CTAGE4	C	-1.18556	-1.18556	-0.699313	-0.517197	1.1512	1.09315	0.742147	0.60113
ENSG00000169302	STK32A	C	-0.807532	-0.806437	-1.02102	-1.02102	1.21086	1.1051	0.553211	0.786842
ENSG00000075275	CELSR1	C	-1.38192	-0.961679	-0.133404	-0.97064	0.736477	0.898841	1.23247	0.579857
ENSG00000117152	RGS4	C	-0.944922	-0.876631	-0.976534	-0.912658	1.09811	1.08814	0.753755	0.77074
ENSG00000106714	CNTNAP3	C	-1.09607	-0.798201	-1.05148	-0.688465	1.10873	1.22971	0.626354	0.66942
ENSG00000063601	MTMR1	C	-0.610046	-0.468308	-1.22057	-1.28734	0.804993	0.774364	1.00794	0.998961
ENSG00000196972	SMIM10L2B	C	-0.388682	-0.592977	-1.40118	-1.12487	1.17924	0.85085	0.562147	0.915475
ENSG00000025039	RRAGD	C	-0.381382	-0.587233	-1.12426	-1.40159	0.862018	1.20427	0.52957	0.89861
ENSG00000154529	CNTNAP3B	C	-0.705957	-0.663863	-1.11627	-1.1116	1.15821	1.2213	0.56337	0.654813
ENSG00000109265	KIAA1211	C	-0.59714	-0.361185	-1.29115	-1.01097	1.47429	1.21955	0.248076	0.318522
ENSG00000224945		C	-0.452823	-0.737347	-1.14387	-1.2334	1.17141	1.0964	0.687022	0.612601
ENSG00000103888	CEMIP	C	-0.173917	-0.160893	-1.40356	-1.38181	1.17554	1.17865	0.382652	0.383345
ENSG00000132932	ATP8A2	C	-0.88321	-0.88321	-0.88321	-0.88321	0.340889	0.594803	1.4349	1.16225
ENSG00000227825	SLC9A7P1	C	-1.16124	-0.350934	-0.336801	-1.56265	0.722699	1.04126	0.756254	0.891409
ENSG00000105649	RAB3A	C	-0.546266	-0.576897	-1.27587	-1.10606	1.11479	1.28447	0.635065	0.470784
ENSG00000139220	PPFIA2	C	-0.914399	-0.914399	-0.914399	-0.914399	0.490469	0.838853	1.18455	1.14372
ENSG00000178184	PARD6G	C	-0.693422	-0.297596	-1.23646	-1.23536	0.784275	0.403161	1.06955	1.20586
ENSG00000132563	REEP2	C	-1.18896	-1.13045	-0.636896	-0.677835	1.10208	1.0832	0.670351	0.778507
ENSG00000178662	CSRNP3	C	-0.403381	-0.762167	-1.19743	-1.19562	1.12872	1.11133	0.744978	0.573571
ENSG00000225434	LINC01504	C	-0.972466	-0.562494	-0.972466	-0.972466	1.52061	1.06514	0.445668	0.448476
ENSG00000172889	EGFL7	C	-0.951588	-0.81414	-0.963028	-0.786304	1.32643	1.3164	0.517496	0.354736
ENSG00000164949	GEM	C	-0.47676	-0.362621	-1.2907	-1.36614	0.752841	0.765047	0.986428	0.991901
ENSG00000112294	ALDH5A1	C	-1.04443	-1.30756	-0.525534	-0.740183	0.950655	0.659459	0.899995	1.1076
ENSG00000105655	ISYNA1	C	-0.810422	-0.947404	-1.12752	-0.835874	1.00383	0.840319	0.929916	0.947154
ENSG00000123500	COL10A1	C	-1.41241	-1.0294	-0.530556	-0.438839	1.33386	1.09633	0.423315	0.557711
ENSG00000276855		C	-0.619183	-1.19087	-0.904266	-0.903149	0.646758	0.652044	1.02988	1.28878
ENSG00000244198		C	-0.36006	-0.569419	-1.02121	-1.37395	1.24317	1.33828	0.409396	0.333788
ENSG00000169255	B3GALNT1	C	-0.538863	-0.705398	-1.10158	-1.272	0.821945	0.680025	1.10318	1.0127
ENSG00000250486	FAM218A	C	-0.807244	-1.03144	-0.744273	-1.03144	1.19566	1.24162	0.552316	0.624801
ENSG00000003400	CASP10	C	-0.628834	-0.455278	-1.49493	-0.90615	1.04577	1.23276	0.601588	0.605072
ENSG00000148082	SHC3	C	-0.217171	-0.148152	-1.41909	-1.43842	1.04916	1.06321	0.54281	0.567657
ENSG00000102935	ZNF423	C	-0.917619	-0.915045	-1.20652	-0.612572	0.835556	0.62969	1.04502	1.14149
ENSG00000115828	QPCT	C	-0.89178	-1.08639	-0.720175	-0.946462	1.22779	1.12632	0.668182	0.622514
ENSG00000175745	NR2F1	C	-1.0441	-1.2719	-0.58619	-0.397638	1.35156	1.33152	0.324536	0.292217
ENSG00000117245	KIF17	C	-0.425372	-0.800769	-1.50634	-0.83658	0.873334	0.837818	1.02476	0.833146
ENSG00000240583	AQP1	C	0.132468	0.077235	-1.24487	-1.80017	0.362012	0.721194	0.878671	0.87346
ENSG00000180573	HIST1H2AC	C	0.0876743	-0.108155	-1.62188	-1.41643	0.760152	0.797439	0.791103	0.710102
ENSG00000072952	MRVI1	C	-0.258819	-0.271127	-1.37952	-1.42336	0.622847	0.654943	1.05905	0.995991
ENSG00000131773	KHDRBS3	C	-1.29433	-0.994486	-0.553462	-0.624173	0.515311	0.424956	1.22538	1.3008
ENSG00000152689	RASGRP3	C	-0.62818	-0.472174	-0.692427	-1.68878	0.754742	0.92211	0.938558	0.866146
ENSG00000178718	RPP25	C	-1.29029	-1.18333	-0.458953	-0.525147	0.622233	0.455768	1.29483	1.08489
ENSG00000121316	PLBD1	C	-1.24983	-1.08034	-0.943113	-0.072077	1.34241	1.02983	0.628029	0.345098
ENSG00000271605	MILR1	C	-1.01479	-1.01168	-0.851292	-0.848506	1.00807	0.954726	0.783224	0.980254
ENSG00000242852	ZNF709	C	-1.5239	0.074107	-0.0105035	-1.5239	0.871476	0.877437	0.787243	0.448039
ENSG00000183439	TRIM61	C	-0.331368	-0.445796	-1.32305	-1.32305	0.858708	1.26632	0.590608	0.707632
ENSG00000170373	CST1	C	-0.720136	-0.95357	-0.95357	-0.95357	1.32184	1.13608	0.767735	0.35519
ENSG00000164588	HCN1	C	-0.868004	-0.868004	-0.868004	-0.868004	1.45607	1.05896	0.857189	0.0997936
ENSG00000108825	PTGES3L-AARSD1	C	-0.997259	-0.396773	-0.997259	-0.696383	1.09165	-0.327411	1.59212	0.731309
ENSG00000244255		C	-0.599092	0.00174426	-0.599092	-0.599092	-0.599092	2.09863	0.895085	-0.599092
ENSG00000183242	WT1-AS	C	-0.924093	-0.924093	-0.924093	-0.924093	0.734344	1.00744	0.732548	1.22204
ENSG00000131797	CLUHP3	C	-0.85056	-0.544851	-1.26058	-0.668358	1.37026	1.37692	0.332397	0.244776
ENSG00000170498	KISS1	C	-0.987623	-0.987623	-0.987623	-0.68336	1.31887	0.764388	0.605879	0.957089
ENSG00000229927	RHEBP1	C	-0.633289	-0.721255	-1.94052	0.511753	0.53348	0.963911	0.569804	0.716116
ENSG00000078401	EDN1	C	0.245967	0.160938	-1.46868	-1.55712	0.272436	0.254162	0.999757	1.09254
ENSG00000180596	HIST1H2BC	C	-0.351701	-0.979156	-0.745281	-1.45467	0.726601	0.801154	0.814271	1.18879
ENSG00000102349	KLF8	C	-0.80558	-0.714932	-0.907079	-1.03878	0.196375	0.617445	1.31543	1.33712
ENSG00000187837	HIST1H1C	C	-0.498755	-0.427162	-1.2997	-1.2531	0.669724	0.544407	1.1428	1.12178
ENSG00000166394	CYB5R2	C	-0.279003	-0.437036	-1.44615	-1.24751	0.566647	0.75312	1.12014	0.969797
ENSG00000251003	ZFPM2-AS1	C	-1.23058	-1.02973	-0.920471	-0.253554	0.355822	0.659584	1.32458	1.09435
ENSG00000163884	KLF15	C	0.0484592	-0.522863	-1.65128	-1.09943	0.919545	1.06552	0.759702	0.480352
ENSG00000165912	PACSIN3	C	-0.569693	-0.487449	-1.39141	-1.12486	0.759919	0.82098	0.99528	0.997226
ENSG00000099889	ARVCF	C	-0.401271	-0.519363	-1.12627	-1.44091	1.01018	1.13027	0.77075	0.576619
ENSG00000164251	F2RL1	C	-0.259621	-0.509443	-1.42861	-1.15995	1.15664	1.19467	0.590487	0.415836
ENSG00000163328	GPR155	C	-0.948882	-0.942359	-0.785619	-0.898981	1.27587	1.27982	0.516605	0.503547
ENSG00000025423	HSD17B6	C	-0.405222	-0.312714	-0.97815	-1.43124	1.38062	1.28384	0.0426296	0.420233
ENSG00000110076	NRXN2	C	-0.37046	-0.966921	-1.31953	-0.933232	0.937916	0.659752	1.08512	0.907359
ENSG00000163521	GLB1L	C	-0.0647037	-0.0988375	-1.32576	-1.49364	1.20109	1.16907	0.319758	0.293021
ENSG00000150556	LYPD6B	C	-0.553814	-0.999459	-0.999459	-0.999459	0.636728	0.556269	1.49485	0.86434
ENSG00000180739	S1PR5	C	-0.574473	-0.0152891	-1.60279	-1.12847	0.712919	0.693313	1.00855	0.906238
ENSG00000165379	LRFN5	C	-0.886266	-0.886266	-0.886266	-0.886266	1.34649	1.18558	0.757913	0.255084
ENSG00000150627	WDR17	C	-0.830214	-0.195622	-1.14151	-1.14029	1.32103	1.29319	0.271498	0.421915
ENSG00000114923	SLC4A3	C	-1.11461	-1.36889	-0.437969	-0.654508	0.765162	0.764648	1.0271	1.01907
ENSG00000226232	NPIPB14P	C	-0.16705	-0.082443	-2.11004	-0.389722	1.0396	0.855192	0.730501	0.123961
ENSG00000171522	PTGER4	C	-0.0968629	0.0647747	-1.61978	-1.39301	0.793464	1.01059	0.648122	0.592706
ENSG00000154898	CCDC144CP	C	-0.929246	-0.929246	-0.614408	-0.929246	1.02495	1.56283	0.0851133	0.729253
ENSG00000126950	TMEM35A	C	-0.0703198	0.132948	-1.43727	-1.43605	0.266856	0.208106	1.22732	1.10841
ENSG00000268754	LINC01081	C	-0.984625	-0.737201	-0.984625	-0.668096	1.50484	1.16294	0.673117	0.0336423
ENSG00000260306		C	-0.94797	-0.699329	-0.94797	-0.94797	1.14533	1.42174	0.436022	0.540152
ENSG00000276771		C	-1.19722	-0.94835	-0.626601	-0.624579	1.43147	1.22249	0.551832	0.190954
ENSG00000146555	SDK1	C	-0.983069	-0.734013	-0.983069	-0.983069	0.600087	0.992683	1.1706	0.919849
ENSG00000165449	SLC16A9	C	-1.40494	-1.01659	-0.530277	-0.526999	0.939184	1.3311	0.761787	0.446737
ENSG00000235217	TSPY26P	C	0.0396283	0.0217694	-1.78311	-1.24232	0.914559	0.77363	0.523197	0.752643
ENSG00000228672	PROB1	C	-1.12863	-0.716178	-0.790573	-1.05652	1.1258	0.781038	0.918876	0.866187
ENSG00000150907	FOXO1	C	-1.26413	-1.03795	-0.600839	-0.695617	0.933574	0.49248	1.1401	1.03238
ENSG00000163638	ADAMTS9	C	-0.714278	-0.825842	-1.31936	-0.614108	1.34412	1.18641	0.596116	0.346943
ENSG00000178531	CTXN1	C	-1.46753	-0.539792	-0.47594	-0.825092	1.52917	1.00468	0.385347	0.389164
ENSG00000272884		C	-0.814876	0.259667	-0.814876	-0.814876	1.43277	0.0779099	-0.814876	1.48915
ENSG00000277778	PGM5P2	C	-0.378867	-0.37279	-1.70778	-0.943518	0.850716	0.79346	0.805841	0.952934
ENSG00000145569	OTULINL	C	-0.793142	-0.905524	-1.18673	-0.692237	0.991181	1.2343	0.327257	1.02489
ENSG00000116141	MARK1	C	-1.18828	-0.933396	-1.18828	-0.199235	0.757717	0.610635	0.955509	1.18534
ENSG00000108786	HSD17B1	C	-0.445307	-0.511557	-1.45149	-0.956057	0.267592	0.670693	1.37837	1.04776
ENSG00000263535	AK4P1	C	-0.309824	0.021429	-0.623862	-2.05156	0.840584	0.737063	0.475289	0.910882
ENSG00000279673		C	-0.572616	-0.569207	-1.05777	-1.38411	1.14678	0.896635	0.706227	0.834056
ENSG00000154358	OBSCN	C	-1.24821	-0.814393	-0.465717	-1.09721	1.07176	1.00295	0.79642	0.754392
ENSG00000155974	GRIP1	C	-1.01072	-1.01072	-0.683901	-1.01072	0.872756	0.953181	0.870764	1.01937
ENSG00000152661	GJA1	C	-1.17749	-1.1638	-0.636646	-0.667474	1.04813	1.06632	0.78394	0.747028
ENSG00000146006	LRRTM2	C	-0.807506	-1.06295	-0.735761	-1.06295	1.1594	0.574512	0.965838	0.969408
ENSG00000105784	RUNDC3B	C	-0.883598	-0.883598	-0.883598	-0.883598	1.46539	1.0934	0.658438	0.317169
ENSG00000089486	CDIP1	C	-0.563361	-0.745585	-1.27819	-1.05816	1.0439	1.00055	0.777191	0.823644
ENSG00000235109	ZSCAN31	C	-0.30035	-0.422797	-0.888611	-1.73864	0.911149	1.07683	0.66244	0.699971
ENSG00000283162		C	-0.91581	-0.451422	-1.28834	-0.875973	0.533443	0.591751	1.21704	1.18931
ENSG00000120149	MSX2	C	-0.956781	-1.21527	-0.884178	-0.617435	1.14867	0.845867	0.837757	0.84137
ENSG00000144115	THNSL2	C	-0.412424	-0.45252	-1.07777	-1.48054	0.634452	0.515109	1.23389	1.03981
ENSG00000106003	LFNG	C	-1.30923	-1.30369	-0.502428	-0.39285	0.78984	0.664695	1.07734	0.97632
ENSG00000274718		C	-0.929466	-0.929466	-0.929466	-0.929466	0.737539	1.07871	1.07064	0.830972
ENSG00000170356	OR2A20P	C	-0.96855	-0.96855	-0.633746	-0.96855	0.87992	1.04332	1.36276	0.253397
ENSG00000227632		C	-0.935034	-0.935034	-0.935034	-0.935034	0.913439	1.00035	0.911438	0.914907
ENSG00000164976	MYORG	C	-1.08472	-0.877701	-0.745699	-0.981595	1.05415	1.14106	0.78845	0.706063
ENSG00000233098	CCDC144NL-AS1	C	-1.57196	-0.996532	-0.244211	-0.645151	0.945165	0.673665	1.02399	0.815031
ENSG00000277586	NEFL	C	-0.210553	-0.116516	-1.41778	-1.41647	1.14963	0.904091	0.848062	0.259544
ENSG00000172915	NBEA	C	-0.89566	-0.913595	-0.861723	-0.921176	1.36754	1.14552	0.478732	0.600356
ENSG00000121753	ADGRB2	C	-0.688386	-0.628205	-1.17284	-0.891159	1.38718	1.34967	0.255942	0.387806
ENSG00000130413	STK33	C	-1.12643	-0.989112	-0.636595	-0.767468	0.401949	0.555643	1.22497	1.33705
ENSG00000150471	ADGRL3	C	-0.872204	-0.872204	-0.872204	-0.872204	0.218925	0.612035	1.29411	1.36375
ENSG00000255836		C	-0.933605	-0.933605	-0.933605	-0.933605	1.01686	0.85352	1.01479	0.84925
ENSG00000170088	TMEM192	C	-0.256623	-0.17555	-1.41704	-1.45912	0.728254	0.758247	0.884105	0.937732
ENSG00000169750		C	-1.36779	-1.1692	-0.396997	-0.634161	0.929056	0.830575	0.820546	0.987965
ENSG00000280639	LINC02204	C	-0.518105	-0.681776	-1.36059	-1.02047	1.05837	0.597906	1.11134	0.813318
ENSG00000152056	AP1S3	C	-1.18698	-1.26102	-0.248931	-0.498191	1.32458	1.30371	0.478229	0.0886003
ENSG00000187243	MAGED4B	C	-0.849488	-1.47185	-0.356285	-0.68622	1.23369	1.26803	0.510658	0.351471
ENSG00000128408	RIBC2	C	-0.976889	-0.976889	-0.636905	-0.976889	0.509947	1.45704	0.616623	0.98396
ENSG00000197381	ADARB1	C	-1.03725	-1.09379	-0.63244	-0.642967	1.38727	1.31999	0.310758	0.388438
ENSG00000255690	TRIL	C	-0.418669	-0.265054	-1.2681	-1.2681	1.17081	1.38786	0.223975	0.437277
ENSG00000179859	RNF227	C	-0.674644	-0.713522	-0.78036	-1.41158	1.00684	1.21006	0.565195	0.798011
ENSG00000169116	PARM1	C	-0.246772	-0.343653	-1.33224	-1.19095	1.5228	1.08685	0.269778	0.234181
ENSG00000173530	TNFRSF10D	C	-1.001	-1.05719	-0.777837	-0.855311	0.748819	0.726725	1.10531	1.11048
ENSG00000175697	GPR156	C	0.0906219	-1.12466	-1.39497	-0.543041	1.41659	0.95129	-0.140589	0.744758
ENSG00000259863	SH3RF3-AS1	C	-0.34675	-0.754511	-1.61632	-0.762777	0.727867	1.06707	0.725615	0.959806
ENSG00000250644		C	-0.536158	-0.759049	-1.03766	-1.00547	1.4203	1.35113	0.133182	0.433726
ENSG00000151468	CCDC3	C	-0.662208	-0.283077	-0.820931	-1.67224	0.849787	0.741374	1.05212	0.795171
ENSG00000176399	DMRTA1	C	0.320879	-0.215655	-1.36392	-1.63862	0.590982	1.08483	0.739238	0.482264
ENSG00000173597	SULT1B1	C	-0.87789	-0.87789	-0.87789	-0.87789	1.14727	1.45026	0.657039	0.256983
ENSG00000147119	CHST7	C	-1.40468	-1.16034	-0.320873	-0.542895	0.938629	1.30104	0.562283	0.626832
ENSG00000213996	TM6SF2	C	-1.09782	-0.850284	-0.725103	-1.01831	1.03422	1.10704	0.853428	0.696831
ENSG00000099849	RASSF7	C	-1.09045	-1.21657	-0.808477	-0.551343	0.969957	0.950336	0.918464	0.828086
ENSG00000184867	ARMCX2	C	-0.780345	-0.6488	-1.1903	-1.00534	1.15156	1.16771	0.633276	0.672244
ENSG00000196074	SYCP2	C	-0.725216	-0.638205	-1.14927	-1.14413	0.788156	0.828388	0.865041	1.17524
ENSG00000214078	CPNE1	C	-0.863041	-0.931309	-1.02093	-0.921679	0.939762	0.947976	0.87774	0.971486
ENSG00000160161	CILP2	C	-0.405506	-1.11864	-1.11864	-0.759734	1.17366	1.37998	0.662683	0.186196
ENSG00000197124	ZNF682	C	-1.03027	-0.949273	-0.992665	-0.718701	0.772443	0.728989	1.02229	1.16719
ENSG00000197506	SLC28A3	C	-1.44326	-1.06211	-0.257862	-0.686475	0.540898	0.667176	1.09787	1.14376
ENSG00000148288	GBGT1	C	-0.868566	-1.17169	-0.88156	-0.787054	0.887898	1.03015	0.788029	1.00279
ENSG00000278558	TMEM191B	C	-1.00362	-1.00362	-0.644863	-1.00362	0.565306	0.983282	1.22091	0.88622
ENSG00000163703	CRELD1	C	-0.686886	-0.645626	-1.06075	-1.18522	1.17475	1.21621	0.501265	0.686252
ENSG00000261052	SULT1A3	C	0.598296	-0.815112	-1.16913	-1.4464	0.960163	1.1198	0.203257	0.549127
ENSG00000269890		C	-0.864336	-0.558217	-1.11323	-1.11092	1.14317	1.05055	0.756563	0.696413
ENSG00000140450	ARRDC4	C	-1.25848	-1.34021	-0.401228	-0.548641	0.971794	0.86165	0.843464	0.871662
ENSG00000185860	CCDC190	C	-0.732167	-0.641479	-0.996862	-1.299	0.883423	0.955497	0.88079	0.949795
ENSG00000197385	ZNF860	C	-0.0352983	-0.33108	-1.29138	-1.4695	1.22393	1.12195	0.388501	0.392881
ENSG00000173320	STOX2	C	0.13713	-0.42488	-1.89375	-0.78182	1.08672	0.996709	0.5842	0.295692
ENSG00000140545	MFGE8	C	-0.950735	-0.963982	-0.813532	-0.814464	1.30413	1.30588	0.483946	0.44876
ENSG00000196436	NPIPB15	C	-0.813201	-1.09192	-0.77053	-0.955829	1.20243	1.19307	0.56314	0.67284
ENSG00000138669	PRKG2	C	-0.224255	-0.324592	-1.61127	-1.03642	1.17586	1.16055	0.236974	0.623154
ENSG00000149968	MMP3	C	-0.177217	0.035863	-1.47531	-1.4313	0.725336	0.259766	0.929328	1.13354
ENSG00000165092	ALDH1A1	C	-1.2054	-0.657043	-0.603086	-1.17675	0.7791	0.819577	1.01942	1.02418
ENSG00000143248	RGS5	C	-0.799763	-0.745908	-1.09812	-1.01864	1.10687	1.13755	0.843055	0.574958
ENSG00000242779	ZNF702P	C	-0.889293	-0.889293	-0.889293	-0.889293	0.313421	0.746733	1.0707	1.42632
ENSG00000196511	TPK1	C	-1.2202	-0.37749	-0.927169	-1.03706	0.964442	1.0771	1.06631	0.454062
ENSG00000129757	CDKN1C	C	-0.495269	-0.49136	-1.42569	-1.05007	0.816009	1.37268	0.728361	0.545344
ENSG00000269001		C	-0.504367	-0.177429	-1.15587	-1.56625	0.966026	0.895411	0.757878	0.784604
ENSG00000265787	CYP4F35P	C	-0.849177	-0.849177	-0.849177	-0.849177	1.48224	1.1342	-0.0146726	0.794934
ENSG00000165084	C8orf34	C	-0.390037	-0.425477	-1.43206	-1.03723	0.390087	0.339152	1.33926	1.2163
ENSG00000154188	ANGPT1	C	-0.875778	-1.01043	-0.976955	-0.801116	0.757818	0.586497	1.10333	1.21663
ENSG00000244242	IFITM10	C	-0.294361	-0.188699	-2.02809	-0.522934	0.950577	0.850315	0.388404	0.844784
ENSG00000126467	TSKS	C	-1.28108	-0.564315	-0.676239	-0.888605	1.30706	1.26676	0.162678	0.673743
ENSG00000173698	ADGRG2	C	-1.01041	-1.01041	-0.632036	-1.01041	1.07861	0.650132	1.16786	0.766659
ENSG00000166341	DCHS1	C	-0.28002	-0.385909	-1.56007	-0.963806	1.33123	1.12579	0.140745	0.59204
ENSG00000173221	GLRX	C	-0.790155	-0.884624	-0.94459	-1.08145	1.05409	1.11641	0.803134	0.727187
ENSG00000088836	SLC4A11	C	-0.341117	0.0708387	-1.21337	-1.6797	0.788042	0.55656	0.921469	0.897273
ENSG00000256966		C	0.524828	-0.772606	-1.89228	0.725104	0.626906	0.121219	1.16741	-0.500579
ENSG00000159023	EPB41	C	-0.567003	-1.14988	-0.742271	-0.84344	1.13926	1.62871	0.253198	0.281432
ENSG00000109339	MAPK10	C	-0.667819	-1.46123	-0.420816	-0.928896	1.06313	1.23494	0.705531	0.475165
ENSG00000204103	MAFB	C	-0.370713	0.302815	-1.18548	-1.74427	0.724484	0.845233	0.534728	0.893202
ENSG00000167549	CORO6	C	-0.670703	-0.574799	-1.24501	-1.07519	1.16763	1.18536	0.535913	0.676789
ENSG00000276550	HERC2P2	C	-0.413229	-0.333987	-1.24684	-1.24011	1.34392	1.27594	0.341575	0.272724
ENSG00000111110	PPM1H	C	-0.562772	-0.866017	-1.26802	-0.952744	0.865249	0.762972	0.862256	1.15907
ENSG00000148842	CNNM2	C	-0.466171	-0.542133	-1.25199	-1.20985	1.26149	1.12833	0.471111	0.609204
ENSG00000214944	ARHGEF28	C	-0.77113	-0.89507	-0.997876	-1.04048	0.810207	0.758893	1.1496	0.985853
ENSG00000162437	RAVER2	C	-0.945192	-0.958743	-0.874413	-0.938047	1.10471	1.03153	0.860831	0.719327
ENSG00000103472	RRN3P2	C	-0.842683	-0.430078	-0.700821	-1.39889	1.37115	1.09587	0.740817	0.164635
ENSG00000188626	GOLGA8M	C	-1.60495	-0.465603	-0.233368	-0.904337	1.40425	0.336937	1.02804	0.439031
ENSG00000120093	HOXB3	C	-0.474552	-0.53669	-1.16238	-1.3848	0.823349	0.735757	0.991834	1.00747
ENSG00000118194	TNNT2	C	-0.893412	-0.893412	-0.893412	-0.893412	1.35813	1.16958	0.677617	0.36832
ENSG00000257108	NHLRC4	C	-0.332984	-0.806013	-1.11279	-1.11279	1.61199	0.843738	0.594819	0.31404
ENSG00000196345	ZKSCAN7	C	-0.676592	-0.551855	-0.893622	-1.30704	1.32843	1.27118	0.470111	0.359392
ENSG00000231789	PIK3CD-AS2	C	-0.778419	-1.08477	-1.08477	-0.690847	0.495103	0.987223	1.1742	0.982272
ENSG00000130827	PLXNA3	C	-0.90786	-0.844613	-0.887285	-0.79778	1.36484	1.39509	0.334166	0.343439
ENSG00000206140	TMEM191C	C	-0.581067	-0.966456	-0.886758	-1.07929	0.463249	0.470735	1.20676	1.37282
ENSG00000064225	ST3GAL6	C	0.159942	-0.377751	-1.3727	-1.52842	0.535686	0.602931	0.99499	0.985322
ENSG00000144792	ZNF660	C	-1.52715	-0.850245	-0.265957	-0.859692	0.693631	1.05267	0.841134	0.915615
ENSG00000274333		C	-0.611473	-1.40108	-0.461789	-1.08821	0.740161	0.749187	1.09744	0.975765
ENSG00000187624	C17orf97	C	-0.943021	-1.06519	-1.02352	-0.217778	1.49983	1.17673	0.489888	0.0830587
ENSG00000123191	ATP7B	C	-0.817734	-1.10078	-0.711677	-1.02728	1.09718	1.17565	0.611052	0.773596
ENSG00000022567	SLC45A4	C	-1.11622	-1.02617	-0.522584	-0.855956	1.34284	1.14284	0.359329	0.675914
ENSG00000148832	PAOX	C	-0.568608	0.337969	-1.41565	-1.41101	0.995889	0.97526	0.674681	0.411474
ENSG00000223482	NUTM2A-AS1	C	-0.754239	-0.916058	-0.895732	-1.14088	1.01102	1.06844	0.815157	0.812293
ENSG00000147883	CDKN2B	C	-1.01685	-1.00505	-0.820264	-0.889174	0.850765	0.917678	0.985816	0.977074
ENSG00000110723	EXPH5	C	-1.52442	-1.03605	-0.424485	-0.420363	0.724474	1.26897	0.944706	0.467164
ENSG00000124406	ATP8A1	C	-0.545804	-0.76738	-1.34318	-0.941877	0.760895	0.657427	0.958138	1.22178
ENSG00000163412	EIF4E3	C	-1.1167	-1.28021	-0.525908	-0.569692	0.367548	0.767822	1.2501	1.10704
ENSG00000122861	PLAU	C	-0.463181	-0.50351	-1.32805	-1.20296	1.10323	1.15398	0.658428	0.582053
ENSG00000228594	FNDC10	C	-0.032668	-0.548163	-1.55981	-1.19062	1.01784	0.887344	0.77494	0.651134
ENSG00000188199	NUTM2B	C	-0.67006	0.711117	-1.24532	-1.24532	1.4802	0.0544064	0.864398	0.0505736
ENSG00000276740		C	-0.91874	-0.91874	-0.91874	-0.91874	1.08645	0.552553	0.837117	1.19884
ENSG00000132623	ANKEF1	C	-1.0941	-0.753439	-0.671729	-1.09954	0.970353	1.25192	0.484915	0.911613
ENSG00000197119	SLC25A29	C	-1.01993	-0.833735	-0.682327	-1.04255	1.28113	1.17289	0.739591	0.384926
ENSG00000221994	ZNF630	C	-0.478602	-0.168645	-1.65972	-0.930516	1.08335	0.361416	1.22099	0.571729
ENSG00000274020	LINC01138	C	-1.09699	-0.585379	-0.15654	-1.40719	1.19814	1.30272	0.233064	0.512167
ENSG00000279773		C	-0.794856	-0.794856	-0.794856	-0.794856	0.105252	1.63594	1.33197	0.106263
ENSG00000179862	CITED4	C	-0.971528	-1.3044	-0.884287	-0.256118	0.935827	0.204818	1.13537	1.14031
ENSG00000172346	CSDC2	C	-0.544658	-0.475148	-1.13414	-1.25349	1.42227	1.09652	0.441792	0.446849
ENSG00000161958	FGF11	C	-0.972726	-0.965066	-0.988617	-0.770852	0.981715	1.06695	1.03619	0.612407
ENSG00000145861	C1QTNF2	C	-0.417955	-0.148563	-0.965031	-1.75477	0.74932	0.659459	0.808791	1.06875
ENSG00000116016	EPAS1	C	-1.05525	-1.08859	-0.587209	-0.622052	1.36935	1.38357	0.291661	0.308519
ENSG00000272720		C	-0.74856	-0.435942	-0.935762	-1.20435	1.48639	1.22713	0.201714	0.409377
ENSG00000099251	HSD17B7P2	C	0.0512159	-0.385434	-1.17428	-1.58166	1.0304	1.19312	0.665104	0.201532
ENSG00000183087	GAS6	C	-1.14671	-1.14316	-0.671556	-0.649565	1.14644	1.15393	0.671852	0.638772
ENSG00000283633		C	-0.790327	-0.787536	-1.37882	-0.637613	0.668819	1.1766	0.666482	1.0824
ENSG00000121989	ACVR2A	C	-1.02992	-1.4338	-0.385053	-0.66099	0.69292	0.629989	0.97066	1.21619
ENSG00000224413		C	-1.00776	-1.00776	-1.00776	-0.593692	0.496176	0.802385	1.267	1.05141
ENSG00000077616	NAALAD2	C	-0.945798	-0.944141	-0.855055	-0.853443	0.540874	1.30724	1.20783	0.542486
ENSG00000143195	ILDR2	C	-0.875421	-0.875421	-0.875421	-0.875421	0.269058	0.643959	1.51442	1.07425
ENSG00000137142	IGFBPL1	C	-0.875599	-0.875599	-0.875599	-0.875599	0.638558	0.274051	1.51505	1.07474
ENSG00000234380	LINC01426	C	-0.886824	0.109869	-1.50705	-0.653885	1.5338	0.672893	0.829305	-0.0981067
ENSG00000140538	NTRK3	C	-0.95099	-0.949315	-1.27751	-0.243178	1.22814	1.23564	0.549277	0.407925
ENSG00000196693	ZNF33B	C	-0.37603	0.0444777	-1.0461	-1.78639	0.804184	0.827607	0.585061	0.947189
ENSG00000182253	SYNM	C	-1.361	-1.15494	-0.461943	-0.56572	1.08324	1.06142	0.669198	0.729733
ENSG00000158406	HIST1H4H	C	-0.132946	-0.815469	-0.917541	-1.5654	0.716356	1.07818	0.748602	0.888223
ENSG00000128594	LRRC4	C	-0.308908	-0.998762	-1.33189	-0.819828	0.500713	0.56602	1.07902	1.31363
ENSG00000179855	GIPC3	C	-0.850569	-0.402537	-1.45453	-0.693841	0.762909	0.394336	0.760446	1.48379
ENSG00000110876	SELPLG	C	-1.06243	-1.12548	-0.496138	-0.798226	1.30993	1.2484	0.561843	0.362103
ENSG00000283930		C	0.230363	-0.326235	-2.02423	-0.738851	0.917926	0.850963	0.67967	0.410393
ENSG00000188517	COL25A1	C	-0.892598	-0.719954	-1.08734	-0.841605	0.207581	1.10111	1.26817	0.964634
ENSG00000198429	ZNF69	C	-0.72997	-0.329446	-1.73714	-0.584929	0.727449	0.736689	0.747973	1.16938
ENSG00000162639	HENMT1	C	-0.354389	-0.906888	-1.41261	-0.902973	0.772113	1.04353	0.931011	0.830207
ENSG00000144785		C	-0.0139234	-0.496194	-2.0955	-0.300243	1.01579	0.801679	0.596613	0.491782
ENSG00000283761		C	-0.394039	-0.0940087	-2.15324	-0.0563645	1.07964	0.22066	0.75199	0.645362
ENSG00000165029	ABCA1	C	-0.703894	-0.574261	-1.17827	-1.10022	1.23626	1.18356	0.551299	0.585525
ENSG00000161281	COX7A1	C	-0.578821	-0.945161	-0.916996	-1.2341	0.830316	0.855422	0.932022	1.05732
ENSG00000165821	SALL2	C	-1.22795	-0.823971	-0.781376	-0.777362	0.906425	1.3121	0.903598	0.488529
ENSG00000243960		C	-1.93081	0.386161	-0.108723	-0.653137	0.634005	1.16532	-0.377243	0.884428
ENSG00000172738	TMEM217	C	-0.181808	-1.07471	-1.17538	-1.01321	0.942317	1.25922	0.341609	0.901963
ENSG00000143995	MEIS1	C	-0.956141	-0.640905	-1.05732	-1.02175	0.772364	0.703243	1.07863	1.12188
ENSG00000235314	LINC00957	C	-0.356941	-0.928411	-0.727981	-1.36258	1.22849	0.606791	1.29942	0.241208
ENSG00000038945	MSR1	C	-0.260496	-0.77406	-1.07739	-1.42312	0.838537	0.846449	0.835801	1.01428
ENSG00000197467	COL13A1	C	-0.442384	-0.370863	-1.21536	-1.17126	1.38937	1.33068	0.211302	0.268521
ENSG00000215241	LINC02449	C	-0.843492	-1.18383	-0.747901	-0.746203	0.405674	0.577727	1.10814	1.42988
ENSG00000139508	SLC46A3	C	-1.35981	-1.08712	-0.690744	-0.467138	0.784233	0.959379	0.874519	0.986679
ENSG00000103066	PLA2G15	C	-0.415757	-0.405968	-1.31224	-1.27001	1.16052	1.19282	0.470929	0.5797
ENSG00000110092	CCND1	C	-0.966034	-0.974374	-0.862307	-0.897997	0.744537	0.727315	1.10523	1.12363
ENSG00000065054	SLC9A3R2	C	-1.1576	-1.07116	-0.765619	-0.699939	0.789941	0.9778	0.979519	0.947062
ENSG00000104689	TNFRSF10A	C	-0.971871	-0.471878	-1.46055	-0.632112	0.641237	0.714879	1.06831	1.11198
ENSG00000273312		C	-0.0920739	-0.840145	-1.18507	-1.18507	0.233021	0.743927	0.875089	1.45031
ENSG00000013016	EHD3	C	-0.895151	-0.958882	-0.853592	-1.02249	0.813326	0.901986	0.993844	1.02096
ENSG00000184678	HIST2H2BE	C	-0.207094	0.215947	-1.61422	-1.41138	0.726341	0.607319	0.843034	0.840047
ENSG00000136542	GALNT5	C	-0.0669119	-0.0671048	-1.5256	-1.48029	0.746341	0.764746	0.858502	0.770324
ENSG00000284337		C	-0.151014	-0.145017	-0.981972	-1.77753	1.14361	1.06564	0.547181	0.299103
ENSG00000255874	LINC00346	C	-0.153168	-0.235322	-1.46822	-1.30439	1.36226	0.892003	0.4263	0.480537
ENSG00000223652		C	-1.09529	-0.42995	-0.638617	-1.28554	0.206242	1.11695	1.01534	1.11086
ENSG00000127533	F2RL3	C	-1.0424	-0.749465	-1.38908	-0.29088	0.398778	0.955684	1.16728	0.950081
ENSG00000280325		C	-1.44965	-0.491834	0.148747	-0.994249	0.764151	0.54971	-0.178529	1.65166
ENSG00000154721	JAM2	C	-0.386489	-0.837219	-1.41178	-0.809569	0.687284	0.346376	1.17926	1.23214
ENSG00000168060	NAALADL1	C	-0.619615	-0.610618	-0.692246	-1.5952	1.08622	1.0241	0.689822	0.717537
ENSG00000142910	TINAGL1	C	-0.548697	-0.304734	-1.27016	-1.35044	1.05339	1.06619	0.729257	0.625196
ENSG00000122786	CALD1	C	-1.17649	-1.16642	-0.669414	-0.654236	0.845806	0.852344	0.986008	0.9824
ENSG00000156463	SH3RF2	C	-0.79922	-1.49163	-0.900096	-0.227345	0.640375	0.649714	1.36208	0.766122
ENSG00000121898	CPXM2	D	-0.765528	-0.844122	-0.743454	-0.844122	1.4855	1.48444	0.108387	0.118898
ENSG00000268388	FENDRR	D	-0.834441	-0.834441	-0.834441	-0.834441	1.42859	1.43342	0.182676	0.293076
ENSG00000133687	TMTC1	D	-0.522628	-0.520431	-1.19112	-0.943089	1.43728	1.42233	0.224415	0.0932473
ENSG00000162493	PDPN	D	-0.847792	-0.847792	-0.847792	-0.713773	1.44209	1.48195	0.205338	0.127778
ENSG00000091972	CD200	D	-0.740011	-0.740011	-0.740011	-0.740011	1.48414	1.61172	-0.0685717	-0.067242
ENSG00000169436	COL22A1	D	-0.653581	-0.653581	-0.513516	-0.400675	1.63528	1.58205	-0.342396	-0.653581
ENSG00000178343	SHISA3	D	-0.662959	-0.772756	-0.772756	-0.772756	1.58538	1.49979	-0.0720342	-0.0319145
ENSG00000274376	ADAMTS7P1	D	-0.560646	-0.560646	-0.560646	-0.560646	1.55506	1.6803	-0.432139	-0.560646
ENSG00000134121	CHL1	D	-0.540041	-0.540041	-0.540041	-0.540041	1.63666	1.60359	-0.540041	-0.540041
ENSG00000102678	FGF9	D	-0.668126	-0.668126	-0.668126	-0.668126	1.5773	1.61052	-0.258172	-0.257145
ENSG00000116991	SIPA1L2	D	-0.342101	-0.101982	-1.23855	-1.23855	1.34359	1.40845	0.0589759	0.110164
ENSG00000107317	PTGDS	D	-0.366993	-0.104999	-0.674866	-0.674866	1.62729	1.54416	-0.674866	-0.674866
ENSG00000106483	SFRP4	D	-0.212356	-0.161031	0.107542	0.160898	1.29669	1.37564	-1.17886	-1.38853
ENSG00000103175	WFDC1	D	-0.688622	-0.564946	-0.688622	-0.688622	1.55623	1.62304	-0.435051	-0.113404
ENSG00000167080	B4GALNT2	D	-0.459798	-0.582993	-0.582993	-0.582993	1.64199	1.59272	-0.582993	-0.442934
ENSG00000170775	GPR37	D	-0.72865	-0.72865	-0.72865	-0.72865	1.53501	1.57574	-0.00358232	-0.19256
ENSG00000186297	GABRA5	D	-0.58613	-0.717317	-0.717317	-0.717317	1.60634	1.56112	-0.254727	-0.174654
ENSG00000196711	ALKAL1	D	-0.654749	-0.654749	-0.654749	-0.654749	1.64199	1.55109	-0.191084	-0.383
ENSG00000162692	VCAM1	D	-0.390777	-0.502473	0.22733	0.350359	1.33566	1.35017	-1.13876	-1.23152
ENSG00000196581	AJAP1	D	-0.594838	-0.594838	-0.594838	-0.414971	1.5726	1.65802	-0.436302	-0.594838
ENSG00000175274	TP53I11	D	-0.252837	-0.226504	-1.06891	-1.09597	1.48539	1.50782	-0.185299	-0.163694
ENSG00000186847	KRT14	D	-0.434484	-0.443134	-0.178318	-0.259383	1.5626	1.56143	-0.891843	-0.916861
ENSG00000184374	COLEC10	D	-0.739974	-0.567607	-0.549433	-0.774583	1.47593	1.68788	-0.438538	-0.0936774
ENSG00000156218	ADAMTSL3	D	-0.707953	-0.851931	-0.851931	-0.851931	1.36101	1.54221	0.066929	0.293596
ENSG00000170579	DLGAP1	D	0.381373	0.361332	-0.635393	-0.761031	1.42117	1.27407	-0.936468	-1.10506
ENSG00000105605	CACNG7	D	-0.849777	-1.12576	-0.651213	-0.649654	1.36169	1.43794	0.492231	-0.0154542
ENSG00000171345	KRT19	D	-1.05536	-0.995257	-0.180218	-0.145687	1.51416	1.52555	-0.299158	-0.364022
ENSG00000136002	ARHGEF4	D	-0.21133	-0.235506	-1.28527	-1.1532	1.40616	1.38209	-0.0652857	0.162338
ENSG00000155011	DKK2	D	0.202596	-0.00121737	-0.745036	-0.624325	1.45765	1.49497	-0.716307	-1.06833
ENSG00000078295	ADCY2	D	-0.858081	-0.858081	-0.858081	-0.660141	1.55512	1.37435	0.124332	0.18058
ENSG00000135744	AGT	D	-0.576958	-0.615069	-0.49519	-0.542041	1.61142	1.61888	-0.375462	-0.625585
ENSG00000119698	PPP4R4	D	-0.53496	-0.565753	-0.390245	-0.550897	1.59106	1.64219	-0.596781	-0.594612
ENSG00000112319	EYA4	D	-1.16146	-0.916897	-0.3694	-0.708616	1.48469	1.38749	0.172899	0.111295
ENSG00000109072	VTN	D	0.0153933	0.169758	-1.00639	-0.587581	1.40484	1.55415	-0.669171	-0.88099
ENSG00000241644	INMT	D	-0.121184	-0.322214	-1.00533	-1.00533	1.47473	1.58123	-0.344814	-0.257091
ENSG00000163485	ADORA1	D	0.0496936	0.115438	-0.733423	-0.731495	1.47083	1.52032	-0.901121	-0.790241
ENSG00000109511	ANXA10	D	0.0378662	0.00876154	-0.300551	-0.400892	1.4844	1.4103	-1.27244	-0.967449
ENSG00000104332	SFRP1	D	-1.04788	-1.12145	-0.613219	-0.409755	1.42362	1.41726	0.216281	0.135141
ENSG00000104435	STMN2	D	-0.209015	-0.363991	-0.76829	-0.977085	1.64367	1.49069	-0.513201	-0.30278
ENSG00000140479	PCSK6	D	-0.766936	-0.343011	0.000698814	-0.442789	1.52549	1.59265	-0.719474	-0.846632
ENSG00000151952	TMEM132D	D	-0.538171	-0.538171	-0.538171	-0.538171	1.45811	1.77092	-0.538171	-0.538171
ENSG00000173391	OLR1	D	-0.129909	-0.05839	-0.997262	-1.04726	1.52964	1.48074	-0.552703	-0.224863
ENSG00000130433	CACNG6	D	-0.977008	-0.977008	-0.328974	-0.449052	1.5633	1.50056	-0.289223	-0.0425922
ENSG00000184564	SLITRK6	D	-0.657629	-0.657629	-0.657629	-0.657629	1.42005	1.74106	-0.467135	-0.0634652
ENSG00000285051	SLC7A14-AS1	D	-0.170646	0.0896855	-0.970639	-0.432798	1.54858	1.49164	-0.778211	-0.777612
ENSG00000142408	CACNG8	D	-0.761542	-0.905246	-0.673804	-0.670605	1.48299	1.57246	-0.131703	0.0874577
ENSG00000196502	SULT1A1	D	-0.764071	-0.762585	-0.413923	-0.117967	1.62759	1.52826	-0.725759	-0.371548
ENSG00000198794	SCAMP5	D	-0.688158	-1.07479	-0.212424	-0.593966	1.57704	1.50693	-0.0535432	-0.461085
ENSG00000170689	HOXB9	D	-1.11592	-1.11592	0.706033	0.201613	1.11566	1.35276	-0.224956	-0.919261
ENSG00000136367	ZFHX2	D	-0.772235	-0.548137	-0.625694	-0.722039	1.57755	1.60279	-0.28417	-0.228064
ENSG00000282785		D	0.540372	-0.11317	-1.13893	0.341242	1.00798	1.44292	-1.13893	-0.941478
ENSG00000102109	PCSK1N	D	-0.592928	-0.319945	-0.767213	-0.767213	1.59805	1.57096	-0.152649	-0.56907
ENSG00000186832	KRT16	D	-0.46229	-0.147481	-0.325357	-0.713396	1.61737	1.54521	-0.757543	-0.756513
ENSG00000159261	CLDN14	D	-1.18506	-0.859018	0.799058	0.712028	1.13019	1.04353	-0.82088	-0.81984
ENSG00000100368	CSF2RB	D	-0.621188	-0.470933	-0.799009	-0.799009	1.45784	1.69569	-0.292978	-0.170406
ENSG00000101670	LIPG	D	-1.16754	-1.03724	-0.411374	-0.58316	1.36445	1.37938	0.530662	-0.0751831
ENSG00000244649	LINC02086	D	-0.951031	-0.951031	-0.255751	-0.721099	1.6099	1.41401	-0.116994	-0.0280094
ENSG00000077264	PAK3	D	-1.20583	-1.20583	0.0301146	-0.391579	1.36225	1.38104	0.310073	-0.280235
ENSG00000260287	TBC1D3G	D	-0.498035	-0.498035	-0.498035	-0.498035	0.770544	2.21766	-0.498035	-0.498035
ENSG00000133216	EPHB2	D	-1.21981	-1.29047	-0.253616	-0.318738	1.31028	1.34942	0.375247	0.0476887
ENSG00000136574	GATA4	D	-0.832353	-0.651121	0.178749	-0.013592	1.58168	1.40135	-0.832353	-0.832353
ENSG00000105376	ICAM5	D	-0.340508	-0.335854	-0.545694	-0.127779	1.4562	1.66413	-0.886537	-0.883951
ENSG00000131737	KRT34	D	-1.02154	-1.13738	-0.159874	-0.226654	1.48862	1.50601	-0.202776	-0.246406
ENSG00000115290	GRB14	D	-0.0301396	-0.154921	-1.58851	-0.821278	1.41548	1.32765	-0.0755523	-0.0727278
ENSG00000167600	CYP2S1	D	-1.08779	-0.933076	-0.158977	-0.439451	1.40655	1.60465	-0.416873	0.0249701
ENSG00000136014	USP44	D	-0.569404	-0.906962	-0.671502	-0.906962	1.55421	1.45051	0.196646	-0.146541
ENSG00000144488	ESPNL	D	-0.480008	-0.876209	-0.409039	-1.11266	1.52259	1.505	-0.106505	-0.0431657
ENSG00000270276	HIST2H4B	D	-0.726522	-0.139108	-1.04923	-0.149622	1.27649	1.28921	-1.22848	0.727264
ENSG00000164684	ZNF704	D	-0.366934	-0.441799	-0.890215	-1.07863	1.59386	1.45851	-0.0709408	-0.203854
ENSG00000113396	SLC27A6	D	-0.629972	-0.443033	-0.629972	-0.629972	1.55695	1.65266	-0.246696	-0.629972
ENSG00000171401	KRT13	D	-0.866838	-0.523297	-0.628336	-0.866838	1.59082	1.50143	0.00165591	-0.208604
ENSG00000215914	MMP23A	D	-0.630851	-0.630851	-0.630851	-0.630851	1.97856	1.03745	0.138234	-0.630851
ENSG00000143603	KCNN3	D	-0.852504	-0.660971	-0.852504	-0.109295	1.50302	1.61095	-0.45981	-0.178885
ENSG00000185988	PLK5	D	-0.577784	-0.577784	-0.577784	-0.332331	1.73742	1.48383	-0.577784	-0.577784
ENSG00000276386	CNTNAP3P2	D	-0.502159	-0.865097	-1.21732	-0.472732	1.5743	1.34387	0.0683272	0.0708047
ENSG00000167178	ISLR2	D	-0.184064	-0.245046	-0.302145	-0.128484	1.52885	1.4693	-0.980816	-1.1576
ENSG00000270617	URGCP-MRPS24	D	-0.902693	-0.902693	1.2032	-0.654078	0.400814	1.57683	-0.902693	0.181311
ENSG00000165685	TMEM52B	D	-0.476903	-0.674504	-0.674504	-0.420417	1.39129	1.79567	-0.674504	-0.266128
ENSG00000188573	FBLL1	D	-0.539675	-0.920397	-1.28988	-0.3805	1.44576	1.378	0.245327	0.0613641
ENSG00000135919	SERPINE2	D	0.429673	0.415458	-0.584952	-0.576878	1.29681	1.29907	-1.11546	-1.16372
ENSG00000285887		D	-0.0513284	0.00703622	-0.356719	0.230495	1.19187	1.49415	-1.25811	-1.2574
ENSG00000230267	HERC2P4	D	-0.614007	-0.614007	-0.614007	-0.614007	1.54697	1.67498	-0.383318	-0.382601
ENSG00000274933	TBC1D3I	D	0.210444	-0.659355	-0.659355	-0.659355	1.44506	1.64127	-0.659355	-0.659355
ENSG00000136160	EDNRB	D	-0.216831	-0.535775	-0.47903	-0.478003	1.62321	1.57168	-0.742625	-0.742625
ENSG00000125637	PSD4	D	-0.881193	-1.50414	-0.361764	-0.196758	1.3818	1.34597	0.26153	-0.0454464
ENSG00000085563	ABCB1	D	-0.634572	-0.842238	-0.842238	-0.842238	1.42693	1.52226	-0.109964	0.322059
ENSG00000274600	RIMBP3B	D	-0.536488	-0.536488	-0.536488	1.3946	1.82433	-0.536488	-0.536488	-0.536488
ENSG00000070404	FSTL3	D	-1.20821	-1.27366	-0.242204	-0.304467	1.35219	1.37553	0.171426	0.129396
ENSG00000254245	PCDHGA3	D	-0.476792	-0.649924	-0.366463	-1.35973	1.52845	1.36777	0.2605	-0.303814
ENSG00000130558	OLFM1	D	-0.235303	-0.209632	-1.00226	-0.845153	1.54054	1.5687	-0.492595	-0.324292
ENSG00000180229	HERC2P3	D	-0.113354	-0.0298589	-0.808404	-0.510514	1.51813	1.55758	-0.666201	-0.947377
ENSG00000102468	HTR2A	D	-0.764882	-0.91641	0.766097	0.448028	1.19944	1.20511	-1.06829	-0.869094
ENSG00000007038	PRSS21	D	-0.857711	-0.857711	0.231703	0.443826	1.30422	1.45109	-0.857711	-0.857711
ENSG00000095397	WHRN	D	-1.12689	-1.17169	-0.359537	-0.565245	1.23835	1.49897	0.313534	0.172507
ENSG00000172020	GAP43	D	-0.769528	-0.767641	-0.668075	-0.666306	1.71255	1.3856	0.044637	-0.271235
ENSG00000213225	NOC2LP1	D	-0.695175	-0.105705	-0.885915	-0.698923	1.71743	1.41546	-0.374734	-0.372436
ENSG00000188729	OSTN	D	-0.669709	-0.669709	-0.669709	-0.669709	1.40792	1.74431	-0.0509037	-0.422492
ENSG00000120279	MYCT1	D	-0.608136	-0.565973	-0.397938	-0.225129	1.59771	1.60114	-0.668004	-0.733665
ENSG00000273184		D	-0.808955	-1.11029	0.454866	-0.193778	1.13744	1.21378	-1.3112	0.618149
ENSG00000108405	P2RX1	D	-1.06116	-1.06004	-0.0485624	-0.0452691	1.46038	1.5142	-0.505993	-0.253564
ENSG00000188257	PLA2G2A	D	0.265654	-0.0364913	-0.58234	-0.864235	1.54059	1.40529	-0.864235	-0.864235
ENSG00000183496	MEX3B	D	-0.994158	-0.917725	-0.53489	-0.457233	1.52952	1.52376	-0.105128	-0.0441404
ENSG00000178568	ERBB4	D	-0.482049	-0.888353	-0.37842	-0.376613	1.59414	1.59995	-0.637578	-0.431068
ENSG00000156395	SORCS3	D	-0.539943	-0.539943	-0.539943	-0.539943	1.65902	1.58064	-0.539943	-0.539943
ENSG00000132386	SERPINF1	D	-0.588211	-0.484656	-0.566728	-0.545483	1.61938	1.61857	-0.571	-0.481866
ENSG00000182986	ZNF320	D	-0.249013	0.0334917	-1.56995	-0.423165	1.89329	0.623123	-0.523264	0.215492
ENSG00000105889	STEAP1B	D	-1.39169	-0.545092	-0.516466	-0.678641	1.25511	1.51829	0.396076	-0.0375837
ENSG00000151490	PTPRO	D	-0.367542	-0.145426	-1.21394	-1.21394	1.25492	1.50527	-0.0502035	0.230862
ENSG00000145808	ADAMTS19	D	-0.537646	-0.537646	-0.537646	-0.537646	1.78968	1.4362	-0.537646	-0.537646
ENSG00000225511	LINC00475	D	-0.419774	-0.723706	-1.14215	-0.850514	1.43421	1.37566	0.530239	-0.203973
ENSG00000099984	GSTT2	D	-0.481926	-0.478888	-0.177114	-0.485854	1.05018	1.92234	-1.20502	-0.14371
ENSG00000153446	C16orf89	D	-0.00941581	-0.150416	-0.735199	-0.735199	1.48598	1.61464	-0.735199	-0.735199
ENSG00000270025	BMS1P7	D	-0.540031	-0.540031	-0.540031	-0.540031	1.64015	1.60003	-0.540031	-0.540031
ENSG00000111339	ART4	D	-0.801931	-0.801931	-0.801931	-0.801931	1.54546	1.33828	0.474792	-0.15081
ENSG00000189409	MMP23B	D	-0.320404	-0.988347	-0.620787	-0.857827	1.41683	1.65795	-0.113837	-0.17357
ENSG00000105963	ADAP1	D	-0.380615	-0.893484	0.614913	-0.154806	1.26527	1.43554	-1.26975	-0.617075
ENSG00000179978		D	-0.924474	0.492464	0.497274	-0.396145	0.443622	0.892194	0.911897	-1.91683
ENSG00000284981		D	-0.189458	-0.162675	-0.659751	-1.78176	1.31432	1.24386	0.00510831	0.230354
ENSG00000180318	ALX1	D	-0.074214	-0.71595	0.108783	-0.409792	1.57127	1.42246	-0.951279	-0.951279
ENSG00000047662	FAM184B	D	-0.0980566	-0.696743	-0.696743	-0.696743	1.22768	1.86982	-0.696743	-0.212472
ENSG00000196136	SERPINA3	D	-0.59654	-0.595337	-0.290728	-0.288814	1.36168	1.80514	-0.830948	-0.564452
ENSG00000180053	NKX2-6	D	-1.06926	-0.833337	-0.528322	-0.526405	1.56417	1.46576	-0.100627	0.0280175
ENSG00000163072	NOSTRIN	D	-0.895858	-1.09136	-0.00873414	-1.02533	1.2425	1.53148	0.256295	-0.00899183
ENSG00000241956		D	-0.276699	-0.273168	-0.61627	0.375638	1.69801	1.14301	-1.15917	-0.891354
ENSG00000078596	ITM2A	D	-0.703099	-0.701888	-0.939349	-0.939349	1.40746	1.45589	0.382413	0.0379157
ENSG00000258186	SLC7A5P2	D	-0.700799	-0.700799	-0.700799	1.70926	0.975773	0.818963	-0.700799	-0.700799
ENSG00000077063	CTTNBP2	D	-0.469846	0.0502709	-0.791474	-0.787337	1.55359	1.3893	-1.08075	0.136237
ENSG00000166510	CCDC68	D	-0.210188	-0.0956838	-0.646885	-1.34577	1.46182	1.51815	-0.487706	-0.193738
ENSG00000213147	RPL23AP60	D	-0.656087	-0.656087	-0.656087	0.284597	1.12427	1.87157	-0.656087	-0.656087
ENSG00000106819	ASPN	D	-0.0946161	-0.157401	-0.0524493	-0.220984	1.4146	1.4643	-1.18255	-1.17089
ENSG00000284874		D	-0.354622	-0.239074	-1.38347	0.537102	1.06378	0.981409	-1.38347	0.778345
ENSG00000170458	CD14	D	-0.104955	-0.532987	-0.67956	-1.13398	1.66101	1.41529	-0.313699	-0.311123
ENSG00000156968	MPV17L	D	-0.352626	-0.610262	-1.07934	-1.07812	1.35183	1.52114	0.16848	0.0788939
ENSG00000168209	DDIT4	D	-0.345352	-0.291167	0.196956	0.134243	1.37705	1.36687	-1.24285	-1.19576
ENSG00000198753	PLXNB3	D	-0.938749	-0.536279	-0.886968	-0.901547	1.44921	1.43262	0.246522	0.135193
ENSG00000131398	KCNC3	D	-0.798112	-0.798112	-0.477386	-0.798112	0.972631	1.9445	0.235217	-0.280624
ENSG00000025708	TYMP	D	-1.0735	-1.35619	-0.231717	-0.37658	1.33507	1.40921	0.173519	0.12019
ENSG00000132821	VSTM2L	D	-0.82178	-0.891605	0.72367	0.363794	1.30379	1.19311	-0.937077	-0.933904
ENSG00000175264	CHST1	D	-0.699754	-0.699754	-0.699754	0.101041	1.66486	1.44547	-0.699754	-0.412354
ENSG00000178695	KCTD12	D	0.18088	0.139304	-0.521494	-0.539854	1.43993	1.4294	-1.10488	-1.02329
ENSG00000154122	ANKH	D	-0.769359	-0.82458	-0.722114	-0.752535	1.5275	1.5187	0.0262598	-0.00386866
ENSG00000042062	RIPOR3	D	-0.253907	0.168689	-0.346737	-0.530774	1.24333	1.67044	-1.33994	-0.611102
ENSG00000172460	PRSS30P	D	-0.262325	-0.260087	-0.734082	-0.734082	1.72058	1.44608	-0.734082	-0.442002
ENSG00000091844	RGS17	D	-0.227043	-0.403633	-1.24935	-1.15071	1.35265	1.40674	-0.0303442	0.301692
ENSG00000164616	FBXL21P	D	-0.316607	-0.57617	-0.57617	-0.57617	1.85176	1.3457	-0.57617	-0.57617
ENSG00000184185	KCNJ12	D	0.0635134	-0.297591	-1.30334	-0.813137	1.27862	1.61151	0.0218765	-0.561449
ENSG00000143429	LSP1P4	D	0.0751691	0.106431	-1.66498	-0.58364	1.23757	1.4302	-0.0629653	-0.537785
ENSG00000177679	SRRM3	D	-0.135864	0.107725	-1.31055	-0.665322	1.59101	1.34979	-0.374352	-0.562444
ENSG00000261611		D	-1.04289	0.0782105	-1.04289	0.556391	1.30214	1.30855	-0.116633	-1.04289
ENSG00000136457	CHAD	D	-0.538719	-0.538719	-0.538719	-0.538719	1.748	1.48432	-0.538719	-0.538719
ENSG00000112182	BACH2	D	-1.31972	-1.05476	-0.294718	-0.291559	1.29894	1.48585	-0.0901564	0.266118
ENSG00000261143	ADAMTS7P3	D	-0.274402	-0.0174935	-0.622663	-0.741548	1.61631	1.47897	-0.994703	-0.444471
ENSG00000262576	PCDHGA4	D	-0.109627	-0.122618	-0.909064	-1.52416	1.31637	1.44416	-0.0312246	-0.063836
ENSG00000165949	IFI27	D	-0.590168	-0.650575	-0.550847	-0.588155	1.4818	1.73837	-0.355744	-0.484673
ENSG00000171365	CLCN5	D	-0.389788	-0.465803	-0.973235	-0.871289	1.5416	1.5696	-0.199149	-0.211939
ENSG00000090339	ICAM1	D	0.114084	0.187188	-0.728824	-0.872991	1.50894	1.42854	-0.793815	-0.843127
ENSG00000163898	LIPH	D	-1.69739	-0.68614	-0.0645994	0.436563	1.15717	1.32627	0.113296	-0.585177
ENSG00000009694	TENM1	D	-0.6306	-0.6306	-0.0102128	-0.6306	1.64736	1.51586	-0.6306	-0.6306
ENSG00000185904	LINC00839	D	-0.463617	-0.275698	-1.64037	-0.538358	1.39321	1.32956	0.0806381	0.114634
ENSG00000162687	KCNT2	D	-1.07983	-1.22624	-0.28955	-0.180451	1.45495	1.44489	-0.0906275	-0.0331414
ENSG00000122176	FMOD	D	-0.663888	-0.528894	-0.95371	-0.905272	1.49949	1.50421	-0.114145	0.162214
ENSG00000156486	KCNS2	D	-0.00302253	0.0893419	-0.64101	-0.637738	1.39906	1.47985	-1.39323	-0.29325
ENSG00000174473	GALNTL6	D	-0.67488	-0.67488	-0.67488	-0.67488	1.51133	1.65864	-0.108197	-0.362255
ENSG00000135439	AGAP2	D	-0.318182	-0.908882	-0.368866	-1.26142	1.58629	1.26996	0.329457	-0.328356
ENSG00000274419	TBC1D3D	D	-0.218395	-0.119589	-0.295151	-0.291024	1.43377	1.135	-1.83963	0.195029
ENSG00000120949	TNFRSF8	D	-0.951855	-0.674627	-0.951855	-0.078141	1.62807	1.38871	-0.383461	0.0231543
ENSG00000112619	PRPH2	D	-0.309909	-0.395267	-0.290004	-0.150564	1.47134	1.60814	-1.06774	-0.865986
ENSG00000136842	TMOD1	D	-0.727614	-0.726195	-0.649926	-1.00421	1.5253	1.47184	0.137241	-0.0264297
ENSG00000105929	ATP6V0A4	D	-0.740446	-0.740446	-0.740446	-0.740446	1.39246	1.68438	-0.167665	0.0526075
ENSG00000143341	HMCN1	D	-1.18262	-1.3015	0.29044	0.275254	1.31618	1.32444	-0.369973	-0.352214
ENSG00000169548	ZNF280A	D	-0.287601	-0.568865	-0.568865	-0.568865	1.12168	2.01024	-0.568865	-0.568865
ENSG00000138131	LOXL4	D	-0.937358	-0.941766	-0.739385	-0.704882	1.43301	1.42246	0.281473	0.186452
ENSG00000232040	ZBED9	D	-0.886169	-0.60277	-0.525024	-0.523618	1.86219	1.28398	-0.305124	-0.303465
ENSG00000204963	PCDHA7	D	-0.71829	-0.478303	-1.00231	-1.00231	1.40108	1.47551	-0.000808604	0.325423
ENSG00000095539	SEMA4G	D	-0.761482	-0.380186	-1.22746	-0.600692	1.45218	1.51302	0.0731881	-0.0685708
ENSG00000099957	P2RX6	D	-0.159737	-0.154519	-0.967384	-1.25819	1.57739	1.31841	0.0884691	-0.444442
ENSG00000214402	LCNL1	D	-0.195367	-0.43264	-0.719584	-0.719584	1.55008	1.6317	-0.719584	-0.395025
ENSG00000183783	KCTD8	D	-0.819313	-0.819313	-0.819313	-0.819313	1.59983	1.2974	0.18875	0.191275
ENSG00000095739	BAMBI	D	0.164021	0.219454	-0.851663	-0.874884	1.4926	1.407	-0.865624	-0.690912
ENSG00000204967	PCDHA4	D	-0.539904	-0.539904	-0.539904	-0.539904	1.57457	1.66486	-0.539904	-0.539904
ENSG00000131471	AOC3	D	-0.394376	-1.02339	-0.943824	-0.00315312	1.19694	1.71056	-0.718782	0.176016
ENSG00000248101		D	-0.353553	-0.353553	-0.353553	-0.353553	2.47487	-0.353553	-0.353553	-0.353553
ENSG00000183873	SCN5A	D	-0.413044	-0.409738	-1.15709	-0.782625	1.8874	0.999155	-0.328362	0.204304
ENSG00000034971	MYOC	D	-0.33661	-0.335114	-0.628339	-0.628339	1.84031	1.34477	-0.628339	-0.628339
ENSG00000228050	TOP3BP1	D	-0.53441	-0.53441	-0.53441	-0.53441	1.33327	1.87319	-0.53441	-0.53441
ENSG00000177614	PGBD5	D	-0.698149	-0.696646	-0.991104	-0.614406	1.17139	1.69521	-0.387385	0.52109
ENSG00000145423	SFRP2	D	-0.661825	-0.660317	0.187441	-0.577771	1.21465	1.80187	-0.955867	-0.348179
ENSG00000114805	PLCH1	D	-0.878647	-0.477396	-1.04225	-0.0819548	1.65993	1.40223	-0.380854	-0.201058
ENSG00000062524	LTK	D	-0.524066	-0.323791	-0.926168	-1.32865	1.32342	1.46614	0.00262567	0.310491
ENSG00000078114	NEBL	D	-0.813677	-0.263785	-0.813677	-0.813677	1.38641	1.71557	-0.199462	-0.197709
ENSG00000283294		D	-0.825546	-0.825546	-0.825546	-0.825546	1.38431	1.47867	0.026383	0.412825
ENSG00000144668	ITGA9	D	0.0578403	-0.19691	-0.194385	-0.617072	1.42431	1.51592	-1.3363	-0.653407
ENSG00000211445	GPX3	D	0.353703	0.308591	-0.792582	-0.890301	1.3562	1.41144	-0.899385	-0.847659
ENSG00000099625	CBARP	D	-0.482226	-0.284028	-1.41112	-0.825668	1.27246	1.45358	0.487334	-0.210334
ENSG00000109667	SLC2A9	D	-0.754483	-0.458187	-0.711636	-1.18648	1.62142	1.17221	-0.197294	0.514452
ENSG00000260807		D	0.100358	-0.8604	-0.8604	-0.8604	1.53778	1.46131	-0.518528	0.000281164
ENSG00000242590		D	-0.639571	-0.826318	0.360602	0.236654	1.28275	1.22969	-1.60084	-0.0429692
ENSG00000203618	GP1BB	D	-0.299673	-0.0662999	0.231883	-1.85142	0.912698	1.54762	-0.441648	-0.0331587
ENSG00000115361	ACADL	D	-0.997429	0.141339	-0.609611	-0.997429	1.32605	1.64406	-0.373469	-0.133515
ENSG00000142583	SLC2A5	D	-0.256635	0.163124	-1.29625	-0.931423	1.67104	1.19135	-0.242428	-0.298769
ENSG00000264717	NPY4R2	D	-0.809535	-0.809535	1.28466	-0.809535	1.52204	0.614844	-0.183401	-0.809535
ENSG00000229404	LINC00858	D	-0.539274	-0.539274	-0.539274	-0.539274	1.51682	1.71883	-0.539274	-0.539274
ENSG00000108176	DNAJC12	D	-0.705143	-1.61043	0.442404	0.125559	1.31646	1.13092	-0.819418	0.119649
ENSG00000144730	IL17RD	D	-0.152423	-0.549994	-1.05679	-1.05312	1.53825	1.4383	-0.0841377	-0.0800723
ENSG00000184986	TMEM121	D	-1.27997	-0.799993	-0.618857	-0.391227	1.21599	1.62508	-0.0080657	0.257036
ENSG00000213416	KRTAP4-12	D	-0.688798	-0.688798	-0.688798	-0.688798	1.66495	1.48705	-0.0567105	-0.34009
ENSG00000250120	PCDHA10	D	-0.484933	-0.0665585	0.145302	-1.04891	1.693	1.22518	-1.04891	-0.414168
ENSG00000204052	LRRC73	D	0.217193	-0.135321	-0.860216	-0.659473	1.52063	1.48788	-0.786856	-0.783836
ENSG00000269930		D	0.021018	-0.536628	0.00774411	-1.01687	1.27425	1.71045	-0.906626	-0.553337
ENSG00000146072	TNFRSF21	D	-0.214065	-0.187359	-0.312536	-0.247637	1.4379	1.59547	-1.01518	-1.0566
ENSG00000269934		D	-0.780466	-1.03643	-1.34598	0.227826	1.26009	1.3408	0.0904537	0.243708
ENSG00000275400		D	-1.04741	0.268611	-0.652452	1.49274	0.542775	1.13998	-1.04741	-0.696848
ENSG00000157322	CLEC18A	D	0.229256	-0.238088	-1.22582	-0.82873	1.66282	1.06073	0.214569	-0.874734
ENSG00000073910	FRY	D	-0.757574	-0.823115	-0.681884	-0.689109	1.63199	1.46095	-0.0483058	-0.0929489
ENSG00000129667	RHBDF2	D	-1.33575	-1.2701	-0.00332394	-0.0824181	1.29114	1.38857	-0.0112325	0.0231134
ENSG00000284989		D	-0.538285	-0.538285	-0.538285	-0.538285	1.7665	1.46321	-0.538285	-0.538285
ENSG00000242600	MBL1P	D	-0.162287	-0.519122	-0.567719	-1.61917	1.66823	0.965831	0.209106	0.0251267
ENSG00000141519	CCDC40	D	0.0486575	-0.630042	-0.332692	-1.08819	1.87986	1.1067	-0.315004	-0.66929
ENSG00000272398	CD24	D	-0.35475	-0.842442	0.266029	0.0685795	1.16411	1.65819	-1.15873	-0.80098
ENSG00000211448	DIO2	D	-0.873929	-0.694053	-0.629516	-0.369886	1.50411	1.66538	-0.25464	-0.34747
ENSG00000111816	FRK	D	-0.932941	-1.45091	-0.422843	0.273236	1.36524	1.28909	0.284588	-0.405455
ENSG00000129682	FGF13	D	-0.761284	-0.444342	-0.357395	-0.0320076	1.36459	1.75301	-0.761284	-0.761284
ENSG00000184923	NUTM2A	D	0.252388	0.231385	-0.995928	-0.5561	1.31176	1.51705	-0.949981	-0.810572
ENSG00000112981	NME5	D	-0.708552	-0.44117	-1.02499	-0.618096	1.49079	1.58127	-0.372879	0.0936256
ENSG00000188732	FAM221A	D	-0.977596	-1.29556	-0.888291	0.148277	1.39507	1.23975	0.187485	0.190857
ENSG00000152578	GRIA4	D	-0.842823	-0.842823	0.161245	0.397468	1.50458	1.308	-0.842823	-0.842823
ENSG00000169026	SLC49A3	D	-0.866753	-1.06409	-0.520522	-0.231094	1.46581	1.60275	-0.18345	-0.202648
ENSG00000127472	PLA2G5	D	-0.981924	-0.659481	-0.981924	0.034289	1.56853	1.29378	-0.618343	0.34508
ENSG00000103811	CTSH	D	-0.609298	-0.363662	-0.490347	-0.536963	1.71535	1.50843	-0.638778	-0.584731
ENSG00000106069	CHN2	D	-0.515766	-0.281089	-1.10605	-0.692701	1.16723	1.84165	-0.443591	0.0303205
ENSG00000226314	ZNF192P1	D	-0.566147	-0.99807	-1.17989	0.0543657	1.72273	1.1424	-0.0894034	-0.0859845
ENSG00000186026	ZNF284	D	0.171811	0.180173	-0.692626	-1.2584	1.33176	1.51687	-0.526063	-0.723528
ENSG00000090006	LTBP4	D	-0.413647	-0.388382	-0.796996	-0.719715	1.58194	1.62085	-0.489006	-0.395041
ENSG00000114638	UPK1B	D	-0.591135	-0.589479	-0.500429	-0.914084	1.56419	1.57161	-0.548065	0.00738671
ENSG00000244479	OR2A1-AS1	D	0.492123	-0.70504	-1.02967	-1.02967	1.0339	1.71112	-0.110569	-0.362187
ENSG00000213420	GPC2	D	-1.00813	-1.00531	-0.581217	-0.577867	1.60845	1.29118	0.206393	0.0665024
ENSG00000205336	ADGRG1	D	-0.509364	-0.363498	-1.12225	-0.90273	1.51513	1.48356	-0.177741	0.0768946
ENSG00000274602	PI4KAP1	D	-0.664694	-0.0500316	-0.748767	-1.411	1.56534	1.24312	-0.0230932	0.0891181
ENSG00000197816	CCDC180	D	0.399151	-0.67232	-0.227808	-1.57636	1.87874	0.377863	-0.375424	0.196165
ENSG00000196104	SPOCK3	D	-0.654914	-0.327374	-0.237519	-0.654914	1.75054	1.43401	-0.654914	-0.654914
ENSG00000223609	HBD	D	-0.596566	-0.596566	-0.596566	-0.596566	1.71209	1.49616	-0.596566	-0.225415
ENSG00000116396	KCNC4	D	-0.09811	-0.209474	-0.562934	-0.533609	1.54743	1.57356	-0.872867	-0.843998
ENSG00000113739	STC2	D	-0.693774	-0.686625	-0.976	-0.947032	1.42509	1.43884	0.22498	0.214521
ENSG00000284194		D	-0.533469	-0.533469	1.30897	-0.533469	1.89184	-0.533469	-0.533469	-0.533469
ENSG00000131188	PRR7	D	-0.706605	-0.699454	-1.0531	-0.156453	1.74191	1.24071	-0.527753	0.160743
ENSG00000168542	COL3A1	D	-0.319695	-0.319504	0.30044	0.295636	1.29819	1.29583	-1.27195	-1.27895
ENSG00000141837	CACNA1A	D	0.310359	0.353721	-0.528147	-0.636111	1.37271	1.3177	-1.28976	-0.900466
ENSG00000116729	WLS	D	-0.432081	-0.368587	-1.09038	-1.08294	1.46384	1.47365	0.00114561	0.0353568
ENSG00000155428	TRIM74	D	-0.723615	0.702766	-0.723615	-0.293873	0.456567	2.029	-0.723615	-0.723615
ENSG00000008517	IL32	D	-1.21223	-1.31877	0.39887	0.320962	1.37979	1.16403	-0.334275	-0.398381
ENSG00000197083	ZNF300P1	D	-0.169499	-0.757939	-0.874574	-0.407673	1.45822	1.69987	-0.476919	-0.471488
ENSG00000142920	AZIN2	D	-0.0649122	0.084052	-1.08847	-0.670163	1.65307	1.33547	-0.453236	-0.795808
ENSG00000108759	KRT32	D	-0.596333	-0.596333	-0.596333	-0.596333	1.77349	1.42471	-0.21653	-0.596333
ENSG00000136274	NACAD	D	-0.490074	-0.440753	-1.00801	-0.930117	1.57926	1.45783	-0.243587	0.0754532
ENSG00000280571		D	-0.691618	-0.0714939	-0.691618	-0.691618	1.4559	1.69274	-0.310677	-0.691618
ENSG00000228561		D	-0.698145	-0.698145	-0.698145	-0.698145	1.78391	1.32975	-0.00521158	-0.31587
ENSG00000257207		D	-0.494501	0.268293	-0.777608	-1.55374	1.07102	1.4475	-0.439613	0.478644
ENSG00000120937	NPPB	D	-0.84846	-0.84846	-0.414467	-0.84846	1.54764	1.32353	-0.464445	0.553125
ENSG00000172345	STARD5	D	-0.109825	-0.198257	-0.551551	-1.31044	1.5104	1.49859	-0.574675	-0.264248
ENSG00000198915	RASGEF1A	D	-1.02348	-1.36293	0.540596	0.545683	0.925599	1.43288	-0.396944	-0.661398
ENSG00000119938	PPP1R3C	D	0.326337	0.265725	-0.808436	-0.936951	1.40767	1.39408	-0.886773	-0.761646
ENSG00000076351	SLC46A1	D	-0.596694	-0.412264	-0.986901	-1.10159	1.42993	1.4835	-0.0178169	0.201837
ENSG00000260566		D	0.2217	-0.866493	1.61325	-0.866493	0.729151	0.901867	-0.866493	-0.866493
ENSG00000256028		D	-0.666106	-1.44747	0.0454928	-0.365907	1.33537	1.5064	0.103976	-0.511764
ENSG00000182580	EPHB3	D	-0.942023	-1.48072	0.149206	0.118994	1.05301	1.60598	-0.437147	-0.0672981
ENSG00000279057		D	-0.49335	-0.49335	-0.49335	-0.49335	-0.49335	2.24115	-0.49335	0.718957
ENSG00000272763		D	-0.664602	-1.0086	0.0775407	-0.213008	1.31058	1.73432	-0.618725	-0.617512
ENSG00000204072	ARMCX7P	D	-0.353553	-0.353553	-0.353553	-0.353553	2.47487	-0.353553	-0.353553	-0.353553
ENSG00000056291	NPFFR2	D	-0.703278	-0.703278	-0.703278	-0.703278	1.37109	1.74498	0.00794724	-0.310912
ENSG00000253846	PCDHGA10	D	-0.020918	-0.0512558	-1.50588	-1.02438	1.21368	1.45199	0.188211	-0.251447
ENSG00000166206	GABRB3	D	-0.787476	-0.787476	-0.344732	-0.343008	2.0513	1.00161	-0.395718	-0.3945
ENSG00000006606	CCL26	D	-0.975735	-0.480996	-0.0115899	0.197338	1.17956	1.61274	-0.200298	-1.32102
ENSG00000067141	NEO1	D	-1.16199	-1.13711	-0.414654	-0.404711	1.37227	1.44549	0.109909	0.190794
ENSG00000205835	GMNC	D	-0.0816631	-0.742243	-0.286213	-0.93652	1.37919	1.72717	-0.39451	-0.66521
ENSG00000203780	FANK1	D	-0.789937	-1.13748	0.301952	0.409082	1.29572	1.40541	-0.925842	-0.558901
ENSG00000103269	RHBDL1	D	-0.332732	-0.749898	-1.28648	-0.473704	1.39607	1.56386	-0.210215	0.0931043
ENSG00000166257	SCN3B	D	-0.933512	-0.931722	-0.478181	-0.475331	1.18562	1.67924	0.515115	-0.561227
ENSG00000160886	LY6K	E	0.57304	0.557383	-0.0718992	-0.0994109	-1.31656	-1.62617	0.972138	1.01148
ENSG00000177508	IRX3	E	0.294925	0.341788	1.12694	1.14254	-1.54902	-1.34945	0.00812525	-0.0158515
ENSG00000168779	SHOX2	E	0.697168	0.63979	0.738892	0.736026	-1.6819	-1.4588	0.21909	0.109736
ENSG00000107562	CXCL12	E	0.640842	0.653198	0.578154	0.587232	-1.59134	-1.63091	0.394495	0.368337
ENSG00000143631	FLG	E	-0.585324	-0.651864	0.444795	0.408022	-1.11287	-1.10932	1.27159	1.33497
ENSG00000112984	KIF20A	E	0.0679018	0.0947816	0.609017	0.648079	-1.57165	-1.52359	0.821947	0.853515
ENSG00000126787	DLGAP5	E	-0.0935448	-0.0574758	0.834264	0.797309	-1.45874	-1.54092	0.761874	0.757241
ENSG00000214110	LDHAP4	E	0.23287	0.392605	0.522202	0.518001	-1.90736	-1.23386	0.765865	0.709673
ENSG00000186193	SAPCD2	E	-0.222029	-0.291539	0.914852	0.972901	-1.41862	-1.41528	0.70425	0.75547
ENSG00000166851	PLK1	E	-0.213401	-0.24033	0.944848	0.949451	-1.44176	-1.41941	0.715172	0.705432
ENSG00000117650	NEK2	E	-0.22463	-0.146913	0.935659	0.899545	-1.49401	-1.40611	0.683775	0.75269
ENSG00000179750	APOBEC3B	E	0.0302888	0.0530339	0.667058	0.735582	-1.51736	-1.56094	0.754115	0.838222
ENSG00000197594	ENPP1	E	-1.06103	-1.05631	1.12002	1.14604	-0.83065	-0.719516	0.680254	0.721192
ENSG00000079215	SLC1A3	E	0.132383	0.0891256	1.35473	1.34105	-1.46113	-1.05401	-0.11701	-0.285144
ENSG00000117724	CENPF	E	-0.207233	-0.260356	0.95603	0.96802	-1.3714	-1.47865	0.698626	0.694966
ENSG00000100526	CDKN3	E	-0.135071	-0.152339	0.795416	0.799162	-1.47552	-1.47144	0.80466	0.835129
ENSG00000233117	LINC00702	E	-0.0530763	0.253665	1.16782	1.18095	-1.66057	-1.17288	0.163038	0.121053
ENSG00000175063	UBE2C	E	-0.247445	-0.18497	0.985257	1.00588	-1.45164	-1.40462	0.652416	0.645116
ENSG00000164611	PTTG1	E	-0.200197	-0.307793	0.793084	0.820919	-1.46212	-1.38288	0.86357	0.875424
ENSG00000024526	DEPDC1	E	-0.234285	-0.277504	0.997035	0.979751	-1.46566	-1.35686	0.637414	0.720116
ENSG00000214357	NEURL1B	E	-0.101782	-0.0233247	0.604996	0.678269	-1.40823	-1.58023	0.852771	0.977532
ENSG00000118193	KIF14	E	-0.232093	-0.104348	0.948768	0.963098	-1.49744	-1.40759	0.665829	0.663767
ENSG00000117399	CDC20	E	-0.223702	-0.174128	0.81757	0.770922	-1.45536	-1.44265	0.848659	0.858692
ENSG00000090889	KIF4A	E	-0.23283	-0.173303	0.878315	0.90575	-1.35005	-1.53704	0.759024	0.750131
ENSG00000142945	KIF2C	E	-0.275193	-0.299397	0.934214	1.01685	-1.41065	-1.38772	0.685491	0.73641
ENSG00000143228	NUF2	E	-0.164871	-0.131869	0.921617	0.910579	-1.38895	-1.541	0.678387	0.716111
ENSG00000072571	HMMR	E	-0.256012	-0.246368	0.972781	0.939249	-1.50805	-1.32559	0.713188	0.710801
ENSG00000237975	FLG-AS1	E	0.487297	0.66642	0.806964	0.717003	-1.58582	-1.58582	0.274576	0.219373
ENSG00000158402	CDC25C	E	-0.132755	-0.245104	0.909516	1.10686	-1.3333	-1.5303	0.614482	0.610606
ENSG00000138180	CEP55	E	-0.141693	-0.160581	0.87441	0.853194	-1.48346	-1.45471	0.742254	0.770592
ENSG00000111206	FOXM1	E	0.154427	0.199859	0.676291	0.699995	-1.45898	-1.68961	0.714534	0.703482
ENSG00000241945	PWP2	E	0.481342	0.181786	0.637613	0.657113	-1.79284	-1.38874	0.663233	0.560495
ENSG00000068489	PRR11	E	-0.304151	-0.261266	0.920556	0.959939	-1.28955	-1.51541	0.722317	0.76757
ENSG00000160221	GATD3A	E	0.754174	0.715354	0.423356	0.391854	-1.68273	-1.52299	0.384496	0.53648
ENSG00000148773	MKI67	E	-0.249504	-0.267353	0.857127	0.851241	-1.36894	-1.47319	0.839732	0.810892
ENSG00000261105	LMO7-AS1	E	0.451784	0.318625	0.642707	0.811857	-1.74074	-1.4513	0.388297	0.578768
ENSG00000255526	NEDD8-MDP1	E	0.883458	-1.08089	0.166176	0.355076	-1.08089	0.258745	-1.08089	1.57921
ENSG00000280852		E	-0.131934	0.436122	0.671419	0.888522	-1.01415	-1.95499	0.339068	0.765941
ENSG00000113645	WWC1	E	-0.861607	-1.04421	1.05171	1.10247	-0.764834	-1.02992	0.726533	0.81986
ENSG00000183856	IQGAP3	E	-0.210587	-0.172911	0.883298	0.930335	-1.51033	-1.38662	0.747964	0.718852
ENSG00000129195	PIMREG	E	-0.225495	-0.130892	0.636582	0.612509	-1.43416	-1.4506	0.939397	1.05266
ENSG00000172058	SERF1A	E	-1.36882	1.31967	0.842928	0.491965	-1.15672	-0.70638	0.751596	-0.174237
ENSG00000165480	SKA3	E	-0.325148	-0.561108	0.884587	0.858104	-1.44695	-1.18174	0.886356	0.885896
ENSG00000169607	CKAP2L	E	-0.324466	-0.213417	1.0779	1.03539	-1.37253	-1.41329	0.632758	0.577648
ENSG00000066279	ASPM	E	-0.00201515	0.0267822	0.844957	0.843835	-1.57368	-1.4818	0.689602	0.652318
ENSG00000075218	GTSE1	E	-0.179594	-0.181298	0.837001	0.796867	-1.46032	-1.45512	0.837385	0.805087
ENSG00000137804	NUSAP1	E	-0.140007	-0.0347314	0.980728	0.98437	-1.44774	-1.50737	0.613487	0.551264
ENSG00000168078	PBK	E	-0.145923	-0.0505506	0.828713	0.877081	-1.61365	-1.35869	0.729073	0.733944
ENSG00000198901	PRC1	E	-0.205474	-0.155119	0.85471	0.810439	-1.46035	-1.45484	0.797675	0.812961
ENSG00000080986	NDC80	E	-0.154848	-0.115314	0.925842	0.920404	-1.54438	-1.39376	0.641507	0.720549
ENSG00000144354	CDCA7	E	-0.00652958	0.108803	0.897051	0.977575	-1.29894	-1.72864	0.511749	0.538929
ENSG00000035499	DEPDC1B	E	-0.430929	-0.366348	0.957177	0.900603	-1.15965	-1.51453	0.885061	0.72862
ENSG00000157456	CCNB2	E	-0.159458	-0.161985	0.992802	0.961099	-1.52893	-1.37479	0.595564	0.675705
ENSG00000137812	KNL1	E	-0.175218	-0.253165	0.883277	0.991091	-1.50619	-1.36353	0.738501	0.685238
ENSG00000089685	BIRC5	E	-0.244714	-0.200592	0.895559	0.946921	-1.42192	-1.44661	0.781677	0.689673
ENSG00000131747	TOP2A	E	-0.225072	-0.228822	1.02005	1.0012	-1.4691	-1.37248	0.649478	0.624749
ENSG00000121152	NCAPH	E	-0.412653	-0.361602	0.909591	0.964919	-1.37744	-1.32587	0.814753	0.788308
ENSG00000011426	ANLN	E	-0.439315	-0.427358	0.763576	0.780229	-1.27561	-1.36809	0.984129	0.982443
ENSG00000154839	SKA1	E	-0.422579	-0.569792	1.1652	1.16958	-1.12627	-1.3597	0.573636	0.56994
ENSG00000138395	CDK15	E	-1.1611	-1.27901	0.573928	0.711437	-0.585521	-0.521478	1.19381	1.06793
ENSG00000112742	TTK	E	-0.228559	-0.270602	1.01117	1.04226	-1.46421	-1.35093	0.599334	0.661534
ENSG00000259112	NDUFC2-KCTD14	E	0.0802248	0.796527	0.456871	-0.701537	-1.32757	-1.32757	1.22006	0.802995
ENSG00000166803	PCLAF	E	0.0782514	0.0837893	0.869518	0.577287	-1.42733	-1.66116	0.684517	0.795131
ENSG00000129810	SGO1	E	-0.220657	-0.336497	1.06288	1.03949	-1.19883	-1.56395	0.567057	0.650509
ENSG00000170312	CDK1	E	-0.305013	-0.262484	0.97971	1.00519	-1.51311	-1.27835	0.679103	0.694951
ENSG00000101447	FAM83D	E	-0.467886	-0.363884	0.919117	0.971964	-1.23899	-1.42611	0.780387	0.825402
ENSG00000188985	DHFRP1	E	-0.569553	0.331688	0.253854	0.964789	-2.15611	-0.152983	0.753326	0.574991
ENSG00000169679	BUB1	E	-0.288229	-0.309991	0.903212	0.962537	-1.32312	-1.4703	0.794483	0.731402
ENSG00000163808	KIF15	E	-0.0209578	0.0369675	1.0006	1.18823	-1.45923	-1.4788	0.358465	0.374719
ENSG00000139354	GAS2L3	E	0.0918583	0.211421	0.795847	0.722325	-1.68186	-1.44933	0.704082	0.60565
ENSG00000234665		E	0.733212	0.33506	0.681797	0.424043	-1.60259	-1.60259	0.378902	0.652166
ENSG00000076382	SPAG5	E	-0.357574	-0.309312	0.859466	0.881693	-1.35123	-1.41522	0.84541	0.846768
ENSG00000111665	CDCA3	E	-0.158513	-0.116659	0.88164	0.872702	-1.45761	-1.48932	0.698376	0.76938
ENSG00000156970	BUB1B	E	-0.286976	-0.434708	0.945784	0.9088	-1.33252	-1.39829	0.818849	0.779054
ENSG00000145386	CCNA2	E	-0.267908	-0.26553	1.02189	0.930937	-1.48454	-1.33014	0.68592	0.709367
ENSG00000135451	TROAP	E	-0.296676	-0.329158	0.903848	0.9084	-1.35786	-1.42629	0.739529	0.858207
ENSG00000170054	SERPINA9	E	-1.20148	-0.718643	0.445382	0.514022	-0.897337	-0.702622	1.27861	1.28206
ENSG00000272977		E	0.5181	0.523227	0.487081	0.261857	-1.59391	-1.59391	0.915925	0.481633
ENSG00000285508		E	0.558486	0.471142	0.902631	0.459473	-1.58486	-1.58486	0.150205	0.627787
ENSG00000109805	NCAPG	E	-0.329868	-0.383948	0.831594	0.84044	-1.37649	-1.36453	0.88643	0.896366
ENSG00000169908	TM4SF1	E	0.480249	0.540508	0.519815	0.522116	-1.64	-1.59802	0.572935	0.602396
ENSG00000115163	CENPA	E	-0.193833	-0.211455	0.87371	1.10065	-1.4561	-1.40803	0.675515	0.619543
ENSG00000134057	CCNB1	E	-0.451644	-0.417093	0.860627	0.855471	-1.32272	-1.33029	0.895828	0.909821
ENSG00000266066	POLRMTP1	E	0.497771	0.437816	0.818146	0.414864	-1.60533	-1.60533	0.625827	0.416232
ENSG00000167767	KRT80	E	-1.08284	-0.753062	1.22916	0.997	-0.445576	-1.28691	0.675376	0.666862
ENSG00000175879	HOXD8	E	0.406543	0.522896	0.846963	0.869323	-1.57729	-1.57231	0.277485	0.226384
ENSG00000142731	PLK4	E	-0.298135	-0.305104	0.992648	0.966581	-1.57484	-1.19069	0.764465	0.645077
ENSG00000171241	SHCBP1	E	-0.49121	-0.525941	1.02201	0.907767	-1.33089	-1.22212	0.77976	0.860626
ENSG00000152253	SPC25	E	-0.134642	-0.116718	0.984623	0.948607	-1.41915	-1.51172	0.525419	0.723579
ENSG00000122966	CIT	E	0.119471	0.0486272	0.830547	0.818696	-1.55707	-1.54168	0.663305	0.618108
ENSG00000138778	CENPE	E	-0.393437	-0.35732	0.974524	1.04178	-1.32484	-1.3769	0.709106	0.727089
ENSG00000134690	CDCA8	E	-0.418185	-0.370148	0.906743	0.89641	-1.43258	-1.26328	0.815513	0.865531
ENSG00000113368	LMNB1	E	-0.0267727	-0.152941	0.826753	0.781965	-1.42393	-1.56217	0.796674	0.760427
ENSG00000165072	MAMDC2	E	-0.117665	-0.082429	1.31022	1.2872	-1.26371	-1.4024	0.189186	0.0796024
ENSG00000255330		E	-0.274214	-0.955899	1.07856	0.674237	-0.200114	-0.955899	-0.955899	1.58923
ENSG00000121211	MND1	E	0.0728155	0.119408	1.12865	1.17454	-1.30537	-1.58883	0.101541	0.29724
ENSG00000237649	KIFC1	E	-0.256556	-0.232731	0.905409	0.858784	-1.43457	-1.4199	0.766346	0.813223
ENSG00000144891	AGTR1	E	-0.712378	-0.423475	0.688791	0.516807	-1.20009	-1.19493	1.17005	1.15523
ENSG00000087586	AURKA	E	-0.487901	-0.514457	0.849796	0.858445	-1.26488	-1.3045	0.943219	0.920276
ENSG00000138160	KIF11	E	-0.264777	-0.237389	0.951733	0.986398	-1.39369	-1.44046	0.700119	0.698067
ENSG00000153044	CENPH	E	-0.0885493	0.037497	0.864796	0.82853	-1.4369	-1.5911	0.697776	0.687944
ENSG00000284946		E	-0.405253	-0.212937	0.85472	0.802307	-1.56255	-1.21071	0.915586	0.81884
ENSG00000171208	NETO2	E	-1.15582	-1.0703	0.784345	0.662731	-0.833654	-0.586185	1.03625	1.16264
ENSG00000186185	KIF18B	E	-0.439957	-0.309109	0.945161	0.995614	-1.26602	-1.43656	0.659439	0.851433
ENSG00000178999	AURKB	E	-0.327804	-0.487627	1.00491	0.947161	-1.33893	-1.33274	0.748372	0.786651
ENSG00000138182	KIF20B	E	-0.335479	-0.327063	0.976391	1.02481	-1.39973	-1.34988	0.712928	0.69802
ENSG00000108691	CCL2	E	-0.375983	-0.116856	0.620705	0.684785	-1.56348	-1.24587	1.01749	0.979207
ENSG00000167900	TK1	E	0.0259668	-0.00845203	0.668084	0.701916	-1.5263	-1.52941	0.826889	0.841307
ENSG00000275140	SEC22B3	E	-1.39254	0.585332	0.50316	0.200888	-0.578146	-1.39254	1.01641	1.05744
ENSG00000135476	ESPL1	E	-0.115969	-0.191639	0.977478	0.963322	-1.41579	-1.49706	0.671168	0.608489
ENSG00000151892	GFRA1	E	-0.304149	-0.228314	0.115404	0.108853	-1.19307	-1.26027	1.32861	1.43293
ENSG00000164104	HMGB2	E	0.257057	0.248463	0.936505	0.958271	-1.59663	-1.50937	0.33825	0.367455
ENSG00000163364	LINC01116	E	0.461661	0.524457	0.807926	0.734886	-1.66101	-1.52999	0.333148	0.328926
ENSG00000123080	CDKN2C	E	0.395337	0.454234	0.759092	0.778714	-1.50278	-1.69376	0.415952	0.393201
ENSG00000198826	ARHGAP11A	E	-0.639718	-0.643148	1.04782	1.05475	-1.2486	-1.10772	0.762295	0.774307
ENSG00000187951		E	0.114073	-0.0416347	1.25565	1.30543	-1.60653	-1.03267	-0.166121	0.171801
ENSG00000186871	ERCC6L	E	-0.446103	-0.534173	0.875093	0.885377	-1.43395	-1.13942	0.853432	0.939747
ENSG00000151725	CENPU	E	-0.247374	-0.447883	0.966775	0.981786	-1.28236	-1.44972	0.730888	0.747883
ENSG00000165891	E2F7	E	-1.15824	-1.19758	0.904454	0.948155	-0.638105	-0.673381	0.901533	0.913164
ENSG00000171848	RRM2	E	-0.636443	-0.611458	0.769236	0.708866	-1.14152	-1.23385	1.08902	1.05614
ENSG00000268942	CKS1BP3	E	-0.073298	-0.275586	0.437272	1.19356	-1.8956	-0.822986	0.730798	0.705843
ENSG00000101057	MYBL2	E	-0.690487	-0.746886	0.884026	0.911715	-1.24977	-1.00041	0.930696	0.961111
ENSG00000088325	TPX2	E	-0.494695	-0.504754	0.999789	0.937898	-1.30731	-1.25944	0.812656	0.815853
ENSG00000277971		E	0.174107	-0.852265	1.69035	-0.852265	-0.852265	-0.852265	0.688365	0.856241
ENSG00000137807	KIF23	E	-0.741685	-0.617891	1.01881	1.03401	-1.12636	-1.17964	0.816899	0.79585
ENSG00000184661	CDCA2	E	-0.316167	-0.25616	0.979108	0.9753	-1.5012	-1.29259	0.748886	0.662825
ENSG00000126860	EVI2A	E	0.383162	0.451529	-0.154825	0.367624	-1.45555	-1.56022	0.974531	0.993755
ENSG00000285625		E	-0.253628	-0.032486	1.13145	0.313691	-1.24353	-1.57226	0.540953	1.11582
ENSG00000071539	TRIP13	E	-0.613643	-0.539573	0.923519	0.97451	-1.12435	-1.33682	0.910926	0.805428
ENSG00000265817	FSBP	E	-0.710417	1.06602	-1.01762	1.19814	-0.735142	-0.72975	1.29611	-0.367341
ENSG00000100206	DMC1	E	0.416255	0.651702	0.528152	1.02904	-1.90495	-1.15345	0.142468	0.290786
ENSG00000276612		E	-0.537867	-0.537867	-0.537867	1.78209	-0.537867	-0.537867	1.44512	-0.537867
ENSG00000149294	NCAM1	E	-0.288702	-0.383121	0.36124	-0.0892521	-1.12956	-1.23638	1.35054	1.41524
ENSG00000151789	ZNF385D	E	0.773769	0.348737	0.673648	0.854537	-1.96713	-1.07236	0.179117	0.209689
ENSG00000123485	HJURP	E	-0.233469	-0.361037	0.854052	0.910593	-1.60854	-1.1698	0.74262	0.865584
ENSG00000111859	NEDD9	E	-0.8547	-0.856841	0.955827	0.917348	-0.856936	-1.15499	0.929718	0.920575
ENSG00000100162	CENPM	E	0.149426	-0.130331	0.740017	0.52884	-1.1217	-1.8552	0.904103	0.784851
ENSG00000013810	TACC3	E	-0.354405	-0.415082	0.905142	0.8812	-1.48237	-1.21951	0.810712	0.874315
ENSG00000161888	SPC24	E	-0.0233948	-0.226596	0.89198	0.908631	-1.67161	-1.2553	0.61832	0.757964
ENSG00000228589	SPCS2P4	E	0.0187615	0.492224	0.0884554	-0.0410405	1.12858	-2.21801	-0.189239	0.720263
ENSG00000104147	OIP5	E	-0.148877	-0.704232	0.929691	1.00006	-1.25353	-1.35384	0.620978	0.909748
ENSG00000123975	CKS2	E	-0.748736	-0.71014	0.982854	0.954269	-1.17566	-1.06201	0.897714	0.861707
ENSG00000163535	SGO2	E	-0.509544	-0.615542	1.13472	1.04372	-1.28446	-1.16354	0.63279	0.761859
ENSG00000215784	FAM72D	E	-0.178422	0.376685	1.58811	0.893063	-0.89752	-1.64044	-0.0726951	-0.0687791
ENSG00000197299	BLM	E	-0.458959	-0.466171	0.889923	1.00158	-1.4427	-1.15769	0.716415	0.917607
ENSG00000109674	NEIL3	E	-0.148632	-0.104499	0.877894	0.993727	-1.25416	-1.66629	0.72773	0.574237
ENSG00000116701	NCF2	E	-0.835555	-1.02161	0.723504	0.728282	-1.20756	-0.57583	0.996478	1.19229
ENSG00000164109	MAD2L1	E	-0.612117	-0.371556	1.00353	1.13828	-1.07165	-1.45026	0.719736	0.644039
ENSG00000146918	NCAPG2	E	-0.344628	-0.267378	0.920224	0.975494	-1.27305	-1.50667	0.776416	0.71959
ENSG00000136492	BRIP1	E	-1.17741	-0.994521	0.897208	0.900448	-0.775703	-0.760077	1.00629	0.903765
ENSG00000284681	NA	E	-1.04355	-0.363173	1.21108	1.21592	-1.04355	-1.04355	0.74186	0.324959
ENSG00000144554	FANCD2	E	-0.476121	-0.440497	0.85518	0.975932	-1.35957	-1.26125	0.869316	0.837014
ENSG00000129173	E2F8	E	-0.208261	-0.146363	1.23628	1.13565	-0.817237	-1.80636	0.267704	0.338577
ENSG00000233084	RPL23AP25	E	0.157834	0.0395993	1.23988	-1.09738	-1.09738	-1.09738	1.15472	0.700102
ENSG00000136108	CKAP2	E	-0.46805	-0.523306	0.999141	0.93277	-1.23936	-1.33171	0.814119	0.816391
ENSG00000165304	MELK	E	-0.406675	-0.449384	1.05848	1.12958	-1.18881	-1.41752	0.666769	0.607561
ENSG00000263513	FAM72C	E	-0.244454	-0.536066	1.31267	1.05494	-0.564865	-1.78949	0.408119	0.359143
ENSG00000185862	EVI2B	E	0.459587	0.914709	0.104954	0.399478	-0.887616	-2.09342	0.508348	0.593963
ENSG00000161800	RACGAP1	E	-0.51645	-0.447508	0.975768	0.975591	-1.35999	-1.22568	0.799838	0.798435
ENSG00000237807		E	0.67029	0.752297	0.1471	0.399363	-1.70329	-1.47199	0.539201	0.667032
ENSG00000051341	POLQ	E	-0.292694	-0.185461	0.908598	1.02865	-1.30715	-1.52867	0.727884	0.648835
ENSG00000146670	CDCA5	E	-0.672551	-0.450021	1.14807	0.994108	-1.30161	-1.14913	0.710174	0.72097
ENSG00000117632	STMN1	E	-0.173854	-0.16173	0.393004	0.460041	-1.41699	-1.39324	1.13745	1.15532
ENSG00000127564	PKMYT1	E	-1.11809	-0.642902	1.02411	0.945395	-1.08331	-0.853045	0.864039	0.863807
ENSG00000254929		E	0.228905	0.365281	0.974668	1.16354	-0.625669	-2.02322	0.0632022	-0.146707
ENSG00000117600	PLPPR4	E	-0.0144754	-0.0891178	0.77558	0.657266	-1.46119	-1.55085	0.874584	0.808208
ENSG00000188610	FAM72B	E	-0.580322	-0.19686	1.1955	1.31293	-1.33606	-1.14393	0.595173	0.153563
ENSG00000165490	DDIAS	E	-0.894165	-0.571567	1.11252	1.13942	-0.891341	-1.25982	0.79343	0.571529
ENSG00000113810	SMC4	E	-0.0843992	-0.0400267	0.962858	0.968897	-1.49177	-1.48765	0.588307	0.583791
ENSG00000154451	GBP5	E	0.143324	0.149048	0.861628	1.46421	-1.02923	-1.61096	0.467163	-0.445178
ENSG00000164379	FOXQ1	E	-1.08849	-0.567574	0.626093	0.354357	-1.08849	-0.766254	1.29839	1.23197
ENSG00000174371	EXO1	E	-0.449428	-0.460752	1.20477	1.26239	-1.30399	-1.18169	0.543727	0.384969
ENSG00000253203	GUSBP3	E	0.761199	-1.06451	0.577065	0.582799	-1.93137	0.185334	-0.032041	0.921517
ENSG00000106785	TRIM14	E	-1.02448	-1.0501	0.746267	0.942587	-0.597275	-1.00767	0.839082	1.15159
ENSG00000123685	BATF3	E	0.56829	0.442876	0.133254	-0.197041	-1.36331	-1.55417	1.30877	0.66134
ENSG00000143476	DTL	E	-0.592498	-0.571838	0.897212	0.930417	-1.31255	-1.14666	0.920379	0.875539
ENSG00000065328	MCM10	E	-0.81766	-0.756803	0.675309	1.05319	-0.970478	-1.14569	1.06479	0.897341
ENSG00000092853	CLSPN	E	-0.737473	-0.957236	0.684375	0.740657	-0.898817	-1.08349	1.07429	1.1777
ENSG00000234409	CCDC188	E	0.508232	0.255914	0.4419	0.64984	-1.53783	-1.53783	0.0691284	1.15065
ENSG00000075702	WDR62	E	-0.5575	-0.568925	1.00583	0.911386	-1.34141	-1.13832	0.874311	0.814627
ENSG00000251503	CENPS-CORT	E	0.402908	-0.386406	0.635111	0.876787	-1.48928	-1.48385	0.884907	0.559824
ENSG00000105011	ASF1B	E	-0.331338	-0.323206	0.951588	1.02179	-1.04169	-1.66596	0.619404	0.769409
ENSG00000131153	GINS2	E	-0.443166	-0.642122	0.806709	0.874513	-1.23055	-1.27761	0.935025	0.977201
ENSG00000093009	CDC45	E	-0.62186	-0.533886	1.12944	1.0478	-1.21024	-1.22234	0.691968	0.719113
ENSG00000281028		E	0.351674	0.107907	0.594461	1.13713	-0.343762	-2.19874	0.494965	-0.143637
ENSG00000185697	MYBL1	E	-0.795071	-0.949696	1.32149	1.19927	-1.05473	-0.780003	0.534352	0.524393
ENSG00000146410	MTFR2	E	-0.694255	-0.753806	0.871002	1.19152	-0.717855	-1.43684	0.71795	0.82228
ENSG00000152078	TMEM56	E	-1.09632	-0.642565	1.16845	1.06864	-0.994579	-0.81311	1.08499	0.224507
ENSG00000140534	TICRR	E	-0.304762	-0.155685	0.912645	1.01043	-1.63828	-1.18776	0.730685	0.63273
ENSG00000173207	CKS1B	E	-0.488325	-0.301911	1.13775	1.04031	-1.43549	-1.2031	0.584283	0.66648
ENSG00000203760	CENPW	E	0.154124	0.186993	0.913742	0.752593	-1.65143	-1.46567	0.711179	0.398468
ENSG00000133739	LRRCC1	E	0.65973	0.629624	0.663637	0.685133	-1.62999	-1.56317	0.322835	0.232202
ENSG00000139618	BRCA2	E	-0.22049	-0.223211	1.14384	1.15635	-1.25469	-1.50709	0.433742	0.471555
ENSG00000111247	RAD51AP1	E	-0.394733	-0.464781	1.10612	1.00645	-1.25568	-1.36853	0.653423	0.717728
ENSG00000156509	FBXO43	E	-0.0501966	-0.206497	0.506047	1.39338	-1.62474	-1.18674	0.698695	0.470056
ENSG00000120802	TMPO	E	-0.444792	-0.410366	1.03139	1.03451	-1.3355	-1.30247	0.688009	0.739219
ENSG00000204131	NHSL2	E	0.275689	0.444996	0.621024	0.368394	-1.52522	-1.66471	0.817627	0.662203
ENSG00000257167	TMPO-AS1	E	-0.561806	-0.698498	1.13134	1.51187	-1.14445	-0.990389	0.545469	0.206467
ENSG00000171320	ESCO2	E	-0.384237	-0.316929	0.909354	1.14484	-1.26901	-1.4426	0.680134	0.678444
ENSG00000198056	PRIM1	E	-0.282826	-0.378002	1.18398	1.1491	-1.4885	-1.16461	0.459866	0.520994
ENSG00000085999	RAD54L	E	-0.617841	-0.882533	0.79647	1.1225	-0.873288	-1.28463	0.968463	0.770859
ENSG00000259316		E	0.398431	-0.0296345	0.632031	1.05705	-1.63921	-1.40844	0.780398	0.209373
ENSG00000106462	EZH2	E	-0.313817	-0.205491	1.10113	1.06997	-1.46552	-1.30782	0.474432	0.647106
ENSG00000137310	TCF19	E	-0.349774	-0.477174	0.861831	0.744318	-1.25113	-1.41609	0.955455	0.932563
ENSG00000121621	KIF18A	E	-0.707827	-0.57565	1.21915	1.10321	-1.18794	-1.11624	0.575451	0.689832
ENSG00000077152	UBE2T	E	-0.393732	-0.266882	0.990447	0.827169	-1.39581	-1.36684	0.764303	0.841345
ENSG00000231607	DLEU2	E	-0.203359	0.236178	1.0038	0.879376	-1.57668	-1.41769	0.389633	0.688746
ENSG00000285447		E	-0.683031	-0.683031	1.46961	-0.683031	-0.683031	-0.683031	0.418241	1.52731
ENSG00000162063	CCNF	E	-0.792022	-0.68044	1.0633	0.575263	-0.998453	-1.18145	0.889127	1.12467
ENSG00000224712	NPIPA3	E	-0.678428	0.50076	1.07971	-0.678428	-0.678428	-0.678428	1.81167	-0.678428
ENSG00000102384	CENPI	E	-0.530794	-0.634999	0.662716	0.800918	-1.22035	-1.21157	1.06172	1.07237
ENSG00000165244	ZNF367	E	0.0287731	-0.0572374	0.97869	1.1916	-1.5329	-1.39829	0.366612	0.422766
ENSG00000085840	ORC1	E	-0.652935	-0.600034	0.683174	0.884953	-1.13927	-1.23949	1.01997	1.04363
ENSG00000177602	HASPIN	E	-0.94514	-0.898754	0.921752	0.991549	-0.951618	-0.943346	0.959395	0.866161
ENSG00000224420	ADM5	E	-1.22875	0.32324	1.05521	1.23618	-1.54509	-0.423333	0.354051	0.228494
ENSG00000138376	BARD1	E	-0.373199	-0.286977	1.19712	1.014	-1.00302	-1.64477	0.502468	0.594374
ENSG00000279365		E	-1.24992	-1.24829	0.95637	1.31642	-0.251066	-0.655941	0.345567	0.786868
ENSG00000111331	OAS3	E	0.763243	0.631679	0.378746	0.25729	-1.55488	-1.64525	0.564528	0.604647
ENSG00000152495	CAMK4	E	-1.07256	-1.21455	0.807398	0.735224	-0.896787	-0.443651	0.981185	1.10374
ENSG00000271978		E	1.07695	0.0995351	-0.559669	0.61914	-1.44197	-1.2193	0.187311	1.238
ENSG00000109685	NSD2	E	-0.25437	-0.19123	0.905398	0.932035	-1.39852	-1.47074	0.737815	0.739603
ENSG00000284299		E	-0.852001	-0.852001	0.950312	1.69886	-0.852001	-0.852001	0.281327	0.477504
ENSG00000012048	BRCA1	E	-0.462157	-0.496054	1.2835	1.2751	-1.11193	-1.30302	0.43042	0.38414
ENSG00000172927	MYEOV	E	-0.0407974	0.178157	1.38449	1.37905	-1.23505	-1.22676	-0.322738	-0.116351
ENSG00000176890	TYMS	E	-0.0269874	0.0320866	0.44248	0.422109	-1.51281	-1.45851	1.04934	1.05229
ENSG00000164087	POC1A	E	-0.276557	-0.487665	1.08705	1.09965	-1.43896	-1.20621	0.715642	0.507045
ENSG00000147536	GINS4	E	-0.779521	-0.583519	0.893458	0.760545	-1.42443	-0.837127	1.0287	0.941888
ENSG00000273155		E	0.530244	-0.118758	0.748854	0.555662	-2.23747	-0.526646	0.490314	0.557804
ENSG00000101306	MYLK2	E	-1.01552	-0.506178	1.59554	0.906097	-0.971489	-0.969573	0.478642	0.482477
ENSG00000166432	ZMAT1	E	0.0764617	-0.00911947	1.58546	0.992224	-1.28061	-1.27283	-0.386103	0.294513
ENSG00000143333	RGS16	E	0.595191	0.350917	0.134538	1.19211	-1.87891	-1.12108	0.23747	0.489765
ENSG00000096060	FKBP5	E	-0.944334	-1.23222	0.95434	0.737664	-0.755417	-0.746028	1.12652	0.859473
ENSG00000005189	REXO5	E	0.187362	0.266416	0.93776	0.726596	-1.92762	-1.14416	0.536256	0.417384
ENSG00000123473	STIL	E	-0.742286	-0.726398	1.07702	1.02134	-1.22204	-0.986468	0.841444	0.737389
ENSG00000131470	PSMC3IP	E	-1.13167	-0.681705	0.836655	0.885912	-0.874304	-1.01811	1.02497	0.958251
ENSG00000121957	GPSM2	E	-0.379075	-0.436794	0.900965	1.06135	-1.16929	-1.48767	0.810447	0.700065
ENSG00000176208	ATAD5	E	-0.799397	-0.790444	0.715748	1.05516	-1.07744	-1.03786	0.936627	0.997604
ENSG00000127423	AUNIP	E	-0.871012	-1.4625	1.10103	1.12889	-0.612472	-0.603828	0.610002	0.709889
ENSG00000100629	CEP128	E	-0.763917	-1.03269	1.18843	1.14135	-0.895668	-0.968092	0.593541	0.737048
ENSG00000255513		E	0.126453	-0.939309	-0.939309	1.49503	-0.939309	-0.245322	0.0129067	1.42886
ENSG00000164032	H2AFZ	E	-0.56992	-0.627382	1.08314	1.10263	-1.13499	-1.26678	0.685065	0.728235
ENSG00000274012	RN7SL2	E	0.253392	0.667559	0.766066	0.926245	-1.44794	-1.61678	0.567028	-0.115576
ENSG00000146707	POMZP3	E	0.48294	0.553658	0.638482	0.750989	-1.43131	-1.76997	0.329974	0.445244
ENSG00000149503	INCENP	E	-1.01551	-0.805872	1.16051	1.10117	-0.807187	-1.04995	0.674644	0.742196
ENSG00000196460	RFX8	E	1.06356	0.623586	-0.0388788	-0.20498	-1.5518	-1.32839	0.378309	1.05859
ENSG00000236152	MRPS36P1	E	0.321729	0.328784	0.679777	-0.163346	-1.50987	-1.50788	0.796012	1.05479
ENSG00000276043	UHRF1	E	-0.495958	-0.670298	0.578945	0.666835	-1.12136	-1.26633	1.14936	1.1588
ENSG00000094804	CDC6	E	-1.02118	-0.942303	0.784158	0.837397	-0.823442	-0.933751	1.05028	1.04885
ENSG00000140525	FANCI	E	-0.659797	-0.613673	0.899417	0.976938	-1.1814	-1.20027	0.945532	0.833258
ENSG00000284491	THSD8	E	-0.430018	-0.205896	0.901338	1.22476	-1.46554	-1.24711	0.540752	0.681717
ENSG00000175643	RMI2	E	0.290324	0.0759193	0.991173	1.31513	-1.56434	-1.31214	0.166378	0.0375602
ENSG00000101412	E2F1	E	-0.902932	-0.304444	1.11962	1.01009	-0.975929	-1.36408	0.716724	0.700957
ENSG00000154920	EME1	E	-0.402806	-1.01026	1.18792	1.2044	-0.860822	-1.24292	0.425738	0.698753
ENSG00000184445	KNTC1	E	-0.3391	-0.508893	1.16503	1.0725	-1.29792	-1.30129	0.671548	0.538119
ENSG00000185361	TNFAIP8L1	E	0.0700099	0.0409957	0.495607	0.617276	-1.6657	-1.38555	0.951353	0.876007
ENSG00000137135	ARHGEF39	E	0.107245	0.281532	0.869021	0.984072	-1.78956	-1.2762	0.325299	0.498597
ENSG00000226808	LINC00840	E	0.172789	0.32481	1.16937	0.487173	-1.4535	-1.4535	-0.236421	0.989272
ENSG00000119403	PHF19	E	-0.0354753	-0.00038963	0.834942	0.850361	-1.27747	-1.73478	0.746497	0.616316
ENSG00000260537		E	-0.174824	-0.639948	0.330057	1.52287	-0.697531	-1.65632	0.792676	0.523027
ENSG00000197275	RAD54B	E	-0.589716	-1.44853	1.11203	0.962424	-0.796823	-0.700572	0.416042	1.04514
ENSG00000260007		E	-0.000784524	0.0710013	0.277781	-0.0332272	-1.74445	-0.828522	0.564559	1.69364
ENSG00000285906		E	-1.09893	-0.347895	1.05926	1.00452	-0.7882	-1.29553	0.446286	1.02049
ENSG00000123689	G0S2	F	0.245107	0.25894	1.28804	1.31402	-0.278505	-0.238032	-1.29514	-1.29444
ENSG00000145934	TENM2	F	-1.45268	-1.30413	1.16729	1.17166	0.42768	0.418794	-0.17265	-0.255964
ENSG00000213235	EEF1A1P16	F	-0.540054	-0.540054	1.61022	1.6301	-0.540054	-0.540054	-0.540054	-0.540054
ENSG00000226986		F	-0.53996	-0.53996	1.58351	1.65624	-0.53996	-0.53996	-0.53996	-0.53996
ENSG00000196604	POTEF	F	-0.540025	-0.540025	1.6419	1.59825	-0.540025	-0.540025	-0.540025	-0.540025
ENSG00000214199	EEF1A1P12	F	-0.396409	-0.605186	1.57965	1.63662	-0.353983	-0.682463	-0.495285	-0.682946
ENSG00000105664	COMP	F	-0.201337	-0.245668	1.22927	1.22281	0.350217	0.345775	-1.38678	-1.31429
ENSG00000186076		F	0.0661593	-0.576298	1.33037	1.4778	-1.15652	-0.123866	-1.15652	0.138881
ENSG00000175899	A2M	F	-1.02892	-0.770922	1.16683	1.16661	0.638883	0.690611	-0.88766	-0.975428
ENSG00000228169	PPIAP19	F	-0.559537	-0.439711	1.59778	1.63962	-0.559537	-0.559537	-0.559537	-0.559537
ENSG00000230593	PPIAP40	F	-0.515682	-0.414661	1.60005	1.62486	-0.635237	-0.635237	-0.388859	-0.635237
ENSG00000227376	FTH1P16	F	-0.653169	-0.652527	1.64531	1.57337	-0.336427	-0.420084	-0.520432	-0.63604
ENSG00000225200		F	-0.481587	-0.479782	1.60587	1.59324	-0.758094	-0.631473	-0.633256	-0.214913
ENSG00000283029	NA	F	0.324336	-0.894418	1.36953	1.09174	-0.894418	0.792064	-0.894418	-0.894418
ENSG00000215182	MUC5AC	F	-0.453001	-0.669502	1.58819	1.63939	-0.41177	-0.520186	-0.522032	-0.651096
ENSG00000183196	CHST6	F	-0.393525	-0.306507	1.55664	1.62364	-0.703175	-0.338993	-0.563374	-0.874703
ENSG00000248187		F	0.268084	0.110775	1.32845	1.30007	-0.339396	-0.0895212	-1.20704	-1.37141
ENSG00000179131		F	-0.539041	-0.539041	1.73209	1.50215	-0.539041	-0.539041	-0.539041	-0.539041
ENSG00000147676	MAL2	F	-0.557899	-0.426332	1.60635	1.60982	-0.352331	-0.647008	-0.488442	-0.744159
ENSG00000151846	PABPC3	F	-0.518786	-0.0487754	1.48265	1.66898	-0.874106	-0.633403	-0.539075	-0.53748
ENSG00000149418	ST14	F	-0.37814	-0.732291	1.64431	1.57794	-0.432559	-0.558643	-0.56079	-0.559834
ENSG00000049249	TNFRSF9	F	0.000266327	0.0524046	1.50283	1.38951	-1.06504	-1.06504	-0.729467	-0.0854664
ENSG00000133392	MYH11	F	-0.936549	-0.772854	1.50227	1.62423	-0.600377	-0.093606	-0.362273	-0.360834
ENSG00000162551	ALPL	F	-0.2363	-0.286587	1.37283	1.34881	0.129462	0.159786	-1.3458	-1.1422
ENSG00000136167	LCP1	F	-1.44463	-0.990621	1.40071	1.28947	-0.395286	-0.254765	0.135196	0.259915
ENSG00000101210	EEF1A2	F	-0.989832	-0.809702	1.4544	1.25025	0.457326	0.302309	-0.833189	-0.831556
ENSG00000141469	SLC14A1	F	0.0599461	0.254505	1.45499	1.45474	-0.713311	-0.95675	-0.594654	-0.959465
ENSG00000261771	DNAAF4-CCPG1	F	-0.0745699	-1.06454	1.45396	0.498184	-1.06454	0.229925	1.08612	-1.06454
ENSG00000213030	CGB8	F	-1.06565	-0.753712	1.35347	1.37197	-1.06565	-0.466106	0.442316	0.183367
ENSG00000139269	INHBE	F	-1.25322	-1.18706	1.08455	1.13613	0.673085	0.669438	-0.665403	-0.457522
ENSG00000257390		F	-0.556023	-0.730286	-0.730286	2.14142	0.785811	-0.00730131	-0.371167	-0.532168
ENSG00000119888	EPCAM	F	-0.296049	-0.765213	1.53886	1.47837	-0.707117	-1.12429	-0.0364066	-0.0881593
ENSG00000228818		F	-0.629052	-0.629052	1.71134	1.49554	-0.26365	-0.427021	-0.629052	-0.629052
ENSG00000204176	SYT15	F	-1.15968	-1.39963	1.25269	1.13107	0.475372	0.523974	-0.349478	-0.474326
ENSG00000145113	MUC4	F	-0.294662	-0.561057	1.63597	1.56257	-0.774418	-0.329182	-0.572622	-0.666606
ENSG00000131746	TNS4	F	-0.261722	-0.932521	1.64537	1.43865	-0.096218	-0.297544	-0.563503	-0.932521
ENSG00000215319	EIF5P1	F	-0.571772	-0.571772	1.72111	1.50587	-0.571772	-0.571772	-0.368124	-0.571772
ENSG00000145824	CXCL14	F	-0.454567	-0.636266	1.70396	1.51863	-0.636266	-0.428895	-0.430334	-0.636266
ENSG00000158714	SLAMF8	F	-0.0710558	-0.067879	1.42253	1.65443	-0.555199	-0.932657	-0.725409	-0.724765
ENSG00000225031	EIF4BP7	F	-0.19423	-0.119354	1.54806	1.52095	-0.756135	-1.13397	-0.488521	-0.376794
ENSG00000109321	AREG	F	-0.570771	-0.685484	1.64347	1.49521	-0.77857	-0.2017	-0.124042	-0.778109
ENSG00000087494	PTHLH	F	-0.927852	-1.10858	0.866505	0.958447	0.95083	0.949445	-0.912041	-0.77675
ENSG00000253899		F	-0.573836	-0.573836	1.60033	1.6313	-0.573836	-0.573836	-0.573836	-0.362449
ENSG00000125954	CHURC1-FNTB	F	-0.532436	-0.532436	1.91058	-0.532436	1.28403	-0.532436	-0.532436	-0.532436
ENSG00000225022	UBE2D3P1	F	-0.528802	-0.234248	1.56239	1.64033	-0.716859	-0.502232	-0.503722	-0.716859
ENSG00000273398		F	-0.654224	0.413036	1.12989	0.945181	-1.36799	0.248906	0.653184	-1.36799
ENSG00000249264	EEF1A1P9	F	-0.143481	-0.345777	1.69838	1.442	-0.813007	-0.871751	-0.419497	-0.546873
ENSG00000179097	HTR1F	F	-1.12669	-0.928648	1.25312	1.26548	0.489086	0.478485	-1.0353	-0.395534
ENSG00000189052	CGB5	F	-0.934258	-0.934258	1.43671	1.36321	-0.38868	-0.934258	-0.144295	0.535829
ENSG00000153292	ADGRF1	F	-0.437773	-0.436099	1.7707	1.43114	-0.572442	-0.392092	-0.572833	-0.790605
ENSG00000203721	LINC00862	F	-0.726437	-1.35044	1.36424	1.425	0.0828426	-0.862063	0.0812531	-0.0143911
ENSG00000269891	ARHGAP19-SLIT1	F	-0.718386	-0.718386	1.44111	1.19745	-0.718386	-0.718386	0.953365	-0.718386
ENSG00000178752	ERFE	F	-1.14733	-0.959584	1.51961	1.45652	-0.268692	-0.475587	0.0515773	-0.176512
ENSG00000198732	SMOC1	F	-1.05246	-1.40739	1.08212	1.10861	0.73335	0.585849	-0.325978	-0.724103
ENSG00000135373	EHF	F	-0.539869	-0.539869	1.56966	1.66955	-0.539869	-0.539869	-0.539869	-0.539869
ENSG00000214204	HNRNPA1P43	F	-0.539589	-0.539589	1.69701	1.54053	-0.539589	-0.539589	-0.539589	-0.539589
ENSG00000235082	SUMO1P3	F	-0.72374	-0.72374	1.70614	1.46025	-0.72374	-0.32102	-0.17117	-0.502985
ENSG00000180138	CSNK1A1L	F	-0.539969	-0.539969	1.5852	1.65461	-0.539969	-0.539969	-0.539969	-0.539969
ENSG00000176165	FOXG1	F	-0.103306	-0.0997016	1.51251	1.57844	-0.553559	-0.551068	-0.892007	-0.891312
ENSG00000171004	HS6ST2	F	-0.540043	-0.540043	1.63579	1.60447	-0.540043	-0.540043	-0.540043	-0.540043
ENSG00000119125	GDA	F	-0.276183	-0.272919	1.32714	1.81174	-0.420503	-0.554442	-0.900904	-0.713926
ENSG00000233045		F	-0.609319	-0.407582	1.611	1.615	-0.609319	-0.609319	-0.609319	-0.381137
ENSG00000065717	TLE2	F	-0.476269	-0.907109	1.09049	1.21432	0.534981	0.746359	-1.00862	-1.19415
ENSG00000148346	LCN2	F	-0.511094	0.0605433	1.53771	1.58082	-0.692915	-0.42937	-0.693801	-0.851894
ENSG00000259032	ENSAP2	F	-0.522187	-0.522187	2.0439	1.08922	-0.522187	-0.522187	-0.522187	-0.522187
ENSG00000166922	SCG5	F	-1.04485	-1.0586	1.50156	1.43928	0.0348573	0.0754496	-0.4214	-0.526295
ENSG00000183715	OPCML	F	-1.00581	-1.0594	1.19919	1.24844	0.589872	0.57266	-0.768921	-0.776038
ENSG00000182585	EPGN	F	0.0218399	-0.257991	1.5	1.53027	-0.793179	-1.0246	-0.183454	-0.792875
ENSG00000230479		F	-0.948743	-1.62309	1.11597	1.17994	-0.551435	-0.165964	0.458814	0.534504
ENSG00000232499		F	-0.213117	-0.429452	1.60638	1.4619	-0.361085	-0.852002	-1.08643	-0.126196
ENSG00000213648	SULT1A4	F	-0.867071	1.25478	1.04993	0.96317	-1.2878	0.241066	-0.60496	-0.749114
ENSG00000139910	NOVA1	F	-0.77172	-0.769921	1.38047	1.43826	0.241654	0.314376	-0.916922	-0.916194
ENSG00000086548	CEACAM6	F	-0.744538	-0.741438	1.54466	1.59794	-0.0568196	-0.785906	-0.454095	-0.359807
ENSG00000233762		F	-0.238846	-0.805909	1.5486	1.60517	-0.586807	-0.584774	-0.779379	-0.158059
ENSG00000128692	EIF2S2P4	F	-0.338603	-0.304576	1.59344	1.5669	-0.918461	-0.682148	-0.644569	-0.271986
ENSG00000237984	PTENP1	F	-0.742872	-0.590169	1.61523	1.22571	0.536023	-0.385235	-0.53172	-1.12697
ENSG00000116852	KIF21B	F	-0.920032	-0.708172	1.54465	1.37993	-0.920032	-0.482874	0.42515	-0.318615
ENSG00000157168	NRG1	F	-0.54965	-0.593239	1.60544	1.5979	-0.632254	-0.746991	-0.227754	-0.453452
ENSG00000104415	CCN4	F	-1.19133	-0.957439	1.28142	1.34098	0.454107	0.382777	-0.576651	-0.733851
ENSG00000184985	SORCS2	F	-0.00749298	0.0843945	1.48336	1.4635	-0.438036	-0.476847	-1.11639	-0.992494
ENSG00000282849		F	0.362858	-0.048914	1.50181	1.39209	-1.00004	-0.678627	-0.618327	-0.910846
ENSG00000142621	FHAD1	F	-0.308595	-0.657836	1.44958	1.51333	-0.963805	-0.961078	-0.371515	0.299916
ENSG00000214263	RPSAP53	F	-0.573547	-0.573547	1.32924	1.8658	-0.327305	-0.573547	-0.573547	-0.573547
ENSG00000188219	POTEE	F	-0.808936	-0.806022	1.57443	1.51704	-0.60258	-0.0294697	-0.734631	-0.109829
ENSG00000228532		F	-0.631007	-0.631007	1.62369	1.54036	-0.631007	-0.631007	-0.631007	-0.00900997
ENSG00000229097	CALM2P2	F	-0.602108	-0.859643	1.36567	1.60638	-1.17199	-0.192779	-0.198559	0.0530347
ENSG00000236814		F	-0.509846	-0.506919	1.53072	1.68995	-0.755027	-0.580354	-0.435229	-0.433297
ENSG00000163673	DCLK3	F	0.15676	0.161368	1.47818	1.30104	-0.257449	-1.03836	-0.510628	-1.29091
ENSG00000155961	RAB39B	F	0.202248	-0.0026314	1.40052	1.29423	-0.0833615	-0.26284	-1.27492	-1.27324
ENSG00000166482	MFAP4	F	-0.669601	-0.693031	0.813799	0.818806	1.02019	1.01748	-1.15578	-1.15186
ENSG00000159166	LAD1	F	-0.976223	-0.246163	1.53806	1.62846	-0.562913	-0.40744	-0.563888	-0.409899
ENSG00000268643		F	-1.06971	0.713541	1.26188	-0.35561	-1.06971	0.599403	0.989916	-1.06971
ENSG00000197258	EIF4BP6	F	-0.413839	0.0911266	1.55733	1.52841	-0.726367	-0.36391	-0.837575	-0.835182
ENSG00000119927	GPAM	F	-0.695285	-0.646001	1.55688	1.57213	-0.159143	-0.101521	-0.796818	-0.73024
ENSG00000257195	HNRNPA1P50	F	-0.539267	-0.539267	1.71928	1.51632	-0.539267	-0.539267	-0.539267	-0.539267
ENSG00000266648	SETP3	F	-0.848434	-0.42628	1.56155	1.56604	-0.848434	-0.587293	-0.0415958	-0.375554
ENSG00000163235	TGFA	F	-0.717079	0.138516	1.59159	1.51648	-0.686014	-0.684662	-0.68648	-0.472349
ENSG00000255364	SMILR	F	-1.05345	-1.05345	1.45043	1.5322	-0.398251	0.0242678	-0.399254	-0.102507
ENSG00000026559	KCNG1	F	-1.35682	-1.15797	1.42685	1.28583	0.163043	0.0777521	-0.223904	-0.214791
ENSG00000233818		F	-1.11012	-1.50228	1.16601	1.3341	-0.381821	-0.124848	0.405487	0.213475
ENSG00000272620	AFAP1-AS1	F	-0.527659	-0.526459	1.90118	1.23126	-0.278829	-0.276532	-0.761481	-0.761481
ENSG00000049130	KITLG	F	-0.00299311	-0.0378581	1.53128	1.53476	-0.793779	-0.794158	-0.670385	-0.766862
ENSG00000249353	NPM1P27	F	-0.511714	0.0372197	1.49859	1.58298	-0.952767	-0.877348	-0.442331	-0.334638
ENSG00000087495	PHACTR3	F	-0.576892	-0.339313	1.72253	1.50124	-0.576892	-0.576892	-0.576892	-0.576892
ENSG00000242515	UGT1A10	F	-0.0568474	-0.574691	1.73197	1.39383	-0.323114	-0.813459	-0.544229	-0.813459
ENSG00000170421	KRT8	F	-0.628358	-0.528916	1.54622	1.59799	-0.742839	-0.864311	-0.118975	-0.260818
ENSG00000070182	SPTB	F	-1.16128	-0.922073	1.2534	1.55361	0.359289	0.0705225	-0.484028	-0.669437
ENSG00000115318	LOXL3	F	-1.07443	-0.971625	1.48853	1.44715	0.101817	0.0805129	-0.545952	-0.526006
ENSG00000126500	FLRT1	F	-0.6312	-1.14299	1.52332	1.34987	-0.0682554	0.380214	-0.642545	-0.76841
ENSG00000182809	CRIP2	F	-0.882815	-1.17985	0.875734	0.881087	0.986164	0.970585	-0.761929	-0.888977
ENSG00000143196	DPT	F	-0.146692	-0.802489	0.991732	1.48173	0.921968	-1.04298	-1.04298	-0.360299
ENSG00000181524	RPL24P4	F	-0.716527	-0.71332	1.51954	1.61217	-0.796819	-0.630005	-0.138935	-0.136109
ENSG00000242457	RBBP4P2	F	-0.658762	-0.658762	1.67441	1.51128	-0.163699	-0.658762	-0.386941	-0.658762
ENSG00000183742	MACC1	F	-0.558527	-0.298111	1.41402	1.68984	-0.0842885	-0.471721	-0.640133	-1.05108
ENSG00000023445	BIRC3	F	0.27165	-0.134233	1.36514	1.49155	-1.21874	-0.95974	-0.206802	-0.608828
ENSG00000254166	CASC19	F	-0.653197	-0.20572	1.59588	1.60045	-0.37782	-0.653197	-0.653197	-0.653197
ENSG00000106541	AGR2	F	-0.712559	-0.177941	1.85119	1.30386	-0.453772	-0.451383	-0.680127	-0.67927
ENSG00000159374	M1AP	F	0.0318247	-0.224597	1.311	1.69487	-1.00331	-0.306333	-1.00331	-0.500146
ENSG00000214049	UCA1	F	-0.47473	-0.295565	1.51445	1.66434	-0.925387	-0.645291	-0.419627	-0.418184
ENSG00000229563	LINC01204	F	0.32714	-0.0520148	1.68944	1.11237	-1.17602	-1.00459	-0.399276	-0.497043
ENSG00000130487	KLHDC7B	F	-0.555034	-0.954679	1.56785	1.39049	0.139787	0.0252568	-0.989547	-0.624123
ENSG00000196205	EEF1A1P5	F	-0.098938	0.20049	1.47134	1.49673	-1.10602	-0.595003	-0.809072	-0.559533
ENSG00000165983	PTER	F	0.285416	0.298564	1.35479	1.32358	-0.598934	-0.310441	-1.07965	-1.27332
ENSG00000253677	UBE2HP1	F	-0.539962	-0.539962	1.58395	1.65582	-0.539962	-0.539962	-0.539962	-0.539962
ENSG00000236439		F	-0.00534401	0.250309	1.1782	1.10877	-1.79314	-0.279548	-0.908169	0.448922
ENSG00000241556		F	-0.229089	-0.691007	1.516	1.6464	-0.691007	-0.169285	-0.691007	-0.691007
ENSG00000234337		F	-0.448096	-0.657267	1.53806	1.64813	-0.390737	-0.388265	-0.391591	-0.910226
ENSG00000132182	NUP210	F	-0.752898	-0.568676	1.44159	1.73957	-0.49706	-0.493871	-0.69624	-0.172419
ENSG00000227973	PIN4P1	F	-0.631847	-0.631847	1.67089	1.5416	-0.342291	-0.631847	-0.342809	-0.631847
ENSG00000228035	NGF-AS1	F	-0.274663	-0.271765	1.37829	1.76706	-0.637079	-0.635574	-0.926949	-0.399321
ENSG00000022556	NLRP2	F	-0.962687	-0.562704	0.953651	1.02714	0.942905	0.747478	-1.21805	-0.927729
ENSG00000100302	RASD2	F	-0.38109	-0.99678	1.56004	1.44957	-0.739646	-0.736413	-0.413044	0.257363
ENSG00000104413	ESRP1	F	-0.0670861	-0.410287	1.36413	1.77108	-0.592012	-0.590503	-0.592533	-0.88279
ENSG00000143375	CGN	F	-1.00672	-0.534185	1.48487	1.54442	-0.276753	-1.00672	-0.10359	-0.101328
ENSG00000279392		F	-0.639524	-0.639524	1.79602	1.31199	-0.639524	-0.639524	0.0896081	-0.639524
ENSG00000265190	ANXA8	F	-0.313891	-0.182431	1.4457	1.43617	-0.0771722	-0.049255	-1.4083	-0.85081
ENSG00000175793	SFN	F	-1.69599	-1.03383	1.15837	1.16351	0.128675	0.361389	0.281994	-0.364116
ENSG00000008056	SYN1	F	-0.797833	-0.0676176	1.58658	1.55638	-0.503253	-0.356868	-0.839552	-0.577831
ENSG00000158769	F11R	F	-1.0739	-0.922605	1.08061	1.1662	0.599138	0.752561	-0.440955	-1.16105
ENSG00000198768	APCDD1L	F	-0.418438	-0.368537	1.62146	1.56964	-0.851832	-0.726336	-0.382386	-0.443578
ENSG00000153012	LGI2	F	-0.669802	-0.477044	1.93281	1.2344	-0.40211	-0.398773	-0.610518	-0.608966
ENSG00000189334	S100A14	F	-0.596356	-0.0114913	1.60457	1.54471	-0.560336	-0.558769	-0.862391	-0.559939
ENSG00000130294	KIF1A	F	-0.409756	-0.675844	1.96946	1.05778	-0.675844	0.0858942	-0.675844	-0.675844
ENSG00000123610	TNFAIP6	F	-0.0392689	-0.315974	1.07408	1.17515	0.334191	0.57201	-1.44791	-1.35228
ENSG00000187627	RGPD1	F	-0.097183	0.604407	1.25224	1.31985	-1.23974	-0.124823	-0.475003	-1.23974
ENSG00000197959	DNM3	F	0.273471	0.00512785	1.25515	1.56984	-0.579314	-1.3523	-0.455016	-0.71696
ENSG00000166145	SPINT1	F	-1.28175	-1.28175	0.955459	1.53861	0.55317	-0.00580918	-0.322028	-0.155902
ENSG00000258830		F	-0.533898	-0.533898	-0.533898	1.88355	1.31984	-0.533898	-0.533898	-0.533898
ENSG00000258984	UBE2F-SCLY	F	-1.1006	-1.1006	1.15957	1.38728	-0.53303	0.849952	-0.533963	-0.128601
ENSG00000120322	PCDHB8	F	-0.184915	0.174698	1.27413	1.35331	0.263125	-0.303988	-1.28922	-1.28713
ENSG00000259345		F	0.212894	-0.0351743	1.43115	1.41055	-1.33243	-0.916881	-0.346179	-0.423928
ENSG00000229944	EIF4EP2	F	-0.653691	-0.620805	1.74333	1.18994	-0.0633352	-0.243751	-1.29033	-0.0613555
ENSG00000167644	C19orf33	F	-0.71247	-1.22702	1.15601	1.23665	0.66216	0.348149	-1.22702	-0.236446
ENSG00000101187	SLCO4A1	F	-0.0356605	-0.160759	1.65652	1.44382	-0.78192	-0.779151	-0.561631	-0.781219
ENSG00000179913	B3GNT3	F	-0.347965	-0.346517	1.60527	1.61028	-0.630268	-0.630268	-0.630268	-0.630268
ENSG00000182795	C1orf116	F	-0.674777	-0.468297	1.98143	0.86353	-0.873009	-0.607536	0.388267	-0.60961
ENSG00000233780	HNRNPA1P30	F	-0.539345	-0.539345	1.52168	1.71439	-0.539345	-0.539345	-0.539345	-0.539345
ENSG00000215441	CTAGE12P	F	-0.539416	-0.539416	1.70968	1.52682	-0.539416	-0.539416	-0.539416	-0.539416
ENSG00000111863	ADTRP	F	-0.123165	-0.565331	1.63525	1.53634	-0.614714	-0.414502	-0.616786	-0.837095
ENSG00000138271	GPR87	F	-0.0548121	-0.257147	1.47388	1.64587	-0.782949	-0.782949	-0.782949	-0.458946
ENSG00000127329	PTPRB	F	-1.00316	-1.05634	1.43134	1.43774	-0.629736	-0.544715	0.215112	0.149753
ENSG00000165617	DACT1	F	-1.15859	-1.29599	1.02717	1.03188	0.793317	0.75285	-0.568367	-0.582269
ENSG00000069482	GAL	F	-0.442776	-0.729216	1.53909	1.63046	-0.403992	-0.135137	-0.729216	-0.729216
ENSG00000137801	THBS1	F	-0.960124	-0.952148	1.53752	1.52752	-0.100368	-0.0991321	-0.48061	-0.472657
ENSG00000219085	NPM1P37	F	-0.0954235	-0.835246	1.70526	1.37024	-0.237532	-0.835246	-0.835246	-0.236811
ENSG00000133110	POSTN	F	-0.736316	-0.745694	1.41292	1.41372	0.268229	0.265595	-0.93483	-0.943627
ENSG00000130702	LAMA5	F	-0.053031	0.0369732	1.53213	1.44669	-0.640525	-0.300303	-1.08489	-0.937043
ENSG00000249590		F	-0.126285	-0.492669	1.27948	-0.246954	0.800211	-0.527425	-1.73767	1.05132
ENSG00000165194	PCDH19	F	-0.838762	-0.297473	1.77278	1.1644	-1.00816	0.264797	-0.350424	-0.707165
ENSG00000120708	TGFBI	F	-0.78913	-0.782821	1.49952	1.50114	0.0751558	0.0777512	-0.79275	-0.788871
ENSG00000105357	MYH14	F	0.0242673	-0.472848	1.76291	1.28398	-0.620952	-0.893168	-0.189716	-0.894466
ENSG00000115221	ITGB6	F	-0.469968	-0.220715	1.65978	1.4818	-0.156053	-0.76495	-0.76495	-0.76495
ENSG00000279400		F	-0.0663565	-0.228729	1.50013	1.50566	-1.17706	-0.838672	-0.566042	-0.128934
ENSG00000178860	MSC	F	-0.72972	-0.993599	1.51616	1.52077	-0.0300956	0.0323111	-0.634276	-0.681554
ENSG00000197147	LRRC8B	F	-0.0289379	-0.540641	1.53709	1.41382	-0.574566	-1.29736	0.0633558	-0.572763
ENSG00000132470	ITGB4	F	-0.135114	-0.0134858	1.57693	1.47594	-0.814192	-1.04495	-0.434591	-0.610534
ENSG00000095303	PTGS1	F	-1.06838	-1.01675	1.16175	1.14094	0.653614	0.70677	-0.760201	-0.817749
ENSG00000104827	CGB3	F	-0.539077	-0.285558	0.982895	1.79876	-0.839107	-0.839107	0.560303	-0.839107
ENSG00000125731	SH2D3A	F	-0.338257	-0.640219	1.751	1.44612	-0.640219	-0.640219	-0.297986	-0.640219
ENSG00000137673	MMP7	F	-0.643537	-0.643537	1.84406	1.32817	-0.299932	-0.298149	-0.643537	-0.643537
ENSG00000226521		F	-0.539799	-0.539799	1.5611	1.67769	-0.539799	-0.539799	-0.539799	-0.539799
ENSG00000165025	SYK	F	-0.894632	-0.587605	1.52429	1.62173	-0.547813	-0.0201805	-0.548434	-0.547357
ENSG00000174977		F	0.400083	0.145845	1.36446	0.908722	-0.784874	-0.0174966	-1.86895	-0.147785
ENSG00000261373	VPS9D1-AS1	F	-1.22307	-0.998806	1.13299	1.20722	0.570252	0.182082	0.281628	-1.15229
ENSG00000115602	IL1RL1	F	-0.808474	-0.21668	0.625128	1.33011	0.986339	0.481212	-1.02459	-1.37304
ENSG00000101213	PTK6	F	-1.05111	-0.741905	1.56504	1.48312	-0.174338	-0.700018	-0.417152	0.0363682
ENSG00000183018		F	-0.936405	-0.676064	1.68425	1.10219	0.0287104	0.199902	-0.158071	-1.24451
ENSG00000151364	KCTD14	F	-0.546968	-0.935243	1.36017	1.65885	-0.522972	-0.972075	-0.070855	0.0290909
ENSG00000172955	ADH6	F	-0.842078	-0.61627	1.38284	1.04484	0.777314	0.190901	-1.41005	-0.527498
ENSG00000116761	CTH	F	-0.016852	-0.183245	1.51427	1.52757	-0.648591	-0.288058	-0.849358	-1.05574
ENSG00000124920	MYRF	F	-1.4736	-1.09931	1.05875	1.54277	0.0242326	-0.277195	0.0218092	0.202541
ENSG00000103089	FA2H	F	-0.271936	-0.582395	1.87612	1.30779	-0.582395	-0.582395	-0.582395	-0.582395
ENSG00000149328	GLB1L2	F	-0.759602	-0.447139	1.79571	1.38826	-0.406643	-0.404812	-0.759602	-0.406179
ENSG00000170909	OSCAR	F	-0.178547	0.330282	1.26067	1.61861	-0.889849	-0.425571	-0.537423	-1.17817
ENSG00000123358	NR4A1	F	-0.400677	-0.637853	1.63873	1.59369	-0.550182	-0.541118	-0.506949	-0.595646
ENSG00000003147	ICA1	F	-1.31058	-0.996413	1.16463	1.17016	-0.0189206	-0.953854	0.794362	0.15062
ENSG00000111981	ULBP1	F	-0.246296	-0.198271	1.53561	1.51661	-0.7915	-1.1808	-0.415729	-0.219617
ENSG00000101255	TRIB3	F	-0.42814	-0.382193	1.64526	1.58178	-0.611319	-0.625291	-0.571118	-0.608975
ENSG00000261371	PECAM1	F	-0.358116	0.459472	1.51463	1.23521	-0.265207	-0.26123	-1.16238	-1.16238
ENSG00000163435	ELF3	F	-0.803173	-0.19298	1.39605	1.7724	-0.481774	-0.477768	-0.731996	-0.480758
ENSG00000080573	COL5A3	F	-0.719615	-0.716928	1.65055	1.5635	-0.411877	-0.391576	-0.455935	-0.518125
ENSG00000146592	CREB5	F	-0.322247	0.00481189	1.61855	1.40037	-0.469167	-0.214001	-0.92955	-1.08877
ENSG00000149573	MPZL2	F	-0.696017	-0.696017	1.08378	2.0089	-0.335657	-0.333787	-0.696017	-0.335183
ENSG00000059378	PARP12	F	-0.00645817	-0.0430391	1.50512	1.40326	-1.04415	-1.20682	-0.430699	-0.17721
ENSG00000225177		F	-1.05377	-1.04619	1.37161	1.55111	-0.575801	-0.279293	-0.204863	0.237198
ENSG00000243547	HNRNPKP4	F	-0.680662	-0.822702	1.29717	1.56009	-0.866078	-0.389604	-0.695883	0.597677
ENSG00000102174	PHEX	F	-0.756338	-0.932582	1.36674	1.17504	0.413693	0.604214	-0.827104	-1.04366
ENSG00000137699	TRIM29	F	-0.473847	-0.742374	1.27785	1.39368	0.0737909	0.605131	-1.06712	-1.06712
ENSG00000164078	MST1R	F	-1.31928	-0.811342	1.58037	1.02793	0.428412	0.312228	-0.500053	-0.71827
ENSG00000275226	LINC00547	F	-1.20433	-1.19946	1.56277	1.12601	-0.600905	0.170528	0.0704572	0.0749349
ENSG00000213790	OLA1P1	F	-0.303657	-0.629137	2.04629	1.03416	-0.629137	-0.629137	-0.260249	-0.629137
ENSG00000228305		F	-0.21074	-0.809262	0.851784	2.05644	-0.136452	-0.13325	-0.809262	-0.809262
ENSG00000133640	LRRIQ1	F	-0.556036	0.141722	1.17865	1.18522	0.46468	0.259281	-1.43631	-1.2372
ENSG00000196188	CTSE	F	-0.648958	-0.321049	1.71888	1.47655	-0.278551	-0.648958	-0.648958	-0.648958
ENSG00000253357		F	-0.608247	-0.608247	2.08976	0.882205	0.0692728	-0.608247	-0.608247	-0.608247
ENSG00000174607	UGT8	F	-0.594593	-0.594593	1.40016	1.79511	-0.594593	-0.594593	-0.222309	-0.594593
ENSG00000164106	SCRG1	F	-0.20282	-0.0831982	1.17465	1.1272	0.445648	0.357577	-1.43749	-1.38157
ENSG00000223466	LINC01825	F	-0.76204	-0.76204	1.5089	1.63493	-0.387956	-0.76204	-0.388625	-0.0811244
ENSG00000272405		F	-0.16053	-0.156786	1.50327	1.50901	-1.00326	-0.059009	-0.629429	-1.00326
ENSG00000100234	TIMP3	F	-0.059684	-0.0550684	1.48918	1.49824	-1.06364	-1.05668	-0.368723	-0.383619
ENSG00000182578	CSF1R	F	-0.226935	-0.809317	1.5464	1.30647	-1.11027	-0.503082	-0.68851	0.485242
ENSG00000275216		F	-0.818167	-0.207769	1.58311	1.58876	-0.442528	-0.818167	-0.443201	-0.442035
ENSG00000233830	EIF4HP1	F	-0.186523	-0.536134	1.95908	1.0367	-0.912651	-0.220664	-0.227985	-0.911825
ENSG00000255624		F	-0.257895	-0.406061	1.26484	1.69185	-1.14176	-0.875178	-0.453198	0.177405
ENSG00000227666	CYCSP24	F	-1.05699	-0.721379	1.24446	1.78866	-0.36776	-0.675915	-0.106799	-0.104273
ENSG00000166292	TMEM100	F	-0.0703571	-0.0645523	1.28677	1.61215	-0.464788	-0.0782879	-0.956119	-1.26482
ENSG00000105825	TFPI2	F	-0.689208	-0.653574	1.51298	1.556	-0.028233	-0.0356945	-0.786762	-0.875509
ENSG00000184363	PKP3	F	-0.0683219	-0.259666	1.56811	1.45582	-0.665944	-1.07287	-0.863895	-0.0932211
ENSG00000248873	SERBP1P6	F	-0.410626	-0.747673	1.14238	1.92736	-0.747673	-0.363005	-0.0530887	-0.747673
ENSG00000142273	CBLC	F	-0.248528	-0.586502	1.30874	1.8723	-0.586502	-0.586502	-0.586502	-0.586502
ENSG00000273541		F	-0.00211194	-2.07347	0.643106	1.33813	0.608573	-0.012153	-0.253177	-0.248898
ENSG00000243978	RTL9	F	-0.534212	-0.652544	1.3667	1.71707	-0.389482	-0.0841767	-1.09953	-0.323831
ENSG00000169282	KCNAB1	F	0.0166002	-0.308212	1.73047	1.22131	-0.18134	-1.20327	-0.388458	-0.887108
ENSG00000283782		F	-0.54701	-0.496066	1.11395	0.480628	-1.48145	1.27954	-0.912969	0.563376
ENSG00000273003	ARL2-SNX15	F	-0.353553	-0.353553	2.47487	-0.353553	-0.353553	-0.353553	-0.353553	-0.353553
ENSG00000181218	HIST3H2A	F	0.142992	-0.261203	1.66896	1.3916	-0.811633	-0.80384	-0.618129	-0.708756
ENSG00000137331	IER3	F	-1.2418	-1.30328	1.35886	1.37719	-0.109428	-0.0626967	-0.0177161	-0.0011385
ENSG00000180673	EXOC5P1	F	-0.721366	0.171745	1.80455	1.2354	-0.32623	-0.721366	-0.721366	-0.721366
ENSG00000099812	MISP	F	0.194027	-0.394126	1.345	1.61159	-0.0952252	-0.743566	-0.96039	-0.957314
ENSG00000187955	COL14A1	G	1.30226	1.30336	-1.06791	-0.939272	0.469298	0.453386	-0.764438	-0.756674
ENSG00000206384	COL6A6	G	1.31674	1.33417	-0.984945	-1.08567	0.424211	0.397774	-0.790602	-0.611685
ENSG00000099864	PALM	G	0.834756	0.802355	-0.989815	-1.11095	1.00182	1.0471	-0.581833	-1.00343
ENSG00000111452	ADGRD1	G	0.497261	0.461227	-1.01389	-0.823334	1.2721	1.30655	-1.02878	-0.67114
ENSG00000121769	FABP3	G	1.27613	1.23197	-1.12584	-0.901994	0.508997	0.52936	-0.959632	-0.558986
ENSG00000169174	PCSK9	G	0.922302	0.889032	-1.40076	-1.09028	0.875403	0.908168	-0.614301	-0.489561
ENSG00000141574	SECTM1	G	1.0221	1.06413	-1.55364	-1.26977	0.58181	0.585165	-0.106351	-0.323443
ENSG00000111341	MGP	G	0.5047	0.503346	-0.649242	-0.691314	1.26126	1.26219	-1.03029	-1.16065
ENSG00000128606	LRRC17	G	0.199539	0.137892	-1.43267	-1.39664	1.21145	1.21162	0.0301322	0.0386703
ENSG00000266976		G	0.334449	0.384848	-0.923019	-0.922435	1.38194	1.34456	-0.660494	-0.939853
ENSG00000109625	CPZ	G	0.798139	0.692898	-0.994583	-1.14575	1.11258	1.07531	-0.729592	-0.809006
ENSG00000106809	OGN	G	0.558449	0.529443	-0.755746	-0.75475	1.27441	1.22184	-1.03682	-1.03682
ENSG00000248290	TNXA	G	1.0129	0.974794	-0.441305	-1.06936	0.925455	0.736222	-1.06936	-1.06936
ENSG00000101265	RASSF2	G	0.262283	0.414248	-1.3506	-1.02215	1.31872	1.31009	-0.451072	-0.481524
ENSG00000205403	CFI	G	0.64576	0.642198	-1.22463	-0.975458	1.10868	1.19075	-0.928126	-0.459181
ENSG00000013293	SLC7A14	G	0.993863	0.965924	-1.38506	-1.56543	0.58768	0.587685	-0.0571226	-0.127542
ENSG00000166897	ELFN2	G	0.290148	0.195326	-1.11568	-1.25564	1.37903	1.34337	-0.419209	-0.417349
ENSG00000177363	LRRN4CL	G	1.29135	1.29369	-1.23317	-1.36558	0.250051	0.279066	-0.25328	-0.262126
ENSG00000164659	KIAA1324L	G	0.264407	0.225443	-1.33901	-1.70169	1.01283	1.00986	0.211928	0.316243
ENSG00000149131	SERPING1	G	0.918618	0.873555	-0.789296	-0.896474	0.947929	0.984327	-0.917214	-1.12144
ENSG00000136531	SCN2A	G	0.259089	0.0878573	-1.18283	-1.58765	1.18861	1.25404	-0.109128	0.0900131
ENSG00000103485	QPRT	G	0.505321	0.428464	-1.70711	-1.51259	0.655375	0.52022	0.409591	0.700725
ENSG00000077943	ITGA8	G	0.244253	0.264449	-1.60184	-1.4999	0.968277	0.938443	0.366315	0.320001
ENSG00000197635	DPP4	G	0.719957	0.717365	-0.757392	-0.784356	1.11696	1.12045	-1.05281	-1.08018
ENSG00000197766	CFD	G	0.897095	1.03149	-0.751652	-0.749054	0.893101	0.874069	-1.22878	-0.966265
ENSG00000139292	LGR5	G	0.875164	0.879711	-1.39641	-1.70229	0.599571	0.457753	0.177546	0.108966
ENSG00000214140	PRCD	G	1.3398	1.20597	-1.16772	-0.906421	0.616296	0.341792	-0.562	-0.867718
ENSG00000228144		G	-0.719981	1.08577	-0.719981	-0.719981	1.0716	-0.719981	1.44254	-0.719981
ENSG00000129048	ACKR4	G	0.321677	0.303805	-0.910651	-1.0433	1.36883	1.36254	-0.994876	-0.408029
ENSG00000221852	KRTAP1-5	G	0.786552	0.710407	-1.77904	-1.14507	0.841885	0.814061	-0.0767417	-0.152048
ENSG00000011465	DCN	G	0.857314	0.855118	-1.55177	-1.53348	0.618574	0.618305	0.0729783	0.0629652
ENSG00000135914	HTR2B	G	0.626564	0.761838	-1.49242	-1.71615	0.589261	0.447685	0.400725	0.382496
ENSG00000138061	CYP1B1	G	1.11376	1.11146	-1.33248	-1.40665	0.533242	0.562447	-0.297732	-0.28405
ENSG00000250722	SELENOP	G	0.436811	0.499731	-1.2278	-1.2278	1.05066	1.4015	-0.609868	-0.323235
ENSG00000162383	SLC1A7	G	0.0993108	0.133677	-1.57967	-1.35239	1.11439	1.09614	0.450681	0.0378509
ENSG00000110675	ELMOD1	G	0.822691	1.10645	-1.32159	-1.72912	0.327268	0.420362	0.253233	0.120699
ENSG00000169851	PCDH7	G	-0.0268327	-0.0449037	-1.38208	-1.36491	1.24323	1.27816	0.130789	0.16655
ENSG00000285304		G	-0.688395	1.22242	-0.688395	-0.688395	-0.688395	0.529671	-0.688395	1.68988
ENSG00000273734		G	-0.0455974	0.932207	-1.11556	-1.11556	-1.11556	0.978902	0.328113	1.15306
ENSG00000131831	RAI2	G	1.16716	1.28223	-1.4564	-1.20476	0.51604	0.18025	-0.192834	-0.291687
ENSG00000126218	F10	G	0.730324	0.674104	-1.54362	-1.54067	0.86353	0.707503	0.0117802	0.0970419
ENSG00000168497	CAVIN2	G	0.929873	0.953964	-1.60759	-1.48728	0.14817	0.213013	0.440976	0.408866
ENSG00000108823	SGCA	G	0.613689	0.639306	-0.802921	-1.09246	1.05575	1.32394	-0.869459	-0.867836
ENSG00000108576	SLC6A4	G	0.978569	0.607211	-0.53411	-0.879185	1.00338	1.05668	-1.11627	-1.11627
ENSG00000119714	GPR68	G	0.68814	0.676794	-1.36155	-1.63592	0.880002	0.86979	-0.0423926	-0.0748553
ENSG00000105855	ITGB8	G	0.876992	0.898864	-1.32708	-1.28101	0.907906	0.865257	-0.419608	-0.521325
ENSG00000162078	ZG16B	G	0.984672	0.846389	-1.11797	-0.865828	1.10956	0.721109	-0.55995	-1.11797
ENSG00000250056	LINC01018	G	0.870408	0.648638	-1.16932	-0.682772	1.00302	0.992569	-1.38576	-0.276778
ENSG00000106772	PRUNE2	G	0.227867	0.313541	-1.32271	-1.7824	0.959397	0.839195	0.43675	0.328359
ENSG00000164056	SPRY1	G	0.430788	0.53473	-1.52012	-0.874069	1.1346	1.26058	-0.248427	-0.718079
ENSG00000164035	EMCN	G	1.14786	0.944747	-1.05965	-0.415566	0.996605	0.505313	-1.05965	-1.05965
ENSG00000172399	MYOZ2	G	1.08883	1.17822	-1.1453	-1.02666	0.620515	0.755436	-0.62878	-0.842273
ENSG00000117525	F3	G	0.0295552	0.0156063	-1.43706	-1.42902	1.17524	1.18501	0.237226	0.223447
ENSG00000143028	SYPL2	G	1.16321	1.35906	-1.36592	-0.860705	0.370216	0.478106	-0.866417	-0.27755
ENSG00000161544	CYGB	G	1.29333	1.27528	-1.35517	-1.17557	0.338569	0.32712	-0.433578	-0.269987
ENSG00000138449	SLC40A1	G	1.18603	0.986665	-1.51988	-1.39878	0.199017	0.52166	-0.130821	0.15611
ENSG00000284292		G	0.993951	-0.0147223	0.326895	-2.02875	0.587696	-0.289432	-0.584679	1.00904
ENSG00000170271	FAXDC2	G	1.24265	1.20724	-0.937267	-1.6087	0.342496	0.299185	-0.569729	0.024124
ENSG00000141449	GREB1L	G	1.11207	1.03443	-1.28206	-1.58174	-0.135622	-0.143124	0.577822	0.418221
ENSG00000145242	EPHA5	G	0.317932	0.336076	-1.44051	-1.39954	1.16814	1.17265	-0.0606679	-0.0940791
ENSG00000143382	ADAMTSL4	G	0.883093	0.916236	-1.02616	-1.17678	0.942824	0.962484	-0.749323	-0.752374
ENSG00000139364	TMEM132B	G	0.343754	0.443094	-0.895852	-0.814545	1.40406	1.27447	-0.672733	-1.08224
ENSG00000234840	LINC01239	G	0.372123	0.349626	-1.29825	-1.69748	0.923182	1.13773	0.145355	0.0677065
ENSG00000204314	PRRT1	G	1.11185	1.20429	-1.57543	-1.22831	0.363876	0.34953	0.0331951	-0.258996
ENSG00000143387	CTSK	G	1.18647	1.18554	-1.44528	-1.426	0.13848	0.0901347	0.15191	0.118752
ENSG00000136235	GPNMB	G	1.30662	1.30301	-1.27714	-1.22802	0.313517	0.306916	-0.345549	-0.379344
ENSG00000232973	CYP1B1-AS1	G	0.823277	1.18874	-1.44644	-1.16302	0.61531	0.620779	0.178878	-0.817526
ENSG00000167772	ANGPTL4	G	0.0522132	0.0218181	-1.5758	-1.36338	1.16419	1.03906	0.350785	0.311125
ENSG00000174080	CTSF	G	0.694633	0.674543	-1.12621	-1.19289	1.10391	1.14025	-0.560996	-0.733235
ENSG00000275793	RIMBP3	G	0.421314	0.746121	-1.28615	-1.80882	0.857914	0.741596	0.162371	0.165657
ENSG00000153291	SLC25A27	G	-0.0261121	0.321819	-1.41007	-1.40819	1.23338	1.17948	-0.00014643	0.109845
ENSG00000100100	PIK3IP1	G	0.255689	0.280132	-1.46517	-1.60587	1.0241	0.952278	0.18232	0.376518
ENSG00000155792	DEPTOR	G	1.17104	1.16707	-1.03642	-0.982404	0.651873	0.672247	-0.827369	-0.816046
ENSG00000166278	C2	G	0.339809	0.0759954	-1.34368	-0.906854	1.45927	1.2011	-0.823876	-0.00176606
ENSG00000230918		G	1.45185	1.15941	-0.835286	-1.07219	0.413289	0.482997	-0.709454	-0.890617
ENSG00000131016	AKAP12	G	1.28279	1.294	-1.34809	-1.3586	-0.0227704	-0.0211518	0.10693	0.0668927
ENSG00000258588	TRIM6-TRIM34	G	1.42467	-0.537346	-0.537346	-0.537346	1.79941	-0.537346	-0.537346	-0.537346
ENSG00000258790		G	-0.414213	0.523907	-2.22596	0.325196	0.470644	0.874357	0.67459	-0.228522
ENSG00000123700	KCNJ2	G	0.979246	0.478463	-1.35423	-1.79824	0.376896	0.564638	0.374784	0.378444
ENSG00000110042	DTX4	G	0.696265	0.799639	-1.78912	-1.04229	0.834184	0.891635	-0.0916686	-0.298645
ENSG00000163053	SLC16A14	G	0.00895964	0.129453	-1.19035	-1.29739	1.25275	1.48567	-0.318445	-0.0706423
ENSG00000143867	OSR1	G	0.325894	0.239194	-1.43827	-1.71503	0.82126	0.860858	0.470225	0.435867
ENSG00000184115		G	0.816312	-0.120278	-0.448985	-1.22209	1.30554	-0.53934	-1.03728	1.24612
ENSG00000110002	VWA5A	G	0.508268	0.799973	-1.23737	-1.33557	0.971201	1.14846	-0.145325	-0.709632
ENSG00000087076	HSD17B14	G	1.14845	1.22028	-1.60742	-1.2055	-0.0748153	-0.016972	0.320101	0.215875
ENSG00000172893	DHCR7	G	0.164524	0.269127	-1.49106	-1.56391	1.0135	1.01105	0.253823	0.342936
ENSG00000125845	BMP2	G	0.418373	0.350551	-1.25048	-1.68111	0.99497	1.1138	-0.173385	0.227287
ENSG00000204851	PNMA8B	G	0.766256	0.715747	-1.72632	-1.09339	1.05643	0.715439	-0.254038	-0.18013
ENSG00000111305	GSG1	G	0.886478	0.612648	-1.46616	-1.21607	0.976571	0.913997	-0.64616	-0.0613034
ENSG00000248323	LUCAT1	G	1.25096	1.38706	-1.04045	-1.28865	0.0406097	0.579026	-0.465568	-0.462984
ENSG00000138735	PDE5A	G	0.580787	0.593269	-1.15468	-1.07537	1.1913	1.21766	-0.632551	-0.720424
ENSG00000162105	SHANK2	G	1.05616	1.00466	-1.4435	-1.56374	0.0487953	0.0766078	0.431991	0.389029
ENSG00000187957	DNER	G	1.01177	0.927516	-0.912177	-0.782451	0.905483	0.884402	-1.01858	-1.01596
ENSG00000169507	SLC38A11	G	0.46962	0.0799762	-1.28652	-0.969524	1.36961	1.33717	-0.417221	-0.583108
ENSG00000266964	FXYD1	G	1.10548	0.920795	-0.882809	-1.19947	0.892585	0.771819	-0.689992	-0.918404
ENSG00000100321	SYNGR1	G	0.542934	0.681105	-1.28133	-1.76145	0.962046	0.746051	0.120752	-0.0101115
ENSG00000159713	TPPP3	G	1.15315	1.03258	-0.968535	-0.712544	0.812955	0.691775	-1.00513	-1.00425
ENSG00000166165	CKB	G	0.822921	0.808276	-1.59489	-1.34662	0.760055	0.83184	-0.180332	-0.101242
ENSG00000276600	RAB7B	G	0.875128	0.868156	-1.06401	-1.23853	0.926026	0.993315	-0.830485	-0.529599
ENSG00000171533	MAP6	G	0.0685451	0.218185	-1.45427	-1.588	0.98882	1.02943	0.339035	0.398254
ENSG00000160460	SPTBN4	G	-0.221857	0.186303	-1.61252	-1.2888	0.977144	1.18229	0.386961	0.39048
ENSG00000099953	MMP11	G	0.434944	0.145349	-1.6897	-1.49122	0.557996	0.607161	0.734404	0.701072
ENSG00000241014		G	0.485876	0.711915	-1.51223	-1.51223	1.0935	0.437488	-0.207513	0.503197
ENSG00000107738	VSIR	G	0.86071	0.831153	-1.1281	-1.33775	0.991176	0.929048	-0.616067	-0.530168
ENSG00000146411	SLC2A12	G	0.882118	0.990849	-1.79311	-1.28501	0.238268	0.273316	0.318529	0.375039
ENSG00000055732	MCOLN3	G	0.592688	0.698809	-0.86114	-1.08045	1.11658	1.239	-0.765382	-0.940101
ENSG00000163071	SPATA18	G	0.712562	0.788872	-1.56092	-1.63415	0.274119	0.374382	0.49451	0.550621
ENSG00000250846	EPHA5-AS1	G	0.1901	0.153525	-1.55417	-1.36009	1.0439	1.24248	0.165385	0.118874
ENSG00000184500	PROS1	G	1.17777	1.14227	-1.38498	-1.28649	0.482567	0.528577	-0.280037	-0.379676
ENSG00000134830	C5AR2	G	1.13159	0.971954	-0.880852	-0.786847	0.797877	0.80509	-1.11058	-0.928233
ENSG00000184349	EFNA5	G	0.717562	0.749555	-1.54489	-1.58445	0.730478	0.635234	0.298312	-0.00180305
ENSG00000174348	PODN	G	0.84657	0.815113	-1.57675	-1.54319	0.59304	0.60467	0.124064	0.136481
ENSG00000260778		G	0.447834	0.0960466	-1.64665	-1.30521	1.40593	0.540338	0.22909	0.232614
ENSG00000116711	PLA2G4A	G	0.669568	0.711148	-1.12916	-1.027	1.10397	1.1714	-0.735784	-0.764144
ENSG00000102524	TNFSF13B	G	0.509039	0.565732	-1.53528	-1.53395	0.720903	1.04213	-0.0820489	0.313473
ENSG00000178809	TRIM73	G	1.13533	0.847611	-1.41715	-0.287746	0.935378	0.480307	-1.272	-0.421733
ENSG00000271576		G	0.635071	0.331194	-1.78506	-1.2786	0.720796	1.03441	0.265082	0.0771048
ENSG00000010438	PRSS3	G	0.481651	0.593559	-1.44273	-1.43811	0.930526	1.16053	-0.0632725	-0.222153
ENSG00000161835	GRASP	G	0.218222	0.386706	-1.66121	-1.39248	1.06888	0.926399	0.208264	0.245222
ENSG00000165272	AQP3	G	1.06059	1.01961	-1.07944	-1.83368	0.459247	0.135495	0.277715	-0.0395392
ENSG00000179163	FUCA1	G	0.312685	0.220664	-1.32168	-1.76919	0.222703	0.518316	0.973729	0.842773
ENSG00000225138	SLC9A3-AS1	G	0.887051	0.872367	-1.37596	-1.56887	0.749583	0.688607	-0.247823	-0.00495484
ENSG00000189058	APOD	G	0.730178	0.736115	-0.869323	-1.21998	1.224	0.962906	-0.909704	-0.6542
ENSG00000248479		G	0.207877	0.128427	-1.51117	-1.50788	1.07222	0.999351	0.46024	0.150933
ENSG00000231721	LINC-PINT	G	0.877207	0.663085	-1.20218	-1.88316	0.60672	0.541112	0.371096	0.0261168
ENSG00000255339		G	0.600238	1.27392	-0.322317	-1.04135	0.286648	1.10437	-1.55028	-0.351223
ENSG00000110799	VWF	G	0.888736	1.24148	-1.21899	-1.65638	0.298402	0.564448	-0.17021	0.0525139
ENSG00000163947	ARHGEF3	G	1.15166	1.19314	-1.27785	-1.21273	0.354338	0.748951	-0.450526	-0.506986
ENSG00000106278	PTPRZ1	G	1.09657	1.17332	-1.40768	-1.1432	0.638831	0.554803	-0.458696	-0.453948
ENSG00000262580		G	1.2078	1.17046	-1.35593	-1.35218	-0.240517	0.664814	-0.0493164	-0.0451325
ENSG00000213057	C1orf220	G	1.34828	1.01138	-1.51602	-0.961725	0.507487	0.514754	-0.500757	-0.403403
ENSG00000176928	GCNT4	G	0.704794	0.803822	-1.60384	-1.50193	0.0874678	0.0956181	0.628229	0.785846
ENSG00000068781	STON1-GTF2A1L	G	0.0555382	0.752992	-0.704901	-1.819	1.12841	0.925812	-0.63656	0.297706
ENSG00000276710	CSPG4P10	G	0.353533	0.41277	-0.971773	-1.90304	1.1054	0.421744	-0.243161	0.824521
ENSG00000233695	GAS6-AS1	G	1.31956	0.823067	-1.50706	-0.945846	-0.476973	-0.470751	0.924857	0.333145
ENSG00000127585	FBXL16	G	1.10925	0.395286	-0.826284	-0.565444	1.14705	0.873647	-1.42449	-0.709009
ENSG00000254343		G	1.0357	0.931173	-1.13335	-1.12926	0.784434	0.932564	-0.76322	-0.658041
ENSG00000166974	MAPRE2	G	0.691822	0.66906	-1.60585	-1.61082	0.540252	0.581783	0.385717	0.348035
ENSG00000183246	RIMBP3C	G	0.202793	0.571154	-0.454758	-2.07184	-0.0325587	1.17109	0.841954	-0.227832
ENSG00000159388	BTG2	G	0.516806	0.676646	-1.40355	-1.78787	0.655733	0.635881	0.464668	0.241679
ENSG00000258529		G	0.223845	0.407688	-2.1881	-0.304019	0.110984	0.0376815	1.3166	0.39532
ENSG00000243244	STON1	G	0.126994	0.346491	-1.59411	-1.39368	1.04233	1.10204	0.25887	0.111074
ENSG00000130584	ZBTB46	G	1.453	1.28521	-0.901528	-1.46892	-0.0161788	0.252012	-0.200337	-0.403267
ENSG00000099194	SCD	G	1.23925	1.23347	-1.3889	-1.40802	0.0772526	0.127912	0.0897613	0.0292761
ENSG00000145390	USP53	G	0.734237	0.677889	-1.04542	-1.24145	1.10228	1.11634	-0.71081	-0.633067
ENSG00000127561	SYNGR3	G	0.164955	0.543059	-1.4509	-0.902548	1.26219	1.31549	-0.467667	-0.464584
ENSG00000122547	EEPD1	G	0.965575	0.371312	-1.85659	-1.22728	0.119307	0.320514	0.705168	0.602001
ENSG00000137198	GMPR	G	1.10685	0.843497	-1.81475	-1.11675	0.412968	0.5859	0.0581223	-0.0758406
ENSG00000196263	ZNF471	G	0.335278	0.0580397	-1.40687	-1.70255	0.745758	0.381488	0.648947	0.939912
ENSG00000137101	CD72	G	1.19745	1.27721	-1.13822	-1.13518	0.619133	0.425709	-0.553228	-0.692864
ENSG00000151322	NPAS3	G	1.32553	1.10523	-1.06599	-1.36535	0.334835	0.599863	-0.229692	-0.704429
ENSG00000198754	OXCT2	G	0.862205	1.02552	-1.84115	0.505971	-0.184589	0.870617	-0.620737	-0.617834
ENSG00000138678	GPAT3	G	1.1408	1.03417	-0.652693	-0.946801	0.682432	0.820666	-1.09917	-0.979413
ENSG00000266010	GATA6-AS1	G	0.340789	0.0185619	-1.13823	-1.37285	1.43576	1.22793	-0.294485	-0.217483
ENSG00000130653	PNPLA7	G	1.13754	1.03842	-1.12808	-1.12275	0.770606	0.712356	-0.734898	-0.673192
ENSG00000274925	ZKSCAN2-DT	G	0.400025	0.984758	-1.14306	-1.13885	0.907593	1.23996	-0.873866	-0.376569
ENSG00000284041		G	1.28427	-0.895983	0.150992	-1.19473	0.0335091	1.00596	-1.19473	0.810713
ENSG00000269469		G	0.726453	1.22178	-0.714369	-1.40343	1.12668	-0.162968	0.269361	-1.06351
ENSG00000203812	HIST2H2AA3	G	0.0852177	0.34042	-0.836899	-2.08757	0.533314	0.291578	0.991934	0.682004
ENSG00000179104	TMTC2	G	1.14873	1.14925	-1.3765	-1.26478	0.550408	0.531631	-0.427645	-0.311095
ENSG00000079841	RIMS1	G	0.671584	0.595657	-1.55952	-1.55375	0.904799	0.702471	0.0589881	0.179771
ENSG00000116574	RHOU	G	0.433497	0.634687	-1.04829	-1.04196	1.21346	1.28624	-0.793881	-0.683754
ENSG00000261644		G	0.986493	0.64236	-1.20955	-1.59635	0.883762	0.728005	-0.531483	0.0967608
ENSG00000183615	FAM167B	G	1.04106	1.30255	-0.856745	-0.851357	0.349294	0.897515	-1.1167	-0.765615
ENSG00000285796		G	0.731284	0.75747	-1.62112	-1.41472	0.726304	0.835329	-0.142532	0.127988
ENSG00000264058		G	0.639393	0.644363	-0.657479	-0.657479	-0.657479	2.00364	-0.657479	-0.657479
ENSG00000102996	MMP15	G	0.51522	0.64599	-1.21153	-0.971031	1.06666	1.34306	-0.670047	-0.718325
ENSG00000184368	MAP7D2	G	0.778111	0.725002	-1.58644	-1.5849	0.293943	0.476407	0.697719	0.200151
ENSG00000204397	CARD16	G	1.01586	1.07814	-1.62233	-1.27402	0.490216	-0.315415	0.396986	0.230575
ENSG00000172824	CES4A	G	0.405777	0.455645	-1.28602	-1.74172	0.926285	1.01944	0.0136049	0.206988
ENSG00000196338	NLGN3	G	0.891144	1.15361	-1.27866	-0.411294	0.381241	1.08766	-1.11138	-0.712315
ENSG00000137460	FHDC1	G	0.774777	0.174303	-1.31969	-1.61864	0.832653	1.07287	-0.240869	0.324602
ENSG00000269399		G	0.36054	0.885946	-0.861245	-1.57952	0.898345	1.06531	-0.937237	0.167864
ENSG00000282907		G	0.819115	-0.653254	-0.653254	-0.653254	-0.653254	1.99852	0.448635	-0.653254
ENSG00000273723		G	0.801827	0.298123	-1.93548	-0.945233	0.631793	1.05908	0.272756	-0.182866
ENSG00000236397	DDX11L2	G	0.216489	0.520775	-1.10806	-1.69358	1.1748	1.01981	-0.345528	0.215296
ENSG00000250151	ARPC4-TTLL3	G	1.13865	1.29244	-1.75213	-0.26939	-0.156868	0.663958	-0.508144	-0.408515
ENSG00000251569		G	0.115339	0.745885	0.40965	-1.49418	-0.0300043	1.2409	0.50659	-1.49418
ENSG00000197903	HIST1H2BK	G	0.070728	0.127237	-1.4732	-1.59717	1.03565	0.742481	0.414957	0.679318
ENSG00000116741	RGS2	G	1.16482	1.04241	-1.15445	-1.34912	0.774376	0.4959	-0.691718	-0.282215
ENSG00000101384	JAG1	G	0.207146	0.210664	-1.51071	-1.64294	0.556182	0.568835	0.783713	0.827106
ENSG00000234975	FTH1P2	G	-0.256472	1.3763	-1.46901	0.302206	-0.571646	1.14252	-0.97656	0.45267
ENSG00000144645	OSBPL10	G	0.349936	0.51205	-1.16177	-1.49076	1.18497	1.20705	-0.27555	-0.325939
ENSG00000090539	CHRD	G	1.21638	1.19347	-1.04591	-0.669563	0.530952	0.620193	-1.22632	-0.6192
ENSG00000160097	FNDC5	G	0.751486	0.703459	-1.18604	-0.668417	1.19779	0.999828	-1.0332	-0.764909
ENSG00000003436	TFPI	G	0.718772	0.789881	-1.24498	-1.51891	-0.28962	-0.350293	0.948426	0.946726
ENSG00000197355	UAP1L1	G	0.8848	0.851698	-1.67368	-1.37729	-0.0288902	0.0909384	0.636899	0.615522
ENSG00000274615		G	0.986879	0.483247	-0.896673	-1.49038	-0.30966	-0.406664	0.0510391	1.58222
ENSG00000131370	SH3BP5	G	0.683994	0.710047	-0.642543	-0.745378	1.1374	1.10856	-1.14856	-1.10352
ENSG00000285188		G	0.0265479	0.358208	-1.32778	-1.73661	0.520578	0.972002	0.300406	0.886645
ENSG00000183828	NUDT14	G	0.465647	0.640642	-1.86407	-1.22916	0.131339	0.235872	0.77456	0.845173
ENSG00000143819	EPHX1	G	0.961236	0.968641	-0.935928	-1.15955	0.894838	0.893615	-0.83523	-0.787624
ENSG00000264204	AGAP7P	G	0.523147	-0.673801	-0.673801	-0.673801	-0.673801	1.87394	0.971919	-0.673801
ENSG00000130164	LDLR	G	1.13104	1.08487	-1.54838	-1.41566	0.203108	0.217591	0.160236	0.167192
ENSG00000030304	MUSK	G	0.600428	0.676055	-1.06318	-1.66387	0.559348	1.33928	-0.0282306	-0.41983
ENSG00000164050	PLXNB1	G	0.693733	0.692043	-1.36876	-1.18	1.07219	1.06998	-0.486004	-0.493185
ENSG00000272887	CSPG4P5	G	-0.802386	1.32465	-0.802386	-0.0528285	-0.802386	1.59728	0.340433	-0.802386
ENSG00000277957	SENP3-EIF4A1	G	0.0371207	0.730464	-1.98055	-0.508675	0.41211	0.211742	1.40519	-0.307406
ENSG00000138821	SLC39A8	G	0.705512	0.624226	-1.04323	-1.2419	1.18659	1.08817	-0.758352	-0.561017
ENSG00000104870	FCGRT	G	0.830253	0.891388	-1.50981	-1.5094	0.633243	0.744257	-0.0304555	-0.0494737
ENSG00000248643	RBM14-RBM4	G	0.526649	0.708738	-1.90492	-1.09786	0.0552954	0.788916	0.0525078	0.870683
ENSG00000198933	TBKBP1	G	0.743092	0.632355	-1.21846	-0.781464	1.19876	1.06689	-0.696924	-0.944257
[truncated: 1,001 more rows]

## Sheet: Sheet1
	Gene symbol	Cluster	AD_MSC_Rep1	AD_MSC_Rep2	Sr_CDX_Rep1	Sr_CDX_Rep2	CAF01_Rep1	CAF01_Rep2	CAF02_Rep1	CAF02_Rep2
ENSG00000060718	COL11A1	B	-1.59803	-1.59073	0.37879	0.379194	0.415135	0.411196	0.807202	0.797246
ENSG00000188153	COL4A5	B	-1.49931	-1.27789	-0.262489	-0.317856	0.63939	0.680449	0.994478	1.04323
ENSG00000136244	IL6	B	-1.35811	-1.36836	0.594495	0.622772	1.05695	1.10137	-0.301797	-0.347312
ENSG00000204291	COL15A1	B	-1.51577	-1.45664	1.01512	0.977229	0.540138	0.545635	-0.0449216	-0.0607907
ENSG00000107796	ACTA2	B	-1.34159	-1.36795	-0.37056	-0.376001	0.731248	0.743909	0.991333	0.989603
ENSG00000187498	COL4A1	B	-1.62619	-1.61404	0.534188	0.523141	0.549244	0.550801	0.542452	0.540405
ENSG00000005884	ITGA3	B	-1.59498	-1.63677	0.425636	0.452368	0.611387	0.640632	0.543217	0.55851
ENSG00000182492	BGN	B	-1.45824	-1.43706	1.17026	1.16568	0.129195	0.109889	0.155502	0.164762
ENSG00000134871	COL4A2	B	-1.61186	-1.62649	0.48742	0.486541	0.558376	0.557809	0.576142	0.572064
ENSG00000170961	HAS2	B	-1.31453	-1.29308	0.425343	0.386566	-0.317461	-0.353975	1.24069	1.22645
ENSG00000163453	IGFBP7	B	-1.52354	-1.52742	0.0222367	0.0442784	0.917594	0.916117	0.573766	0.576971
ENSG00000114270	COL7A1	B	-1.67334	-1.55989	0.57173	0.572948	0.592378	0.596281	0.440152	0.459734
ENSG00000149591	TAGLN	B	-1.58444	-1.58005	0.210099	0.189659	0.664702	0.674149	0.713522	0.71236
ENSG00000182871	COL18A1	B	-1.32246	-1.43356	-0.225241	-0.240566	1.18635	1.12221	0.498856	0.414416
ENSG00000144810	COL8A1	B	-1.23889	-1.27043	0.668025	0.720651	-0.51767	-0.525573	1.09001	1.07389
ENSG00000113140	SPARC	B	-1.49173	-1.48269	0.455181	0.459327	1.03719	1.04033	-0.00641974	-0.0111853
ENSG00000168811	IL12A	B	-1.26197	-1.43916	-0.56827	-0.0907979	0.819567	0.677709	0.667951	1.19497
ENSG00000140416	TPM1	B	-1.60714	-1.61629	0.649654	0.643277	0.396144	0.37686	0.580199	0.577296
ENSG00000095752	IL11	B	-1.59725	-1.49001	0.314413	0.408661	0.967318	0.964694	0.255227	0.17695
ENSG00000156103	MMP16	B	-1.53782	-1.58674	0.249203	0.11894	0.845269	0.903381	0.54094	0.466827
ENSG00000198467	TPM2	B	-1.5637	-1.56212	0.175186	0.148125	0.532934	0.555087	0.848804	0.865679
