# Supplementary material for: Adipose-derived mesenchymal stem cells differentiate into heterogeneous cancer-associated fibroblasts in a stroma-rich xenograft model
Source: Sci Rep. 2021 Feb 25;11:4690. doi: 10.1038/s41598-021-84058-3 (PMC7907195; doi:10.1038/s41598-021-84058-3)
Supplement: Supplementary file 8 — Supplementary Information 8. [file 41598_2021_84058_MOESM8_ESM.xlsx]

## Sheet: KmeansEnrichment
Cluster	adj.Pval	nGenes	Pathways	Genes
A	2.6302e-07	43	Cell-cell signaling	TLE4 HRH2 SNAP25 HTR1B CHRNA1 LEF1 NTRK2 FRZB NLGN4Y HTR1D SHISA2 SULF2 ISL1 KLF5 SNCA APCDD1 RASGRF1 LZTS1 GATA3 ACVR1C DAAM2 LYPD1 NRGN PTPRN2 KIT KALRN UCP2 SOX11 DCC DLL1 PAX8 FGFR2 PDGFA HECW1 AMPH TGFB2 IGFBP2 GDF5 GABBR2 KCNMB1 ADRA1D PLCG2
A	4.28527e-05	44	Cell development	HECW1 ISL1 LRRC7 CYFIP2 COL4A4 TGFB2 GDF5 LEF1 NTRK2 EMB DPY19L2 SULF2 PLXNA4 STC1 GPR183 ROS1 RASGRF1 LZTS1 ADGRF5 TDRD1 LAMA1 KLF5 GATA3 SOX6 HRH2 EFHD1 SNAP25 RNF17 DAAM2 KIT KALRN FRZB GBX2 SOX11 MAF TACSTD2 DCC SIGLEC15 DLL1 PRAG1 CASS4 FGFR2 RUNX3
A	5.95443e-05	42	Regulation of multicellular organismal development	HECW1 LRRC7 FLT1 GATA3 SOX6 NTRK2 GBX2 SULF2 PLXNA4 CD4 TGFB2 ACVR1C GDF5 LEF1 MYOCD KIT COL4A3 GPR183 PDGFA HIST2H4A ISL1 LZTS1 LAMA1 PAX8 SNAP25 DAAM2 KALRN FRZB SERPINB7 RASGRP1 LRRN3 LRRN1 SOX11 MAF TACSTD2 SIGLEC15 DLL1 PRAG1 SNCA RUNX3 FGFR2 DCC
A	5.95443e-05	62	Regulation of cell communication	MAP3K9 CD4 KDM5D ROS1 EYA2 TGFB2 FLT1 TLE4 IGFBP2 GDF5 GPR65 SIK1 NTRK2 KIT FRZB NLGN4Y SHISA2 SULF2 PDGFA ISL1 SNCA APCDD1 AFAP1L2 GPR183 TNFSF15 CD55 CYFIP2 RASGRF1 LZTS1 GATA3 HRH2 ACVR1C SNAP25 CD36 HTR1B LEF1 MYOCD DAAM2 MPP7 LYPD1 NRGN PIK3AP1 STC1 KALRN RASGRP1 UCP2 SOX11 LYPD6 DCC DLL1 PRAG1 FGFR2 RASIP1 PAX8 SORBS1 HECW1 LRRC7 PPP1R13L ARHGAP22 GNG4
A	6.27548e-05	49	Regulation of developmental process	HECW1 LRRC7 FLT1 GATA3 SOX6 NTRK2 GBX2 TACSTD2 SULF2 PLXNA4 CD4 TGFB2 ACVR1C GDF5 LEF1 MYOCD KIT FRZB COL4A3 GPR183 PDGFA HIST2H4A ISL1 LZTS1 LAMA1 KLF5 PPP1R13L PAX8 SNAP25 CD36 DAAM2 KALRN SERPINB7 RASGRP1 LRRN3 LRRN1 SOX11 MAF FOXS1 SIGLEC15 DLL1 PRAG1 SNCA CASS4 ZNF135 RUNX3 FGFR2 SIK1 DCC
A	8.88993e-05	27	Circulatory system development	COL4A4 FLT1 LEF1 MYOCD ISL1 TGFB2 KIT COL4A3 ADGRF5 LAMA1 KLF5 PPP1R13L RASIP1 GATA3 SOX6 PAX8 ARHGAP22 NTRK2 SERPINB7 XIRP1 GBX2 SOX11 FOXS1 DLL1 FGFR2 SIK1 PDGFA
A	0.000100433	55	Regulation of multicellular organismal process	HECW1 LRRC7 FLT1 GATA3 SOX6 LEF1 NTRK2 GBX2 SULF2 GPSM3 PLXNA4 CD4 TGFB2 ACVR1C GDF5 MYOCD KIT STC1 COL4A3 AFAP1L2 GPR183 CADM1 PDGFA HIST2H4A ISL1 LZTS1 LAMA1 HRH2 PAX8 SNAP25 CD36 DAAM2 KALRN FRZB SERPINB7 FABP4 RASGRP1 LRRN3 UCP2 LRRN1 SOX11 MAF FOXS1 TACSTD2 WNK3 SIGLEC15 PLCG2 DLL1 PRAG1 SNCA RUNX3 FGFR2 CELF2 DCC
A	0.000196586	26	Enzyme linked receptor protein signaling pathway	ROS1 FGFR2 TGFB2 FLT1 IGFBP2 ACVR1C GDF5 LEF1 NTRK2 KIT SHISA2 SULF2 PDGFA COL4A6 SNCA AFAP1L2 CYFIP2 GATA3 MYOCD COL4A3 SOX11 DLL1 SORBS1 USP9Y CD4 KALRN
A	0.000196586	31	Positive regulation of developmental process	LRRC7 FLT1 SOX6 NTRK2 TACSTD2 PLXNA4 CD4 TGFB2 GDF5 LEF1 MYOCD KIT FRZB PDGFA ISL1 KLF5 PPP1R13L GATA3 PAX8 CD36 KALRN SERPINB7 RASGRP1 LRRN3 LRRN1 SOX11 FOXS1 DLL1 CASS4 RUNX3 FGFR2
A	0.000355194	13	Renal system development	COL4A4 SULF2 PDGFA GATA3 PAX8 MYOCD SERPINB7 COL4A3 SOX11 TACSTD2 DLL1 FGFR2 TGFB2
A	0.00039743	20	Vasculature development	COL4A4 FLT1 LEF1 TGFB2 KIT COL4A3 ISL1 ADGRF5 LAMA1 KLF5 RASIP1 ARHGAP22 MYOCD NTRK2 SERPINB7 GBX2 FOXS1 DLL1 FGFR2 PDGFA
A	0.000411358	64	Cell differentiation	HECW1 ISL1 RUNX3 LRRC7 CYFIP2 COL4A4 TGFB2 GATA3 SOX6 GDF5 LEF1 MYOCD NTRK2 KIT EMB SOX11 DPY19L2 MAF FOXS1 TACSTD2 SULF2 PLXNA4 CD4 ACVR1C STC1 FRZB GPR183 HIST2H4A ROS1 RASGRF1 LZTS1 FGFR2 ADGRF5 TDRD1 LAMA1 KLF5 FLT1 PPP1R13L RASIP1 HRH2 EFHD1 PAX8 ARHGAP22 SNAP25 RNF17 BEX1 TEX15 CD36 SIK1 DAAM2 KALRN GBX2 FABP4 RASGRP1 CADM1 EDARADD DCC SIGLEC15 PLCG2 DLL1 PRAG1 CASS4 EYA2
A	0.000434601	20	Transmembrane receptor protein tyrosine kinase signaling pathway	ROS1 FGFR2 FLT1 IGFBP2 NTRK2 KIT SHISA2 SULF2 PDGFA COL4A6 SNCA AFAP1L2 CYFIP2 GATA3 MYOCD COL4A3 DLL1 SORBS1 CD4 KALRN
B	2.23044e-13	55	Cell adhesion	PTPRF PVR CCN2 CD274 UBASH3B PCDH1 NEXN CDH2 PDCD1LG2 DSG2 ERBB3 SERPINE1 EFNB2 ADAM19 IL6 IGFBP7 SPINT2 IL12A JUP CARD11 PNP ITGA3 BAIAP2L1 CNTN1 NRXN3 CORO1A PDLIM1 KRT18 CNTN3 COL7A1 ADGRE5 DYSF ITGA11 AMIGO2 CELSR2 COL8A1 HAPLN1 FBLIM1 KIF26B CLDN1 EDIL3 JCAD HAS2 PAWR NTM COL18A1 THBS2 DMD TGM2 COL15A1 ADAMTS12 TPM1 WNT7B NRP2
B	4.27233e-12	27	Extracellular matrix organization	COL11A1 COL4A2 COL8A1 PLOD2 MMP16 HAS2 COL18A1 COL4A1 COL4A5 COL15A1 CRISPLD2 CCN2 CSGALNACT1 SPINT2 VWA1 IL6 ITGA3 SERPINE1 SPARC COL7A1 MATN3 ADAM19 ITGA11 HAPLN1 ADAMTS4 BGN AGRN
B	3.40149e-11	42	Circulatory system development	MYLK EFNB2 RAMP1 JCAD CDH2 THBS2 IL6 GLI1 SPARC COL4A2 ITGA3 NRXN3 ADAMTS6 LTBP1 COL11A1 ERBB3 NOTCH3 SALL4 NRP2 CCN2 SMO FHOD3 CEMIP2 DYSF ENPEP TPM1 COL8A1 JPH2 PDLIM3 NXN HAS2 OXTR COL18A1 COL4A1 COL15A1 SERPINE1 ACTA2 JUP DSG2 MICAL2 WNT7B
B	7.0236e-11	85	Animal organ development	PADI2 COL7A1 MATN3 AMIGO2 UBASH3B VWA1 SERPINE1 GLI1 INHBA IL6 ADAMTS12 GDNF PNP ITGA3 CNTN1 ADAMTS6 LTBP1 COL11A1 ERBB3 PTPN3 NOTCH3 SALL4 CRISPLD2 GHR SPARC SLC2A1 NRP2 CCN2 EFNB2 HIVEP3 SMO TSPAN2 FHOD3 TNS3 ENPEP TPM1 LRIG1 COL8A1 CSGALNACT1 JPH2 PDLIM3 MMP16 RCAN1 KIF26B CLDN1 CTHRC1 SPINT2 MFSD2A IL12A DCLK2 CDH2 HAS2 ID4 JUP SEZ6L2 OXTR FAM83H MITF SLC6A17 CARD11 DMD TGM2 CCDC85C LBH TPD52…
B	1.00662e-10	70	Anatomical structure morphogenesis	CAP2 COL7A1 EFNB2 SMO MATN3 RAMP1 KIF5A BRSK1 NEXN LMOD1 JCAD CDH2 VWA1 THBS2 IL6 SERPINE1 SPARC INHBA COL4A2 ADAMTS12 GDNF KIF13B NRXN3 COL11A1 NOTCH3 SALL4 CORO1A GLI1 GHR HBEGF NRP2 CCN2 CHN1 FHOD3 CEMIP2 DYSF ENPEP TPM1 LRIG1 COL8A1 CSGALNACT1 MMP16 FBLIM1 KIF26B CTHRC1 SPINT2 HAS2 ID4 COL18A1 COL4A1 WNT7B DMD TGM2 COL15A1 ITGA3 JUP MYLK CRISPLD2 WNK4 TUBB2B ACTA2 RPS6KA1 MICAL2 CELSR2 ACTG2 …
B	1.71001e-10	36	Tube morphogenesis	EFNB2 RAMP1 JCAD CDH2 THBS2 IL6 SPARC COL4A2 ADAMTS12 GDNF NRXN3 NOTCH3 SALL4 NRP2 CCN2 SMO CEMIP2 DYSF ENPEP COL8A1 KIF26B CTHRC1 SPINT2 HAS2 COL18A1 COL4A1 TGM2 COL15A1 SERPINE1 JUP MYLK WNK4 MICAL2 WNT7B GLI1
B	1.96975e-10	40	Tube development	EFNB2 RAMP1 JCAD CDH2 THBS2 IL6 SPARC COL4A2 ADAMTS12 GDNF NRXN3 NOTCH3 SALL4 CRISPLD2 GLI1 NRP2 CCN2 SMO CEMIP2 DYSF TNS3 ENPEP COL8A1 KIF26B CTHRC1 SPINT2 HAS2 OXTR COL18A1 COL4A1 TGM2 COL15A1 SERPINE1 JUP ITGA3 MYLK WNK4 MICAL2 WNT7B
B	1.76357e-08	30	Cardiovascular system development	MYLK EFNB2 RAMP1 JCAD CDH2 THBS2 IL6 SPARC COL4A2 NRXN3 ADAMTS6 LTBP1 NOTCH3 NRP2 CCN2 SMO CEMIP2 DYSF ENPEP COL8A1 NXN HAS2 COL18A1 COL4A1 COL15A1 SERPINE1 ACTA2 JUP WNT7B
B	2.20048e-08	29	Blood vessel development	EFNB2 RAMP1 JCAD CDH2 THBS2 IL6 SPARC COL4A2 NRXN3 ADAMTS6 LTBP1 NOTCH3 NRP2 CCN2 SMO CEMIP2 DYSF ENPEP COL8A1 HAS2 COL18A1 COL4A1 COL15A1 SERPINE1 ACTA2 JUP MYLK WNT7B
B	3.10964e-08	55	Tissue development	COL7A1 MATN3 VWA1 SERPINE1 GLI1 INHBA IL6 TAGLN ADAMTS12 GDNF COL11A1 ERBB3 SALL4 GHR HBEGF NRP2 CCN2 EFNB2 HIVEP3 SMO FHOD3 DYSF TPM1 CSGALNACT1 JPH2 RCAN1 BRSK1 KIF26B CLDN1 CTHRC1 SPINT2 CDH2 HAS2 ID4 FAM83H COL18A1 COL4A1 DMD TGM2 LBH ITGA3 ACTA2 COL4A2 COL8A1 WNT7B DSG2 MYLK WNK4 PDE4D MICAL2 ACTG2 EPPK1 CELSR2 KRT18 JUP
B	1.08662e-07	26	Blood vessel morphogenesis	EFNB2 RAMP1 JCAD CDH2 THBS2 IL6 SPARC COL4A2 NRXN3 NOTCH3 NRP2 CCN2 SMO CEMIP2 DYSF ENPEP COL8A1 HAS2 COL18A1 COL4A1 COL15A1 SERPINE1 JUP MYLK WNT7B
B	2.10759e-07	28	Tissue morphogenesis	COL7A1 MATN3 VWA1 ADAMTS12 GDNF COL11A1 SALL4 HBEGF NRP2 INHBA EFNB2 SMO TPM1 BRSK1 KIF26B CTHRC1 SPINT2 ID4 TGM2 ITGA3 MYLK WNK4 COL4A1 ACTA2 MICAL2 ACTG2 WNT7B CELSR2
C	1.2517e-08	108	Anatomical structure morphogenesis	CDH10 EPHA3 SEMA3A SEMA6A RAB3A HOXA2 HOXA3 CDH6 TNNT2 HOXB3 MSX2 NRK PLXNA3 SEMA6D SDK1 TNIK PGM5 ISL2 SLITRK5 SCG2 RFLNA FOXE1 COL13A1 HOXA4 PID1 SYT1 HOXA1 LIF UNC13A TFAP2A ANGPT1 L1CAM CPNE1 CELSR1 EDN1 NOX4 PCSK5 PALMD ACP5 FOXF1 PTN LFNG HOXA5 NKX3-2 IGFBP5 EPAS1 B4GALT6 TCF21 SPP1 NKX2-3 HOXB5 ADGRB2 ACVR2A FLRT3 CDKN1C ATP8A2 MYH10 ANKRD6 TRPC6 FRAS1 FBN2 NTRK3 MFGE8 MEIS1 FOXO1 DPYSL4 G…
C	2.04251e-06	92	Nervous system development	INA EPHA3 SEMA3A SEMA6A RAB3A ADGRB2 NRK PLXNA3 ATP8A2 SEMA6D NTRK3 SDK1 NLGN4X ADGRL3 TNIK CLSTN2 ISL2 SLITRK5 LYN SYT1 PTN ZC4H2 UNC13A ITM2C SHROOM4 SHTN1 L1CAM CPNE1 CELSR1 DRP2 ZNF423 NEFM HOXA2 HOXA3 BCHE MARK1 RGS4 B4GALT6 SPP1 HOXB3 FLRT3 LIF CDKN1C MYH10 TRPC6 MEIS1 LRRTM2 SHC3 ANKRD1 CNTN5 DPYSL4 GJA1 UCHL1 GRIP1 GDF6 SIM2 DISC1 KLF15 HCN1 LRFN5 SALL2 DCHS1 PRTG ROR2 ENC1 NR2F1 S1PR5 AB…
C	2.04251e-06	40	Cell part morphogenesis	EPHA3 SEMA3A SEMA6A RAB3A NRK PLXNA3 SEMA6D TNIK ISL2 SLITRK5 SYT1 UNC13A L1CAM CPNE1 PTN HOXA2 B4GALT6 SPP1 FLRT3 ATP8A2 MYH10 TRPC6 NTRK3 DPYSL4 GJA1 UCHL1 DISC1 NOG SHTN1 COL25A1 ADARB1 ATL1 NEFL PID1 ANK3 GRIP1 ANOS1 SHC3 SPON2 DOK6
C	2.04251e-06	39	Neuron projection morphogenesis	EPHA3 SEMA3A SEMA6A RAB3A NRK PLXNA3 SEMA6D TNIK ISL2 SLITRK5 SYT1 UNC13A L1CAM CPNE1 PTN HOXA2 B4GALT6 SPP1 FLRT3 ATP8A2 MYH10 TRPC6 NTRK3 DPYSL4 GJA1 UCHL1 DISC1 NOG SHTN1 COL25A1 ADARB1 ATL1 NEFL ANK3 GRIP1 ANOS1 SHC3 SPON2 DOK6
C	2.88434e-06	52	Animal organ morphogenesis	HOXA2 HOXA3 HOXB3 SDK1 RFLNA HOXA4 HOXA1 LIF TFAP2A SEMA3A CELSR1 EDN1 ACP5 FOXF1 PTN HOXA5 NKX3-2 IGFBP5 TCF21 NKX2-3 HOXB5 MSX2 ATP8A2 ANKRD6 FRAS1 FBN2 MEIS1 FOXO1 GJA1 EDA ITGA2 HCN1 DCHS1 IGF2 ROR2 AR FOXE1 NOG SYCP2 ADARB1 COL13A1 MAFB SALL1 AQP1 WT1 PKP2 CPE TNNT2 ANKRD1 SYNPO2L SEMA6A LFNG
C	2.88434e-06	49	Neuron projection development	EPHA3 SEMA3A SEMA6A RAB3A NRK PLXNA3 SEMA6D NTRK3 TNIK ISL2 SLITRK5 LYN SYT1 UNC13A ITM2C L1CAM CPNE1 NEFM PTN HOXA2 MARK1 B4GALT6 SPP1 FLRT3 ATP8A2 MYH10 TRPC6 SDK1 ANKRD1 DPYSL4 GJA1 UCHL1 GRIP1 DISC1 ENC1 NR2F1 NOG SHTN1 COL25A1 ADARB1 ATL1 NEFL ZNF804A ANK3 ANOS1 SHC3 SPON2 DOK6
C	2.88434e-06	54	Cellular component morphogenesis	CDH10 EPHA3 SEMA3A SEMA6A RAB3A CDH6 TNNT2 NRK PLXNA3 SEMA6D TNIK PGM5 ISL2 SLITRK5 SYT1 UNC13A L1CAM CPNE1 NOX4 PALMD PTN HOXA2 B4GALT6 SPP1 FLRT3 ATP8A2 MYH10 TRPC6 NTRK3 DPYSL4 GJA1 UCHL1 DISC1 AR NOG SHTN1 COL25A1 ADARB1 ATL1 NEFL EDN1 PID1 EPB41 FGD4 ANK3 GRIP1 SYNPO2L ANKRD1 ANOS1 SHC3 OBSCN SPON2 DOK6
C	9.1612e-06	46	Regulation of nervous system development	SEMA3A SEMA6A PLXNA3 SEMA6D NTRK3 CLSTN2 SYT1 PTN UNC13A ITM2C TNIK SHTN1 CPNE1 CELSR1 HOXA2 MARK1 SPP1 HOXB3 ADGRB2 FLRT3 LIF ATP8A2 TRPC6 MEIS1 LRRTM2 SDK1 ANKRD1 ADGRL3 GDF6 ISL2 DISC1 SLITRK5 LRFN5 PRTG ENC1 NR2F1 S1PR5 NOG LYN NEFL ZNF804A EPHA3 ZC4H2 GRIP1 L1CAM
C	9.25389e-06	67	Neurogenesis	EPHA3 SEMA3A SEMA6A RAB3A NRK PLXNA3 ATP8A2 SEMA6D NTRK3 TNIK ISL2 SLITRK5 LYN SYT1 PTN UNC13A ITM2C SHTN1 L1CAM CPNE1 CELSR1 NEFM HOXA2 BCHE MARK1 B4GALT6 SPP1 HOXB3 FLRT3 LIF CDKN1C MYH10 TRPC6 MEIS1 SDK1 ANKRD1 ADGRL3 DPYSL4 GJA1 UCHL1 GRIP1 GDF6 DISC1 KLF15 HCN1 DCHS1 PRTG ROR2 ENC1 NR2F1 S1PR5 GAS6 NOG COL25A1 ADARB1 ATL1 NEFL ZNF804A ZC4H2 SALL1 ANK3 NLGN4X ANOS1 SHC3 SPON2 DOK6
C	9.25389e-06	52	Neuron development	EPHA3 SEMA3A SEMA6A RAB3A NRK PLXNA3 ATP8A2 SEMA6D NTRK3 TNIK ISL2 SLITRK5 LYN SYT1 UNC13A ITM2C L1CAM CPNE1 NEFM PTN HOXA2 MARK1 B4GALT6 SPP1 FLRT3 LIF CDKN1C MYH10 TRPC6 SDK1 ANKRD1 DPYSL4 GJA1 UCHL1 GRIP1 DISC1 HCN1 ENC1 NR2F1 NOG SHTN1 COL25A1 ADARB1 ATL1 NEFL ZNF804A ANK3 ANOS1 SHC3 SPON2 DOK6
C	9.25389e-06	64	Generation of neurons	EPHA3 SEMA3A SEMA6A RAB3A NRK PLXNA3 ATP8A2 SEMA6D NTRK3 TNIK ISL2 SLITRK5 LYN SYT1 PTN UNC13A ITM2C SHTN1 L1CAM CPNE1 CELSR1 NEFM HOXA2 BCHE MARK1 B4GALT6 SPP1 HOXB3 FLRT3 LIF CDKN1C MYH10 TRPC6 MEIS1 SDK1 ANKRD1 ADGRL3 DPYSL4 GJA1 UCHL1 GRIP1 GDF6 DISC1 HCN1 PRTG ENC1 NR2F1 S1PR5 GAS6 NOG COL25A1 ADARB1 ATL1 NEFL ZNF804A ZC4H2 SALL1 ANK3 NLGN4X ANOS1 SHC3 SPON2 DOK6
C	1.25529e-05	31	Axon development	EPHA3 SEMA3A SEMA6A RAB3A PLXNA3 SEMA6D ISL2 SLITRK5 L1CAM NEFM PTN HOXA2 B4GALT6 SPP1 FLRT3 ATP8A2 MYH10 NTRK3 UCHL1 DISC1 NOG COL25A1 ADARB1 ATL1 NEFL ANK3 SHTN1 ANOS1 SHC3 SPON2 DOK6
C	1.7656e-05	48	Embryo development	HOXA2 HOXA3 HOXB3 MSX2 HOXA4 HOXA1 APBA2 SEMA3A CELSR1 EDN1 PCSK5 FOXF1 LFNG HOXA5 NKX3-2 EPAS1 TCF21 HOXB5 ACVR2A NRK FLRT3 LIF CDKN1C ATP8A2 MYH10 DSC3 FRAS1 FBN2 ETNK2 GJA1 ANGPT1 SIM2 SALL2 DCHS1 IGF2 ROR2 AR FOXE1 MAB21L2 NOG PLPP4 MAFB ITGA2 STOX2 SALL1 RARRES2 TFAP2A WT1
D	2.29755e-05	25	Regulation of plasma membrane bounded cell projection organization	PAK3 SEMA4G ISLR2 PLXNB3 STMN2 GAP43 PLK5 ALKAL1 ICAM1 SFRP1 CACNG7 SERPINF1 EPHB2 AGT CACNA1A SFRP2 EPHB3 GPC2 LTK PDPN OSTN TENM1 FGF13 OLFM1 PTPRO
D	2.29755e-05	54	Nervous system development	FGF9 TENM1 LTK FRY PAK3 WHRN SEMA4G STMN2 VSTM2L EPHB2 TNFRSF21 ISLR2 GAP43 EPHB3 SLITRK6 PLXNB3 SERPINF1 SERPINE2 GABRB3 PLK5 ALKAL1 MYOC NEO1 CTTNBP2 SFRP1 CACNG7 VTN NME5 WLS FGF13 OLFM1 CHL1 AGT EDNRB CACNA1A SFRP2 PTPRO VCAM1 SCN3B COL3A1 ERBB4 NKX2-6 ALX1 GABRA5 ADGRG1 GPC2 TYMP OSTN DDIT4 SCN5A ADORA1 PCDHA7 PCDHA4 PCDHA10
D	2.29755e-05	34	Neuron development	TENM1 FRY PAK3 WHRN SEMA4G STMN2 VSTM2L EPHB2 ISLR2 GAP43 EPHB3 SLITRK6 PLXNB3 PLK5 ALKAL1 MYOC NEO1 SFRP1 CACNG7 SERPINF1 CHL1 AGT EDNRB CACNA1A SFRP2 TNFRSF21 PTPRO GABRB3 GABRA5 GPC2 LTK OSTN FGF13 OLFM1
D	2.29755e-05	30	Regulation of nervous system development	LTK PAK3 SEMA4G TNFRSF21 ISLR2 PLXNB3 STMN2 SERPINF1 SERPINE2 PLK5 ALKAL1 SFRP1 CACNG7 EPHB2 AGT EDNRB CACNA1A SFRP2 COL3A1 GAP43 ERBB4 EPHB3 SLITRK6 ADGRG1 GPC2 TYMP OSTN FGF13 OLFM1 PTPRO
D	2.32162e-05	21	Regulation of neuron projection development	PAK3 SEMA4G ISLR2 PLXNB3 STMN2 PLK5 ALKAL1 SFRP1 CACNG7 SERPINF1 EPHB2 AGT CACNA1A SFRP2 EPHB3 GPC2 LTK OSTN FGF13 OLFM1 PTPRO
D	2.32162e-05	40	Generation of neurons	TENM1 LTK FRY PAK3 WHRN SEMA4G STMN2 VSTM2L EPHB2 ISLR2 GAP43 EPHB3 SLITRK6 PLXNB3 SERPINF1 SERPINE2 PLK5 ALKAL1 MYOC NEO1 SFRP1 CACNG7 CHL1 AGT EDNRB CACNA1A SFRP2 TNFRSF21 PTPRO VCAM1 GABRB3 COL3A1 ERBB4 GABRA5 ADGRG1 GPC2 OSTN FGF13 OLFM1 DDIT4
D	2.32162e-05	66	Regulation of multicellular organismal process	LTK PAK3 SEMA4G TNFRSF8 TNFRSF21 SCN3B ISLR2 CD14 SCN5A PLXNB3 VTN SERPINE2 FSTL3 SFRP1 STMN2 SFRP4 ASPN SERPINF1 AGT SFRP2 PDPN PLK5 AJAP1 ALKAL1 SCAMP5 HIST2H4B ICAM1 HTR2A FGF9 CTSH CACNG7 P2RX1 STC2 EPHB2 AGAP2 EDNRB ZFHX2 CHAD GATA4 CACNA1A PTPRO ANKH ADORA1 COL3A1 GAP43 ERBB4 EPHB3 SLITRK6 OSTN ADGRG1 DIO2 GPC2 CD200 TYMP BAMBI LIPG ALX1 CD24 PTGDS ACADL FGF13 OLFM1 NPPB CACNG6 CACNG8 KCNJ12
D	2.39236e-05	39	Cell adhesion	TENM1 ICAM1 ICAM5 VSTM2L HMCN1 TNFRSF21 VCAM1 PLXNB3 PCDHA7 PCDHA4 PCDHA10 PCDHGA10 PCDHGA3 PCDHGA4 MYOC FSTL3 VTN AOC3 PDPN B4GALNT2 COL3A1 EPHB3 AJAP1 ADGRG1 CD24 NEO1 PRPH2 CHL1 SERPINE2 ITGA9 OLR1 GP1BB CD200 SFRP1 SFRP2 PTPRO CLDN14 IL32 PAK3
D	2.39236e-05	41	Neurogenesis	TENM1 LTK FRY PAK3 WHRN SEMA4G STMN2 VSTM2L EPHB2 ISLR2 GAP43 EPHB3 SLITRK6 PLXNB3 SERPINF1 SERPINE2 PLK5 ALKAL1 MYOC NEO1 SFRP1 CACNG7 VTN CHL1 AGT EDNRB CACNA1A SFRP2 TNFRSF21 PTPRO VCAM1 GABRB3 COL3A1 ERBB4 GABRA5 ADGRG1 GPC2 OSTN FGF13 OLFM1 DDIT4
D	2.39236e-05	37	Neuron differentiation	TENM1 LTK FRY PAK3 WHRN SEMA4G STMN2 VSTM2L EPHB2 ISLR2 GAP43 EPHB3 SLITRK6 PLXNB3 PLK5 ALKAL1 MYOC NEO1 SFRP1 CACNG7 SERPINF1 CHL1 AGT EDNRB CACNA1A SFRP2 TNFRSF21 PTPRO VCAM1 GABRB3 ERBB4 GABRA5 GPC2 OSTN FGF13 OLFM1 DDIT4
D	2.39236e-05	30	Neuron projection development	FRY PAK3 WHRN SEMA4G STMN2 VSTM2L EPHB2 ISLR2 GAP43 EPHB3 SLITRK6 PLXNB3 PLK5 ALKAL1 NEO1 SFRP1 CACNG7 SERPINF1 CHL1 AGT CACNA1A SFRP2 TNFRSF21 PTPRO GPC2 MYOC LTK OSTN FGF13 OLFM1
D	2.39236e-05	59	Regulation of localization	SEMA4G HTR2A CACNG7 PLCH1 RHBDF2 CACNG8 TNFRSF21 KCNS2 SCN3B CD14 PLXNB3 CCL26 MYOC CD200 LIPG CTSH SFRP1 SFRP4 VTN AGT MPV17L SCN5A KRT16 SCAMP5 PAK3 ICAM1 CBARP FGF9 P2RX1 STC2 KCNC4 CACNG6 KCNC3 SERPINF1 EPHB2 SERPINE2 EDNRB GATA4 CACNA1A AZIN2 SFRP2 ADORA1 COL3A1 ERBB4 KCNJ12 OSTN ADGRG1 IFI27 ABCB1 WLS CCDC40 PDPN TENM1 FGF13 PTPRO NPPB GRIA4 SPOCK3
D	2.39236e-05	45	Locomotion	CCL26 PAK3 SEMA4G VSTM2L EPHB2 GAP43 EPHB3 PLXNB3 MYOC BAMBI CTSH SFRP1 VTN AGT VCAM1 HOXB9 ERBB4 KRT16 RASGEF1A ADGRG1 TYMP NEO1 ICAM1 FGF9 SERPINF1 CHL1 EDNRB ITGA9 SFRP2 PTPRO ADORA1 COL3A1 GPR37 ALX1 COLEC10 CCDC40 PDPN CD200 FGF13 DDIT4 CD24 SERPINE2 GRB14 OLR1 SPOCK3
E	2.00908e-82	138	Cell cycle	ANLN BRCA1 PRR11 TRIP13 WDR62 NDC80 ORC1 AURKA BIRC5 KIF4A CDC45 CDC6 DMC1 CDKN3 MYBL2 E2F1 NCAPG NEK2 NCAPH MND1 KIF18A STIL CKS2 AUNIP PKMYT1 E2F8 TOP2A CCNB1 CDCA8 ESPL1 BRIP1 NUSAP1 KIF23 KIF11 CEP55 CENPE PLK4 NUF2 CCNA2 CDCA5 EME1 FBXO43 BUB1B CCNB2 CDC25C CCNF PTTG1 SKA3 E2F7 PLK1 BUB1 CDK1 ESCO2 CKS1B RMI2 HASPIN AURKB MYBL1 KIF18B BLM CENPW KIFC1 TPX2 CLSPN FOXM1 KIF20A SMC4 STMN1 CENPF …
E	4.02001e-74	118	Cell cycle process	ANLN BRCA1 PRR11 TRIP13 WDR62 NDC80 ORC1 AURKA BIRC5 KIF4A CDC45 CDC6 DMC1 CDKN3 NCAPG NEK2 NCAPH MND1 KIF18A STIL AUNIP TOP2A CCNB1 CDCA8 ESPL1 BRIP1 NUSAP1 KIF23 KIF11 CEP55 CENPE PLK4 NUF2 CCNA2 CDCA5 EME1 FBXO43 BUB1B CCNB2 CDC25C CCNF PTTG1 PLK1 BUB1 CDK1 ESCO2 RMI2 AURKB KIF18B BLM CENPW KIFC1 TPX2 CLSPN FOXM1 KIF20A SMC4 STMN1 CENPF CDKN2C SGO1 KNL1 BRCA2 MKI67 RACGAP1 MAD2L1 E2F7 KNTC1 PR…
E	6.36983e-71	103	Mitotic cell cycle	ANLN WDR62 NDC80 ORC1 AURKA BIRC5 KIF4A CDC45 CDC6 MYBL2 NCAPG NEK2 NCAPH KIF18A STIL CKS2 TOP2A CCNB1 CDCA8 NUSAP1 KIF23 KIF11 CEP55 CENPE NUF2 CCNA2 CDCA5 EME1 BUB1B CCNB2 CDC25C CCNF PTTG1 SKA3 PLK1 BUB1 CDK1 CKS1B HASPIN AURKB MYBL1 KIF18B BLM CENPW KIFC1 TPX2 CLSPN FOXM1 SMC4 STMN1 CDKN2C BRCA2 MKI67 RACGAP1 MAD2L1 E2F7 KNTC1 BRCA1 TACC3 EZH2 TTK KIF20A CDC20 CIT E2F8 SGO1 ESPL1 KIF20B TICRR…
E	6.25841e-70	97	Mitotic cell cycle process	ANLN WDR62 NDC80 ORC1 AURKA BIRC5 KIF4A CDC45 CDC6 NCAPG NEK2 NCAPH KIF18A STIL TOP2A CCNB1 CDCA8 NUSAP1 KIF23 KIF11 CEP55 CENPE NUF2 CCNA2 CDCA5 EME1 BUB1B CCNB2 CDC25C CCNF PTTG1 BUB1 CDK1 AURKB KIF18B BLM KIFC1 TPX2 CLSPN FOXM1 SMC4 STMN1 CDKN2C BRCA2 MKI67 RACGAP1 MAD2L1 E2F7 PLK1 KNTC1 BRCA1 TACC3 MYBL2 EZH2 TTK KIF20A CDC20 CIT CKS2 SGO1 ESPL1 KIF20B TICRR INCENP POC1A CKS1B ATAD5 IQGAP3 SA…
E	8.73315e-64	81	Cell division	ANLN AURKA NUSAP1 CEP55 PLK1 AURKB BLM KIF20A BRCA2 RACGAP1 KIF18B PRC1 TACC3 ASPM SPAG5 NDC80 TPX2 BIRC5 CDC6 FAM83D OIP5 NCAPG CDCA3 NEDD9 SMC4 CENPA CDC20 STMN1 NEK2 CENPF KIF14 NCAPH GPSM2 CIT CKS2 E2F8 PIMREG SGO1 TOP2A LRRCC1 CCNB1 CDCA8 BRIP1 KIF23 KNL1 KIF11 KIF20B CENPE KIF2C NUF2 CCNA2 CDCA5 NCAPG2 INCENP SPC25 SKA1 BUB1B CCNB2 CDC25C SPC24 CCNF SGO2 MAD2L1 PTTG1 SKA3 E2F7 BUB1 CDK1 CKS…
E	1.03116e-58	69	Nuclear division	TRIP13 NDC80 BIRC5 DMC1 NCAPG NEK2 NCAPH MND1 KIF18A TOP2A CCNB1 CDCA8 ESPL1 BRIP1 NUSAP1 KIF23 KIF11 CENPE NUF2 CCNA2 CDCA5 EME1 FBXO43 BUB1B CCNB2 CCNF PTTG1 BUB1 KIF18B BLM KIFC1 TPX2 SMC4 MKI67 RACGAP1 MAD2L1 PLK1 ASPM AURKA MYBL2 TTK CDC20 CKS2 SGO1 PSMC3IP KIF20B BRCA2 FANCD2 INCENP SGO2 AURKB TACC3 SPAG5 KIF4A CDC6 KIF14 KIF2C UBE2C HASPIN MYBL1 CENPF DLGAP5 KNTC1 ANLN PKMYT1 CDC25C RAD54B…
E	2.87442e-57	70	Organelle fission	TRIP13 NDC80 BIRC5 DMC1 NCAPG NEK2 NCAPH MND1 KIF18A TOP2A CCNB1 CDCA8 ESPL1 BRIP1 NUSAP1 KIF23 KIF11 CENPE NUF2 CCNA2 MTFR2 CDCA5 EME1 FBXO43 BUB1B CCNB2 CCNF PTTG1 BUB1 KIF18B BLM KIFC1 TPX2 SMC4 MKI67 RACGAP1 MAD2L1 PLK1 ASPM AURKA MYBL2 TTK CDC20 CKS2 SGO1 PSMC3IP KIF20B BRCA2 FANCD2 INCENP SGO2 AURKB TACC3 SPAG5 KIF4A CDC6 KIF14 KIF2C UBE2C HASPIN MYBL1 CENPF DLGAP5 KNTC1 ANLN PKMYT1 CDC25C …
E	4.33293e-55	60	Chromosome segregation	NDC80 OIP5 NCAPG NEK2 NCAPH KIF18A TOP2A CCNB1 CDCA8 ESPL1 NUSAP1 KIF23 CENPE NUF2 CDCA5 SPC25 EME1 BUB1B PTTG1 SKA3 BUB1 ESCO2 RMI2 KIF18B BLM CENPW CDC6 SMC4 CENPF SGO1 KNL1 MKI67 RACGAP1 MAD2L1 TRIP13 SPAG5 BIRC5 DMC1 TTK CDC20 BRIP1 KIF2C FANCD2 INCENP SKA1 SGO2 PLK1 AURKB CDCA2 BRCA1 TACC3 KIF4A FAM83D KIF14 HJURP HASPIN KIFC1 DLGAP5 PRC1
E	1.84711e-49	54	Mitotic nuclear division	NDC80 BIRC5 NCAPG NEK2 NCAPH KIF18A CCNB1 CDCA8 NUSAP1 KIF23 KIF11 CENPE NUF2 CCNA2 CDCA5 BUB1B CCNB2 CCNF PTTG1 BUB1 KIF18B KIFC1 TPX2 SMC4 MKI67 RACGAP1 MAD2L1 PLK1 AURKA MYBL2 TTK CDC20 SGO1 ESPL1 KIF20B INCENP AURKB TACC3 TRIP13 SPAG5 KIF4A CDC6 KIF14 KIF2C UBE2C HASPIN CENPF DLGAP5 KNTC1 ANLN PKMYT1 CDC25C PRC1
E	1.636e-45	50	Nuclear chromosome segregation	NDC80 NCAPG NCAPH KIF18A TOP2A CCNB1 CDCA8 ESPL1 NUSAP1 KIF23 CENPE NUF2 CDCA5 EME1 BUB1B PTTG1 BUB1 ESCO2 RMI2 KIF18B BLM SMC4 CENPF SGO1 KNL1 RACGAP1 MAD2L1 TRIP13 SPAG5 DMC1 TTK CDC20 NEK2 BRIP1 FANCD2 INCENP SGO2 PLK1 AURKB TACC3 KIF4A CDC6 FAM83D KIF14 KIF2C HASPIN KIFC1 DLGAP5 PRC1
E	1.33503e-43	85	Regulation of cell cycle	BRCA1 PRR11 TRIP13 ORC1 AURKA CDC45 CDC6 CDKN3 E2F1 NEK2 CKS2 E2F8 TOP2A CCNB1 CCNA2 CDCA5 EME1 FBXO43 BUB1B CCNB2 CDC25C CCNF PTTG1 E2F7 PLK1 BUB1 CKS1B RMI2 AURKB BLM CLSPN KIF20A CDKN2C NUSAP1 PLK4 MKI67 RACGAP1 MAD2L1 KNTC1 PRC1 ASPM SPAG5 TPX2 BIRC5 EZH2 TTK CDC20 KIF20B CDK15 BRCA2 TICRR INCENP POC1A DDIAS PCLAF CDK1 ATAD5 TACC3 NDC80 FAM83D CCL2 FOXM1 CENPF KIF14 GPSM2 CIT STIL KIF23 KIF11…
E	1.71102e-43	43	Sister chromatid segregation	NDC80 NCAPG NCAPH KIF18A TOP2A CCNB1 CDCA8 NUSAP1 KIF23 CENPE NUF2 CDCA5 BUB1B PTTG1 BUB1 ESCO2 RMI2 KIF18B SMC4 RACGAP1 MAD2L1 TTK CDC20 NEK2 SGO1 ESPL1 INCENP SGO2 AURKB TACC3 TRIP13 SPAG5 KIF4A CDC6 KIF14 KIF2C PLK1 HASPIN KIFC1 CENPF DLGAP5 PRC1
E	1.5637e-41	70	Regulation of cell cycle process	BRCA1 TRIP13 ORC1 AURKA CDC45 CDC6 NEK2 CCNB1 CCNA2 CDCA5 FBXO43 BUB1B CCNB2 CDC25C CCNF PTTG1 PLK1 BUB1 RMI2 AURKB BLM CLSPN KIF20A NUSAP1 PLK4 MKI67 RACGAP1 MAD2L1 PRC1 SPAG5 TPX2 EZH2 TTK CDC20 E2F8 KIF20B BRCA2 TICRR INCENP POC1A E2F7 CDK1 ATAD5 TACC3 NDC80 E2F1 FAM83D CCL2 FOXM1 CENPF KIF14 GPSM2 CIT STIL KIF23 KIF11 CENPE DTL UBE2C EVI2B GTSE1 DLGAP5 ESPL1 KNTC1 ANLN HMMR CDKN2C PKMYT1 RRM2
E	4.45764e-41	39	Mitotic sister chromatid segregation	NDC80 NCAPG NCAPH KIF18A CCNB1 CDCA8 NUSAP1 KIF23 CENPE NUF2 CDCA5 BUB1B PTTG1 BUB1 KIF18B SMC4 RACGAP1 MAD2L1 TTK CDC20 NEK2 SGO1 ESPL1 INCENP AURKB TACC3 TRIP13 SPAG5 KIF4A CDC6 KIF14 KIF2C PLK1 HASPIN KIFC1 CENPF DLGAP5 PRC1
E	1.38674e-37	58	Mitotic cell cycle phase transition	ORC1 CDC45 CDC6 CCNA2 CDCA5 BUB1B CDC25C BUB1 CDK1 BLM CLSPN FOXM1 CDKN2C CCNB1 MAD2L1 E2F7 PLK1 BRCA1 EZH2 TTK CIT CKS2 TICRR CKS1B ATAD5 AURKB IQGAP3 TACC3 TRIP13 NDC80 E2F1 CCL2 CENPF KIF14 CENPE DTL UBE2C GTSE1 DLGAP5 ESPL1 KNTC1 ANLN MCM10 HMMR AURKA TPX2 CDKN3 CDC20 NEK2 PKMYT1 E2F8 PLK4 CCNB2 MELK RRM2 TYMS PRIM1
F	9.29196e-09	20	Extracellular matrix organization	COL5A3 LOXL3 TGFBI POSTN MMP7 DPT MFAP4 COMP ELF3 SPINT1 ADTRP MYH11 LCP1 ITGB6 LAMA5 ITGB4 THBS1 F11R A2M PECAM1
F	0.000163719	30	Cell adhesion	COL5A3 CCN4 ITGB6 PCDHB8 TGFBI ITGB4 POSTN TENM2 SYK PCDH19 PKP3 EPCAM LAMA5 THBS1 KITLG CEACAM6 COMP LOXL3 TNFAIP6 FLRT1 TRIM29 DPT MUC4 MPZL2 F11R MFAP4 OPCML PECAM1 AGR2 ADTRP
F	0.000319332	36	Tissue development	PTK6 ST14 F11R DACT1 GAL PTHLH LOXL3 NRG1 KITLG PHEX FA2H COMP AGR2 AREG EPCAM TGFBI NR4A1 LAMA5 POSTN EHF ALPL ELF3 SPINT1 TMEM100 KCNAB1 SFN MSC PECAM1 ITGB4 PTER MYH14 MYH11 ESRP1 KRT8 CSF1R PKP3
F	0.000457997	23	Tube development	PTK6 THBS1 NR4A1 EPGN PHEX COMP AGR2 AREG LOXL3 EPCAM PTPRB LAMA5 ST14 TGFA SYK SPINT1 TMEM100 PECAM1 TGFBI ADTRP ITGB4 DACT1 CSF1R
F	0.000591083	11	Protein kinase B signaling	MST1R THBS1 RASD2 NRG1 TMEM100 ADTRP KITLG TRIB3 AREG TGFA EPGN
F	0.0025263	9	Positive regulation of peptidyl-tyrosine phosphorylation	TGFA EPGN KITLG AREG NRG1 SYK CSF1R PECAM1 PTK6
F	0.00330252	10	Regulation of peptidyl-tyrosine phosphorylation	CBLC PTK6 TGFA EPGN KITLG AREG NRG1 SYK CSF1R PECAM1
F	0.00361803	16	Regulation of signaling receptor activity	CBLC TGFA EPGN KITLG GAL PTHLH CGB3 AREG INHBE MUC4 CXCL14 NRG1 ERFE MACC1 CGB5 CGB8
F	0.00361803	6	Regulation of epidermal growth factor receptor signaling pathway	CBLC TGFA EPGN AGR2 PTK6 AREG
F	0.00404463	8	Positive regulation of protein kinase B signaling	MST1R THBS1 RASD2 NRG1 KITLG AREG TGFA EPGN
F	0.0044499	18	Tube morphogenesis	THBS1 NR4A1 EPGN COMP AGR2 AREG PTPRB LAMA5 ST14 TGFA SYK SPINT1 TMEM100 PECAM1 TGFBI ADTRP DACT1 CSF1R
F	0.0044499	9	Regulation of protein kinase B signaling	MST1R THBS1 RASD2 NRG1 KITLG TRIB3 AREG TGFA EPGN
G	0.000108152	10	Protein activation cascade	SERPING1 C2 CFD CFI TFPI VWF F3 F10 C5AR2 PROS1
G	0.0013011	3	Blood coagulation, extrinsic pathway	TFPI F3 F10
G	0.0013011	13	Protein processing	CPZ PRSS3 VSIR F3 CASP1 SERPING1 PCSK9 CARD16 C5AR2 ADAMTS13 C2 PROS1 CFI
G	0.0013011	5	Blood coagulation, fibrin clot formation	TFPI VWF F3 F10 SERPING1
G	0.00170338	53	Regulation of multicellular organismal process	SEMA5A SHANK2 PLXNB1 MAP6 CARD16 F3 TFPI DCN RIMS1 VSIR BMP2 PDGFRA HTR2B GPNMB CASP1 PCSK9 APOD CHRD RASSF2 JAG1 ITGB8 PTPRZ1 SLC6A4 SGCA MGP RGS2 KCNJ2 LRRC17 LDLR ZBTB46 CYP1B1 PDE5A CTSK OSR1 SERPING1 BANK1 SPTBN4 SPRY1 MAPRE2 EFNA5 PROS1 NLGN3 GPR68 C5AR2 LDLRAD4 RAB7B MUSK SCD DTX4 AQP3 ANGPTL4 FXYD1 HIST1H3E
G	0.00170338	28	Negative regulation of multicellular organismal process	SEMA5A CARD16 TFPI DCN VSIR BMP2 PDGFRA GPNMB PCSK9 APOD CHRD JAG1 SLC6A4 RGS2 LRRC17 LDLR ZBTB46 PDE5A CTSK OSR1 SERPING1 BANK1 SPTBN4 PROS1 NLGN3 GPR68 C5AR2 LDLRAD4
G	0.00255955	47	Regulation of localization	RHOU RIMS1 SEMA5A SHANK2 PLXNB1 CARD16 STON1 FXYD1 DCN CHRD JAG1 VSIR KCNJ2 PDGFRA HTR2B GPNMB CASP1 OSR1 PCSK9 PODN APOD MCOLN3 STON1-GTF2A1L SLC6A4 RGS2 FABP3 BMP2 SYNGR3 SCN2A CYP1B1 EPHA5 BANK1 SLC25A27 SPTBN4 CYGB GRASP MAPRE2 EFNA5 CLCNKB NLGN3 GPR68 C5AR2 C2 LDLRAD4 F3 F10 DPP4
G	0.00486339	61	Regulation of biological quality	SLC1A7 ZG16B RIMS1 SLC6A4 SEMA5A RHOU F10 ACKR4 C5AR2 STX11 SCN2A SLC39A8 SHANK2 PLXNB1 DHCR7 F3 TFPI VWF KCNJ2 BMP2 PDGFRA HTR2B CYP1B1 MCOLN3 PALM SYNGR1 RASSF2 TNFSF13B RGS2 FABP3 LDLR SLC40A1 SYPL2 CTSK EPHA5 USP53 SERPING1 SLC25A27 ADAMTS13 SPTBN4 GRASP AQP3 CKB ANGPTL4 PCSK9 GCNT4 EFNA5 PROS1 NLGN3 ARPC4-TTLL3 FXYD1 DCN GPR68 DEPTOR TMTC2 MUSK SCD HSD17B14 DPP4 HIST1H3E
G	0.00619416	13	Extracellular matrix organization	MMP11 MMP15 DPP4 ITGA8 PDGFRA CYP1B1 FBLN5 ADAMTSL4 COL14A1 DCN ITGB8 VWF CTSK
H	6.29913e-05	28	Inflammatory response	PTGER3 BDKRB1 CXCL6 CXCL1 GPRC5B BDKRB2 PTGIS IL1B F2R HGF PTGS2 IL1R1 C3 ASS1 PPARG CHI3L1 BMP6 ADORA2B SUCNR1 C4A IGF1 PLA2G4C KLF4 C1R PTX3 C1S HRH1 CFB
H	6.29913e-05	19	Lipid localization	ATP8B4 PPARG ABCA8 ABCA9 ABCA6 ABCA10 CPT1B IL1B C3 ACE BDKRB2 C1QTNF1 TMEM30B DGAT2 BMP6 ESYT3 TNFAIP8L3 SYT7 ABCC3
H	0.0001807	17	Lipid transport	ATP8B4 ABCA8 ABCA9 ABCA6 ABCA10 CPT1B PPARG ACE BDKRB2 C1QTNF1 TMEM30B IL1B BMP6 ESYT3 TNFAIP8L3 SYT7 ABCC3
H	0.000907929	36	Cell adhesion	ADGRL1 ECM2 ICAM2 PCDHB7 PCDHB15 PTK2B CDH18 ROBO4 FBLN2 MMRN2 IGF1 IL1B PODXL KLF4 MELTF C1QTNF1 CD74 LAMA3 EPDR1 LAMA4 EPHA4 CSTA CGREF1 ADAM12 SNED1 NFASC SVEP1 TNXB LAMA2 ASS1 HLA-DPB1 HLA-DPA1 CLDN4 ENTPD1 HAS1 ISLR
H	0.000907929	26	Regulation of response to external stimulus	SEMA3B GPRC5B PTGIS C1QTNF1 F2R CD74 HGF PTGS2 IL1R1 EPHA4 PTK2B CXCL6 IL1B C3 PPARG KLF4 BMP6 ADORA2B IL16 SUCNR1 IGF1 PTGER3 C1R C1S CFB C4A
H	0.000907929	10	Positive regulation of small molecule metabolic process	IGF1 IL1B BMP6 P2RY6 DGAT2 PTGS2 RDH10 PPARG ADORA2B HRH1
H	0.00103884	17	Regulation of inflammatory response	GPRC5B PTGIS HGF PTGS2 IL1R1 IL1B C3 PPARG ADORA2B SUCNR1 IGF1 PTGER3 KLF4 C1R C1S CFB C4A
H	0.00108312	9	Regulation of acute inflammatory response	PTGS2 IL1B C3 PPARG PTGER3 C1R C1S CFB C4A
H	0.00127075	7	Regulation of nitric oxide biosynthetic process	PTGIS IL1B PTGS2 PTK2B PTX3 ASS1 KLF4
H	0.00167738	27	Regulation of locomotion	SEMA3B HGF CUBN MMRN2 IGF1 PTK2B IL1B PODXL PPARG KLF4 FGF7 TMEFF2 CD74 LAMA3 PTGS2 BDKRB1 LAMA4 IL1R1 P2RY6 IL16 F2R LAMA2 SUCNR1 ADAMTS1 HAS1 ACE ROBO4
H	0.00175612	52	Anatomical structure morphogenesis	SEMA3B PITX1 FAM20A EPHA4 PTK2B IL1B CDH18 ROBO4 MMRN2 HOXC4 HGF DKK1 PPARG KLF4 FGF7 TMEFF2 MELTF SLIT3 PTGS2 TCF7 PAPPA2 RDH10 C3 CHI3L1 DCLK1 FAIM2 CRABP2 BMP6 ADAMTS1 FZD1 ACTC1 EN1 NFASC TNFRSF11B ANPEP AXIN2 EMX2 GREM2 ALDH1A3 FMNL1 TNFAIP2 LAMA2 LAMA3 EFEMP1 CRIP1 PTGIS ADAM12 NGEF PODXL F2R
H	0.00176307	6	Positive regulation of nitric oxide metabolic process	IL1B PTGS2 PTK2B PTX3 ASS1 KLF4
H	0.00176307	34	Cell migration	SEMA3B HGF CXCL6 IL1B CXCL1 MMRN2 IGF1 PTK2B PODXL PPARG KLF4 FGF7 TMEFF2 CD74 LAMA3 PTGS2 BDKRB1 LAMA4 IL1R1 EPHA4 DCLK1 EMX2 P2RY6 PLEKHG5 IL16 F2R FMNL1 LAMA2 HRH1 DNAAF4 ADAMTS1 HAS1 ACE ROBO4
H	0.00176307	24	Regulation of cell migration	SEMA3B HGF MMRN2 IGF1 PTK2B IL1B PODXL PPARG KLF4 FGF7 TMEFF2 CD74 LAMA3 PTGS2 BDKRB1 LAMA4 IL1R1 P2RY6 F2R LAMA2 ADAMTS1 HAS1 ACE ROBO4
I	1.16009e-08	83	Regulation of multicellular organismal process	IL1RAPL1 NEDD4L ISM1 SEMA3D IL6R SEMA3E CSF1 CLIC2 P2RX7 ANGPT2 IL7 HYAL1 CLU TNNT3 IL33 IRF4 ADM ADRA2A IL34 S100A1 TLR3 ATOH8 HPSE CD34 TMEM119 ADRA2C ROBO2 FGF16 RAET1G TWIST2 CDON IGSF9B WNT11 FLT3LG ESR1 CAPN3 WNT2 ASPA MAP2K6 OAS2 ARRDC3 PLCL1 PTCH2 PTGER2 OMD TSPAN8 FOXP2 RIPK3 IDO1 MEIS2 CCN3 SMAD6 LUM PRDM16 WNT9A PLAC8 IGSF10 ADAMTS5 GDPD5 DHRS3 PDGFD RARG DAB1 PHOSPHO1 THBD CAMK1D GRIN…
I	3.42792e-07	69	Regulation of developmental process	IL1RAPL1 NEDD4L ISM1 SEMA3D SEMA3E CSF1 FBLN1 HYAL1 CCN3 IL34 S100A1 ATOH8 HOPX HPSE CD34 TMEM119 ADRA2C ROBO2 TWIST2 CDON WNT11 P2RX7 FLT3LG ESR1 ANGPT2 CAPN3 IL7 WNT2 ASPA OAS2 PTCH2 OMD FOXP2 IDO1 MEIS2 PRDM16 WNT9A BOC PLAC8 ADM IGSF10 GDPD5 TLR3 PDGFD RARG DAB1 PHOSPHO1 CAMK1D PBX1 RTN4RL1 LPAR1 TOX MEOX2 CDH5 SCIN LMO3 RIPOR2 SMAD6 IL6R FGFR3 TGFBR3 OSR2 IRF4 OMG RSPO3 NPR1
I	1.1827e-06	57	Regulation of multicellular organismal development	IL1RAPL1 NEDD4L ISM1 SEMA3D SEMA3E CSF1 HYAL1 IL34 S100A1 ATOH8 HPSE CD34 TMEM119 ADRA2C ROBO2 CDON WNT11 P2RX7 FLT3LG ESR1 ANGPT2 CAPN3 IL7 WNT2 ASPA OAS2 PTCH2 OMD FOXP2 IDO1 MEIS2 WNT9A ADM IGSF10 GDPD5 TLR3 PDGFD RARG DAB1 PHOSPHO1 CAMK1D PBX1 RTN4RL1 LPAR1 TOX MEOX2 CDH5 SCIN IL6R TGFBR3 OSR2 IRF4 OMG RSPO3 NPR1
I	1.50111e-06	44	Positive regulation of developmental process	CSF1 NEDD4L HYAL1 IL34 S100A1 ATOH8 CD34 TMEM119 ADRA2C ROBO2 CDON P2RX7 FLT3LG ANGPT2 CAPN3 IL7 WNT2 ASPA PTCH2 FOXP2 IDO1 PRDM16 WNT9A BOC ADM GDPD5 TLR3 PDGFD HPSE DAB1 CAMK1D LPAR1 TOX CDH5 SCIN LMO3 RIPOR2 IL6R TGFBR3 OSR2 IL1RAPL1
I	6.07598e-06	51	Positive regulation of multicellular organismal process	IL6R CSF1 NEDD4L P2RX7 IL7 HYAL1 CLU IL33 IRF4 ADM ADRA2A IL34 S100A1 TLR3 HPSE CD34 TMEM119 ADRA2C ROBO2 FGF16 RAET1G CDON IGSF9B WNT11 FLT3LG ANGPT2 WNT2 ASPA PTGER2 FOXP2 IDO1 LUM PRDM16 PLAC8 GDPD5 PDGFD DAB1 CAMK1D LPAR1 TOX CDH5 SCIN PLPP3 ATOH8 HMSD TGFBR3 OSR2 IL1RAPL1 NPR1 THBD
I	7.03394e-06	48	Regulation of cell proliferation	FGFR3 FLT3LG IL6R PDGFD FBLN1 WNT2 HYAL1 IFIT3 ALDH1A2 MEIS2 AKR1C2 IL34 HPSE TMEM119 CSF1 AKR1C3 CDON WNT11 ESR1 IL7 ST8SIA1 PDE1A PTGER2 FOXP2 RIPK3 IDO1 RARRES3 PLAC8 PTGES ADM NPR1 RARG CDH5 CLDN7 PBX1 PLCD1 FGF16 SCIN CLU CCN3 SMAD6 WNT9A ATOH8 TGFBR3 OSR2 ADRA2A TBC1D8
I	3.69237e-05	53	Cell proliferation	FGFR3 FLT3LG IL6R PDGFD FBLN1 WNT2 HYAL1 IFIT3 CLU ALDH1A2 MEIS2 CCN3 AKR1C2 IL34 HPSE CD34 TMEM119 CSF1 AKR1C3 CDON WNT11 P2RX7 ESR1 IL7 ST8SIA1 PDE1A PTGER2 FOXP2 RIPK3 IDO1 RARRES3 IL33 PLAC8 PTGES ADM ATOH8 NPR1 RARG CDH5 CLDN7 PBX1 PLCD1 FGF16 SCIN DOCK8 SMAD6 WNT9A TGFBR3 OSR2 EMP1 ADRA2A TBC1D8
I	4.32275e-05	59	Response to external stimulus	IFIT3 IFIT2 IL33 SEMA3D SEMA3E APOBEC3D IL6R TLR3 P2RX7 ANGPT2 HYAL1 RTP4 CCN3 SMAD6 HPSE CD34 CSF1 ROBO2 FGF16 ABCC2 TRPM3 WNT11 ESR1 CAPN3 SLC1A2 OAS2 RIPOR2 PTGER2 TSPAN8 FOXP2 ALDH1A2 IDO1 MEIS2 ANO3 IRF4 IL22RA1 BOC PLAC8 PTGES ADM ADAMTS5 FAM107A PDGFD THBD CAMK1D GRIN2A RTN4RL1 LPAR1 CLU AKR1C3 CDH5 CREB3L3 CDS1 GNGT2 SPTBN5 DAB1 CFHR1
I	5.69919e-05	4	Macrophage proliferation	CLU IL33 IL34 CSF1
I	8.62427e-05	6	Retinoic acid metabolic process	ADH1A ADH1B DHRS9 CYP27C1 AKR1C3 ALDH1A2
I	8.85717e-05	25	Blood vessel development	ISM1 HPSE HYAL1 CCN3 ADM S100A1 CD34 THSD7A WNT11 ANGPT2 WNT2 MEOX2 ALDH1A2 SMAD6 RSPO3 TLR3 SEMA3E PDGFD CDH5 PLCD1 IL6R TGFBR3 ROBO2 NPR1
I	8.98738e-05	61	Anatomical structure morphogenesis	NEDD4L ISM1 CDHR3 TNNT3 SEMA3D SEMA3E RARG HPSE CDH5 VIT TGFBR3 FBLN1 HYAL1 CLU CCN3 ADM S100A1 HOPX CD34 ROBO2 THSD7A CDON WNT11 P2RX7 FLT3LG ESR1 ANGPT2 CAPN3 WNT2 MEOX2 RIPOR2 FOXP2 ALDH1A2 SMAD6 LRIG3 WNT9A BOC RSPO3 ADAMTS5 DHRS3 TLR3 NYAP1 ATOH8 KRT27 DAB1 PHOSPHO1 CSF1 PBX1 PLCD1 LPAR1 ITGB7 FGFR3 OSR2 IL1RAPL1 IL7 OMG SPTBN5 NPR1 FGF16
I	0.00011359	51	Tissue development	MEOX2 SEMA3D CLEC3B SEMA3E RARG PHOSPHO1 VIT TGFBR3 ATOH8 HPSE TMEM119 AKR1C1 CDON WNT11 P2RX7 ESR1 CAPN3 WNT2 RIPOR2 ARRDC3 PTCH2 OMD FOXP2 ALDH1A2 CCN3 SMAD6 LUM WNT9A RSPO3 ADM PDGFD KRT27 CSF1 PBX1 SLC4A5 TOX HYAL1 AKR1C2 CD34 AKR1C3 IL6R CDH5 ROBO2 SCIN FGFR3 OSR2 DHRS9 EMP1 KRT24
J	5.46317e-14	80	Anatomical structure morphogenesis	SEMA3F GAS7 MYOM2 FOXC1 PLXNA2 TNNT1 ADGRG6 PGF COL21A1 HOXD3 MATN2 PLXNC1 MYPN MYOM3 ROBO3 SEMA6B SCARA3 HOXD4 CDC42EP4 CXCL8 EGR3 HOXA11 PAX6 TNC CAMK2A HOXA9 EPB41L3 TBX5 TBX15 UNC13D DNAH11 GLI3 C5 CRYAB DLX2 PRRX1 EGR2 HOXC11 NRN1 ID1 HOXD9 ENPP2 SHROOM3 LHX9 DLX1 ACKR3 PLK2 NFIB FEZ1 ACAN NTNG1 HPGD TERT NLGN1 IRX1 IRX2 SIX2 S1PR1 JUNB BCL2 CSPG4 IRX5 GPR4 HOXC10 RGMA ARC PAX9 LGR4 HOXA10 L…
J	3.96948e-11	11	Proximal/distal pattern formation	HOXA11 HOXA9 GLI3 DLX2 HOXC11 HOXD9 DLX1 IRX1 IRX2 HOXC10 HOXA10
J	2.42776e-09	26	Pattern specification process	HOXD3 HOXD4 SEMA3F HOXA11 PAX6 FOXC1 PLXNA2 HOXA9 TBX5 DNAH11 GLI3 DLX2 EGR2 HOXC11 HOXD9 DLX1 ZIC1 IRX1 IRX2 SIX2 HOXC10 ARC HOXA10 TBX18 SHROOM3
J	1.80923e-08	63	Nervous system development	PTPRD SEMA3F GAS7 PLXNA2 ADGRG6 ID1 PLXNC1 MYPN LHX9 ZIC1 ROBO3 ACAN SEMA6B NLGN1 ZIC4 PAX6 TNC FOXC1 SYNE2 NGFR CAMK2A ADD2 EPB41L3 CHRDL1 DNAH11 GLI3 SIM1 DLX2 PRRX1 SOCS2 EGR2 NRN1 HOXD3 HOXD9 MATN2 TRPC4 SHROOM3 DLX1 PLK2 NFIB FEZ1 NTNG1 TERT VXN FOS S1PR1 BCL2 CSPG4 IRX5 EGR3 HOXC10 RGMA SLC8A1 PCDH18 ARC MME PCDHB10 PCDHB14 PCDHB12 LINGO1 PCDHB9 PCDHB13 PCDHB16
J	1.80923e-08	22	Regionalization	HOXD3 HOXD4 SEMA3F HOXA11 PAX6 FOXC1 PLXNA2 HOXA9 GLI3 DLX2 EGR2 HOXC11 HOXD9 DLX1 IRX1 IRX2 SIX2 HOXC10 ARC HOXA10 TBX18
J	4.44678e-08	14	Embryonic skeletal system development	HOXD3 HOXD4 HOXA11 HOXA9 TBX15 GLI3 DLX2 PRRX1 HOXC11 HOXD9 DLX1 SIX2 IRX5
J	1.6108e-07	12	Embryonic skeletal system morphogenesis	HOXD3 HOXD4 HOXA11 TBX15 GLI3 DLX2 PRRX1 HOXC11 HOXD9 SIX2 IRX5
J	1.63466e-07	37	Animal organ morphogenesis	MYOM2 ADGRG6 COL21A1 HOXD3 MATN2 MYOM3 SCARA3 HOXD4 HOXA11 PAX6 TNC FOXC1 TBX5 TBX15 DNAH11 GLI3 DLX2 PRRX1 PGF HOXC11 ID1 HOXD9 LHX9 DLX1 NFIB ACAN IRX1 IRX2 SIX2 S1PR1 BCL2 IRX5 PAX9 LGR4 ZIC1 PSMB9
J	2.2729e-07	20	Urogenital system development	SIX2 HOXA11 TNC FOXC1 GLI3 SIM1 PGF HOXC11 CYP19A1 HPGD IRX1 IRX2 BCL2 GPR4 MME LGR4 TBX18 PLCE1 EGR1 MTSS1
J	2.2729e-07	88	Cell differentiation	TNC SEMA3F GAS7 MYOM2 FOXC1 PLXNA2 TNNT1 ADGRG6 DLX2 COL21A1 TNFSF9 ID1 MATN2 NHSL1 PLXNC1 MYPN MYOM3 LHX9 DLX1 LRMDA ADIRF ROBO3 ERG SEMA6B SCARA3 JUNB PDE3A NHS TBX5 NLGN1 HOXA11 PAX6 SYNE2 NGFR CAMK2A HOXA9 EPB41L3 UNC13D CHRDL1 GLI3 SIM1 PRRX1 PPL PGF EGR1 SOCS2 EGR2 NRN1 HOXD3 HOXD9 TRPC4 SHROOM3 ACKR3 PLK2 NFIB FEZ1 ZIC1 PLCL2 ACAN NTNG1 TERT VXN FOS SIX2 CYTL1 S1PR1 LRRC34 BCL2 SLC2A14 CSP…
J	2.2729e-07	91	Cellular developmental process	TNC SEMA3F GAS7 MYOM2 FOXC1 PLXNA2 TNNT1 ADGRG6 DLX2 COL21A1 TNFSF9 ID1 MATN2 NHSL1 PLXNC1 MYPN MYOM3 LHX9 DLX1 LRMDA ADIRF ROBO3 ERG SEMA6B SCARA3 JUNB PDE3A CDC42EP4 NHS TBX5 TERT NLGN1 HOXA11 PAX6 SYNE2 NGFR CAMK2A HOXA9 EPB41L3 UNC13D CHRDL1 GLI3 SIM1 PRRX1 PPL PGF EGR1 SOCS2 EGR2 NRN1 HOXD3 HOXD9 TRPC4 SHROOM3 ACKR3 PLK2 NFIB FEZ1 ZIC1 PLCL2 ACAN NTNG1 VXN FOS SIX2 CYTL1 S1PR1 LRRC34 BCL2 SL…
J	2.36557e-07	17	Skeletal system morphogenesis	COL21A1 HOXD3 MATN2 SCARA3 HOXD4 HOXA11 FOXC1 TBX15 GLI3 DLX2 PRRX1 HOXC11 HOXD9 ACAN SIX2 IRX5
J	3.89511e-07	16	Anterior/posterior pattern specification	HOXD3 HOXD4 HOXA11 PAX6 FOXC1 PLXNA2 HOXA9 GLI3 HOXC11 HOXD9 SIX2 HOXC10 ARC HOXA10 TBX18
J	6.9998e-07	27	Plasma membrane bounded cell projection morphogenesis	SEMA3F GAS7 PLXNA2 PLXNC1 MYPN ROBO3 SEMA6B PAX6 CAMK2A EPB41L3 GLI3 EGR2 NRN1 ID1 MATN2 NFIB NTNG1 NLGN1 BCL2 RGMA ARC ENPP2 LHX9 PTPRD NGFR FEZ1 LINGO1
J	6.9998e-07	24	Skeletal system development	COL21A1 HOXD3 MATN2 ACAN SCARA3 HOXD4 HOXA11 FOXC1 HOXA9 TBX15 GLI3 DLX2 PRRX1 HOXC11 HOXD9 DLX1 NFIB SIX2 CYTL1 HOXC10 HOXA10 IRX5 CMKLR1
